# Supplementary material for: TERT drives liver tumorigenesis beyond telomere elongation
Source: Life Sci Alliance. 2026 Jul 2;9(9):e202603660. doi: 10.26508/lsa.202603660 (PMC13329133; doi:10.26508/lsa.202603660)
Supplement: Supplementary file 1 [file LSA-2026-03660_Supplemental_Data_1.xls]

## Sheet: Feuille1
ID	SAMPLE	CHROM	POS	REF	ALT	QUALITY	FILTER	TRI_CONTEXT	A+	T+	G+	C+	A-	T-	G-	C-	INS+	INS-	DEL+	DEL-	REF_COUNT	REF+	REF-	ALT_COUNT	ALT+	ALT-	TOTAL_COUNT	STRAND_BIAS	SB	VARIANT_FREQUENCY	QUALITY_AG	VAF_NORMAL	VAF_TUMOR	ADP1	ADLF	ADMU	ADM	ADM2	ADSE	ADSN	ADSK	ADVC	ADVS2	#Uploaded_variation	Location	Allele	Gene	Feature	Feature_type
chr146236741TC	LT24_TCi_S1_vs_S_981	chr1	46236741	T	C	10	CONCORDANT|Strelka|Seurat|Lofreq|Mutect2|Mutect|Muse|Vardict|Varscan2|SomaticSniper|FreeBayes	C[T>C]T	0	56	0	20	0	84	0	47	0	0	0	0	140	56	84	67	20	47	207	7.729	-100	31.55	None	0.1602	0.3155	137,67	.	109,55	None	140,66	148,0	148,0	.	140,67	97,0	chr1_46236741_T/C	chr1:46236741	C	227058	NM_001160386.1	Transcript
chr155751429AG	662LT_S1_vs_663L	chr1	55751429	A	G	9	CONCORDANT|Strelka|Seurat|Lofreq|Mutect2|Mutect|Muse|Vardict|Varscan2|FreeBayes	C[T>C]C	39	0	3	0	82	0	14	0	0	0	0	0	121	39	82	17	3	14	138	5.66	-20.4374	5.8	None	0.1232	0.058	118,17	0	106,15	None	121,17	96,0	None	0	121,17	81,0	chr1_55751429_A/G	chr1:55751429	G	227120	NM_001114663.1	Transcript
chr166414337AT	S_981T_S1_vs_S_981	chr1	66414337	A	T	8	CONCORDANT|Strelka|Seurat|Lofreq|Mutect2|Mutect|Muse|Vardict|Varscan2	C[T>A]T	76	6	0	0	51	5	0	0	0	0	0	0	127	76	51	11	6	5	138	1.208	-35.3961	7.39	None	0	0.0739	126,11	0	99,8	None	126,11	126,0	None	0	128,0	96,0	chr1_66414337_A/T	chr1:66414337	T	17756	XM_006495746.2	Transcript
chr171642993AC	S_984T_S1_vs_S_981	chr1	71642993	A	C	10	CONCORDANT|Strelka|Seurat|Lofreq|Mutect2|Mutect|Muse|Vardict|Varscan2|SomaticSniper|FreeBayes	G[T>G]G	13	0	0	15	5	0	0	8	0	0	0	0	18	13	5	23	15	8	41	1.298	-100	56.1	None	0	0.561	46,0	0	34,0	None	46,0	46,0	46,0	0	46,0	34,0	chr1_71642993_A/C	chr1:71642993	C	14268	NM_010233.2	Transcript
chr178103528TG	S_981T_S1_vs_S_981	chr1	78103528	T	G	6	CONCORDANT|Seurat|Lofreq|Muse|Vardict|Varscan2|SomaticSniper	C[T>G]G	0	23	0	0	0	23	18	0	0	0	0	0	46	23	23	18	0	18	64	40.937	-6.8532	26.92	None	0.0222	0.2692	None	0	30,11	None	45,19	45,0	44,1	0	44,0	31,0	chr1_78103528_T/G	chr1:78103528	G	18505	NM_001159520.1	Transcript
chr196836959CA	LT20_3_TCi_S1_vs_S_981	chr1	96836959	C	A	6	CONCORDANT|LowVariantFreq|Strelka|Seurat|Lofreq|Mutect2|Mutect|Vardict	G[C>A]T	4	0	0	56	4	0	0	56	0	0	0	0	112	56	56	8	4	4	120	0	-24.7536	3.16	None	0.0633	0.0316	108,8	.	74,5	None	111,8	152,0	None	.	111,8	103,0	chr1_96836959_C/A	chr1:96836959	A	227394	NM_172658.3	Transcript
chr1119923580AT	S_981T_S1_vs_S_981	chr1	119923580	A	T	9	CONCORDANT|Strelka|Seurat|Lofreq|Mutect2|Mutect|Muse|Vardict|Varscan2|FreeBayes	G[T>A]T	93	11	0	1	126	13	0	0	0	0	0	0	219	93	126	24	11	13	244	0.814	-78.2638	9.25	None	0	0.0925	216,24	0	155,14	None	216,23	238,0	None	0	238,0	150,0	chr1_119923580_A/T	chr1:119923580	T	226356	NM_001115074.1	Transcript
chr1121307195TC	LT24_TCi_S1_vs_S_981	chr1	121307195	T	C	10	CONCORDANT|Strelka|Seurat|Lofreq|Mutect2|Mutect|Muse|Vardict|Varscan2|SomaticSniper|FreeBayes	A[T>C]T	0	45	0	32	0	41	1	16	0	0	0	0	86	45	41	48	32	16	135	8.394	-100	34.59	None	0.1767	0.3459	81,48	.	69,38	None	86,47	101,0	102,0	.	86,48	67,0	chr1_121307195_T/C	chr1:121307195	C	72999	NM_001271531.1	Transcript
chr1129760489AC	LT24_TCi_S1_vs_S_981	chr1	129760489	A	C	10	CONCORDANT|Strelka|Seurat|Lofreq|Mutect2|Mutect|Muse|Vardict|Varscan2|SomaticSniper|FreeBayes	C[T>G]T	31	0	0	10	65	0	0	22	0	0	0	0	96	31	65	32	10	22	128	0	-100	24.24	None	0.1285	0.2424	96,32	.	75,24	None	94,32	96,0	95,1	.	96,32	68,1	chr1_129760489_A/C	chr1:129760489	C	210417	XM_011247964.1	Transcript
chr1153144540CA	662LT_S1_vs_663L	chr1	153144540	C	A	8	CONCORDANT|LowVariantFreq|Strelka|Seurat|Lofreq|Mutect2|Mutect|Muse|Vardict|Varscan2	C[C>A]C	7	0	0	52	2	0	1	27	0	0	0	0	79	52	27	9	7	2	89	1.476	-14.5917	4.49	None	0.1023	0.0449	79,9	0	70,9	None	79,9	86,0	None	0	79,9	74,0	chr1_153144540_C/A	chr1:153144540	A	16782	NM_008485.3	Transcript
chr1160197096GA	662LT_S1_vs_663L	chr1	160197096	G	A	10	CONCORDANT|Strelka|Seurat|Lofreq|Mutect2|Mutect|Muse|Vardict|Varscan2|SomaticSniper|FreeBayes	T[C>T]C	49	0	54	0	92	0	102	0	0	0	0	0	156	54	102	141	49	92	297	0	-100	45.63	None	0.2294	0.4563	155137	0	138117	None	154140	233,0	234,0	0	156141	192,0	chr1_160197096_G/A	chr1:160197096	A	64659	NM_025474.3	Transcript
chr1163261865AC	S_981T_S1_vs_S_981	chr1	163261865	A	C	6	CONCORDANT|Seurat|Lofreq|Muse|Vardict|Varscan2|FreeBayes	G[T>G]T	27	0	0	16	30	0	0	0	0	0	0	0	57	27	30	16	16	0	73	41.163	-5.84526	19.71	None	0	0.1971	56,11	0	41,13	None	57,16	71,0	None	0	71,0	47,0	chr1_163261865_A/C	chr1:163261865	C	18933	NM_011127.2	Transcript
chr1193334948GA	941LT_S1_vs_941L	chr1	193334948	G	A	10	CONCORDANT|Strelka|Seurat|Lofreq|Mutect2|Mutect|Muse|Vardict|Varscan2|SomaticSniper|FreeBayes	C[C>T]C	5	0	32	0	19	0	69	0	0	0	0	0	101	32	69	24	5	19	125	4.776	-43.7148	19.2	None	0	0.192	99,24	0	95,21	None	101,24	80,0	80,0	0	80,0	77,0	chr1_193334948_G/A	chr1:193334948	A	16780	NM_001277928.1	Transcript
chr105302163GT	LT24_TCi_S1_vs_S_981	chr10	5302163	G	T	10	CONCORDANT|Strelka|Seurat|Lofreq|Mutect2|Mutect|Muse|Vardict|Varscan2|SomaticSniper|FreeBayes	G[C>A]T	0	29	61	0	0	15	33	0	0	0	0	0	94	61	33	44	29	15	138	0	-100	31.88	None	0.1594	0.3188	93,44	.	83,40	None	93,44	141,0	141,0	.	94,44	112,0	chr10_5302163_G/T	chr10:5302163	T	64009	XM_011243083.2	Transcript
chr1014770165GA	662LT_S1_vs_663L	chr10	14770165	G	A	8	CONCORDANT|LowVariantFreq|Strelka|Seurat|Lofreq|Mutect2|Mutect|Muse|Vardict|Varscan2	C[C>T]G	12	0	166	0	7	0	82	0	0	0	0	0	248	166	82	19	12	7	267	0.958	-43.9272	3.56	None	0.0712	0.0356	243,19	0	208,16	None	244,19	232,0	None	0	248,19	196,0	chr10_14770165_G/A	chr10:14770165	A	18101	NM_008703.2	Transcript
chr1024597406AC	LT24_TCi_S1_vs_S_981	chr10	24597406	A	C	6	CONCORDANT|LowVariantFreq|Strelka|Seurat|Mutect|Muse|Varscan2|FreeBayes	C[T>G]T	95	0	0	13	71	4	0	11	0	0	0	0	166	95	71	24	13	11	194	0.822	-88.7476	2.11	None	0.1203	0.0211	153,21	None	139,19	None	162,24	136,0	None	.	165,24	95,0	chr10_24597406_A/C	chr10:24597406	C	14219	NM_010217.2	Transcript
chr1051483843TA	S_984T_S1_vs_S_981	chr10	51483843	T	A	5	CONCORDANT|Seurat|Lofreq|Mutect|Vardict|Varscan2	C[T>A]C	8	137	0	0	10	156	0	0	0	0	0	0	293	137	156	18	8	10	311	0	-38.695	5.79	None	0	0.0579	299,0	0	203,0	None	297,0	300,0	None	0	305,0	202,0	chr10_51483843_T/A	chr10:51483843	A	14727	NM_008147.2	Transcript
chr1060305772CA	LT24_TCi_S1_vs_S_981	chr10	60305772	C	A	10	CONCORDANT|Strelka|Seurat|Lofreq|Mutect2|Mutect|Muse|Vardict|Varscan2|SomaticSniper|FreeBayes	T[C>A]T	13	0	0	34	41	0	0	84	0	0	0	0	118	34	84	54	13	41	172	2.343	-100	30.99	None	0.1559	0.3099	117,53	.	99,49	None	117,53	87,0	87,0	.	118,54	62,0	chr10_60305772_C/A	chr10:60305772	A	22295	XM_017313930.1	Transcript
chr1061300353CG	662LT_S1_vs_663L	chr10	61300353	C	G	8	CONCORDANT|LowVariantFreq|Strelka|Seurat|Lofreq|Mutect2|Mutect|Muse|Vardict|Varscan2	C[C>G]T	0	0	7	61	0	0	5	44	0	0	0	0	105	61	44	12	7	5	117	0	-38.0448	4.78	None	0.1026	0.0478	105,12	0	91,11	None	102,12	93,0	None	0	105,12	79,0	chr10_61300353_C/G	chr10:61300353	G	18646	NM_011073.3	Transcript
chr1067218289CG	663LT_S1_vs_663L	chr10	67218289	C	G	9	CONCORDANT|Strelka|Seurat|Lofreq|Mutect2|Mutect|Muse|Vardict|Varscan2|FreeBayes	A[C>G]G	0	0	19	139	0	0	12	123	0	0	0	0	262	139	123	31	19	12	293	3.484	-76.5542	10.49	None	0.0045	0.1049	260,31	0	224,26	None	257,30	263,0	None	0	265,0	222,1	chr10_67218289_C/G	chr10:67218289	G	108829	XM_006513035.3	Transcript
chr1091023743CT	LT20_3_TCi_S1_vs_S_981	chr10	91023743	C	T	9	CONCORDANT|Strelka|Seurat|Lofreq|Mutect2|Mutect|Muse|Vardict|Varscan2|FreeBayes	G[C>T]A	0	8	0	49	0	7	0	54	0	0	0	0	103	49	54	15	8	7	118	1.053	-54.3591	11.97	None	0.0636	0.1197	101,15	.	62,11	None	102,15	110,0	110,0	.	103,15	72,0	chr10_91023743_C/T	chr10:91023743	T	11783	NM_001042558.1	Transcript
chr10117282106CG	663LT_S1_vs_663L	chr10	117282106	C	G	10	CONCORDANT|Strelka|Seurat|Lofreq|Mutect2|Mutect|Muse|Vardict|Varscan2|SomaticSniper|FreeBayes	A[C>G]A	0	0	16	80	0	0	11	28	0	0	0	0	108	80	28	27	16	11	135	8.076	-100	19.08	None	0.005	0.1908	106,27	0	96,23	None	107,27	100,0	100,1	0	100,0	93,0	chr10_117282106_C/G	chr10:117282106	G	17105	NM_017372.3	Transcript
chr10129791122GT	662LT_S1_vs_663L	chr10	129791122	G	T	6	CONCORDANT|LowVariantFreq|Seurat|Lofreq|Mutect2|Mutect|Vardict|Varscan2	T[C>A]C	0	8	230	0	0	9	197	0	0	0	0	0	427	230	197	17	8	9	444	2.031	-24.9816	1.91	None	0.037	0.0191	416,16	0	373,15	None	420,17	361,0	None	0	427,17	328,0	chr10_129791122_G/T	chr10:129791122	T	258543	NM_146550.1	Transcript
chr1136078559CA	S_981T_S1_vs_S_981	chr11	36078559	C	A	9	CONCORDANT|Strelka|Seurat|Lofreq|Mutect2|Mutect|Muse|Vardict|Varscan2|FreeBayes	T[C>A]C	1	0	0	7	9	0	0	43	0	0	0	0	50	7	43	10	1	9	60	0	-11.1417	16.67	None	0	0.1667	49,10	0	43,9	None	50,10	67,0	68,0	0	68,0	51,0	chr11_36078559_C/A	chr11:36078559	A	23964	XM_006533287.3	Transcript
chr1158317363CA	941LT_S1_vs_941L	chr11	58317363	C	A	6	CONCORDANT|LowVariantFreq|Strelka|Lofreq|Mutect2|Mutect|Vardict|Varscan2	G[C>A]A	5	0	0	99	3	0	0	60	0	0	0	0	159	99	60	8	5	3	167	0	-15.8371	4.61	None	0.0232	0.0461	159,8	0	144,7	None	157,8	None	None	0	199,0	173,0	chr11_58317363_C/A	chr11:58317363	A	319475	NM_001256516.1	Transcript
chr1159124760CT	LT20_3_TCi_S1_vs_S_981	chr11	59124760	C	T	5	CONCORDANT|Strelka|Seurat|Muse|Varscan2|SomaticSniper	G[C>T]G	0	12	0	12	0	16	0	22	0	0	0	0	34	12	22	28	12	16	62	2.174	-100	45.16	None	0	0.4516	None	None	23,8	None	None	76,0	76,0	.	None	56,0	chr11_59124760_C/T	chr11:59124760	T	380698	NM_001171512.2	Transcript
chr1159124761GT	LT20_3_TCi_S1_vs_S_981	chr11	59124761	G	T	5	CONCORDANT|Strelka|Seurat|Muse|Varscan2|SomaticSniper	A[C>A]G	0	12	13	0	0	16	22	0	0	0	0	0	35	13	22	28	12	16	63	0.99	-100	44.44	None	0	0.4444	None	None	24,7	None	None	74,0	74,0	.	None	55,0	chr11_59124761_G/T	chr11:59124761	T	380698	NM_001171512.2	Transcript
chr1170617707TA	S_981T_S1_vs_S_981	chr11	70617707	T	A	10	CONCORDANT|Strelka|Seurat|Lofreq|Mutect2|Mutect|Muse|Vardict|Varscan2|SomaticSniper|FreeBayes	C[T>A]G	16	32	0	0	19	51	0	0	0	0	0	0	83	32	51	35	16	19	118	2.676	-100	29.66	None	0	0.2966	82,35	0	55,23	None	82,34	100,0	101,0	0	101,0	65,0	chr11_70617707_T/A	chr11:70617707	A	11448	XM_006532006.3	Transcript
chr1173425650CT	S_981T_S1_vs_S_981	chr11	73425650	C	T	9	CONCORDANT|Strelka|Seurat|Lofreq|Mutect2|Mutect|Muse|Vardict|Varscan2|FreeBayes	T[C>T]C	0	10	0	65	0	9	0	74	0	0	0	0	139	65	74	19	10	9	158	0.93	-66.1121	11.75	None	0	0.1175	139,18	0	105,15	None	138,18	154,0	None	0	155,0	120,0	chr11_73425650_C/T	chr11:73425650	T	259026	NM_147024.2	Transcript
chr1183440496AG	663LT_S1_vs_663L	chr11	83440496	A	G	10	CONCORDANT|Strelka|Seurat|Lofreq|Mutect2|Mutect|Muse|Vardict|Varscan2|SomaticSniper|FreeBayes	C[T>C]G	12	0	8	0	23	0	5	0	0	0	0	0	35	12	23	13	8	5	48	9.587	-49.4438	27.08	None	0	0.2708	35,13	0	34,11	None	35,12	58,0	58,0	0	58,0	54,0	chr11_83440496_A/G	chr11:83440496	G	66330	XM_006533939.3	Transcript
chr1187728065AC	S_981T_S1_vs_S_981	chr11	87728065	A	C	5	CONCORDANT|Strelka|Seurat|Lofreq|Vardict|Varscan2	G[T>G]A	38	0	0	9	39	0	0	0	0	0	0	0	77	38	39	9	9	0	86	24.655	-4.89092	10.47	None	0	0.1047	73,7	0	None	None	None	100,0	None	0	101,0	66,0	chr11_87728065_A/C	chr11:87728065	C	207742	NM_172448.3	Transcript
chr11103615610AC	663LT_S1_vs_663L	chr11	103615610	A	C	5	CONCORDANT|LowVariantFreq|Strelka|Mutect2|Mutect|Vardict|Varscan2	G[T>G]T	180	2	0	6	119	0	0	5	0	0	0	0	299	180	119	11	6	5	312	1.194	-19.2362	1.59	None	0.0159	0.0159	298,11	None	274,9	None	295,11	None	None	0	329,0	281,0	chr11_103615610_A/C	chr11:103615610	C	380730	XM_006533647.3	Transcript
chr11107212358CT	LT20_1_TCi_S1_vs_S_981	chr11	107212358	C	T	10	CONCORDANT|Strelka|Seurat|Lofreq|Mutect2|Mutect|Muse|Vardict|Varscan2|SomaticSniper|FreeBayes	C[C>T]G	0	30	0	26	0	13	0	30	0	0	0	0	56	26	30	43	30	13	99	16.001	-100	42.55	None	0.2105	0.4255	54,42	.	43,35	None	55,40	114,0	117,0	.	56,43	87,0	chr11_107212358_C/T	chr11:107212358	T	71795	XM_006534262.3	Transcript
chr11107212358CT	LT20_3_TCi_S1_vs_S_981	chr11	107212358	C	T	10	CONCORDANT|Strelka|Seurat|Lofreq|Mutect2|Mutect|Muse|Vardict|Varscan2|SomaticSniper|FreeBayes	C[C>T]G	0	23	0	29	0	21	0	33	0	0	0	0	62	29	33	44	23	21	106	1.588	-100	40.78	None	0.2039	0.4078	59,44	.	45,31	None	61,42	114,0	117,0	.	62,43	87,0	chr11_107212358_C/T	chr11:107212358	T	71795	XM_006534262.3	Transcript
chr11107212358CT	LT24_TCi_S1_vs_S_981	chr11	107212358	C	T	10	CONCORDANT|Strelka|Seurat|Lofreq|Mutect2|Mutect|Muse|Vardict|Varscan2|SomaticSniper|FreeBayes	C[C>T]G	1	25	0	40	0	26	0	36	0	0	0	0	76	40	36	51	25	26	128	1.426	-100	39.37	None	0.2008	0.3937	76,51	.	62,43	None	76,51	114,0	117,0	.	76,51	87,0	chr11_107212358_C/T	chr11:107212358	T	71795	XM_006534262.3	Transcript
chr11109454950CA	S_981T_S1_vs_S_981	chr11	109454950	C	A	6	CONCORDANT|Strelka|Lofreq|Mutect2|Mutect|Muse|Vardict	A[C>A]G	4	0	0	44	2	0	0	28	0	0	0	0	72	44	28	6	4	2	78	0	-14.3313	6.76	None	0.0385	0.0676	72,6	0	47,5	None	72,6	None	None	0	82,0	52,0	chr11_109454950_C/A	chr11:109454950	A	104681	NM_001029842.1	Transcript
chr11116294422AC	S_992T_S1_vs_941L	chr11	116294422	A	C	5	CONCORDANT|Seurat|Lofreq|Muse|Varscan2|FreeBayes	A[T>G]G	18	0	0	0	35	0	0	23	0	0	0	0	53	18	35	23	0	23	76	31.014	-7.81238	29.08	None	0	0.2908	276,0	0	249,0	None	277,0	278,0	280,0	0	None	245,0	chr11_116294422_A/C	chr11:116294422	C	53413	XM_006533732.2	Transcript
chr11118988790TC	LT24_TCi_S1_vs_S_981	chr11	118988790	T	C	9	CONCORDANT|Strelka|Seurat|Lofreq|Mutect2|Mutect|Muse|Vardict|SomaticSniper|FreeBayes	G[T>C]G	0	23	0	6	0	17	0	4	0	0	0	0	40	23	17	10	6	4	50	0	-41.6404	18.37	None	0.0957	0.1837	39,10	.	32,8	None	38,9	34,0	36,0	.	40,10	25,0	chr11_118988790_T/C	chr11:118988790	C	238011	NM_001030291.1	Transcript
chr11121596503GC	663LT_S1_vs_663L	chr11	121596503	G	C	6	CONCORDANT|LowVariantFreq|Strelka|Seurat|Lofreq|Mutect|Vardict|Varscan2	G[C>G]A	0	0	105	2	0	0	150	11	0	0	0	0	255	105	150	13	2	11	268	10.83	-5.37642	4.85	None	0	0.0485	255,13	0	205,11	None	254,13	260,0	None	0	261,0	213,0	chr11_121596503_G/C	chr11:121596503	C	108903	NM_029878.3	Transcript
chr128967710GA	662LT_S1_vs_663L	chr12	8967710	G	A	5	CONCORDANT|LowVariantFreq|Strelka|Lofreq|Mutect2|Mutect|Vardict	G[C>T]T	1	0	32	0	6	0	87	0	0	0	0	0	119	32	87	7	1	6	126	1.707	-5.51207	0	None	0.0556	0	119,7	0	98,6	None	119,7	None	None	0	119,7	95,0	chr12_8967710_G/A	chr12:8967710	A	17182	NM_010770.4	Transcript
chr1234985384CT	663LT_S1_vs_663L	chr12	34985384	C	T	9	CONCORDANT|Strelka|Seurat|Lofreq|Mutect2|Mutect|Muse|Vardict|Varscan2|FreeBayes	A[C>T]G	0	21	0	131	0	7	0	105	0	0	0	0	236	131	105	28	21	7	264	11.711	-37.8001	10.32	None	0.0047	0.1032	233,27	0	219,28	None	232,27	230,0	None	0	230,0	212,1	chr12_34985384_C/T	chr12:34985384	T	75456	NM_029294.2	Transcript
chr1270040631CT	663LT_S1_vs_663L	chr12	70040631	C	T	5	CONCORDANT|LowVariantFreq|Strelka|Lofreq|Mutect2|Vardict|Varscan2	T[C>T]C	0	6	0	251	0	5	0	136	0	0	0	0	387	251	136	11	6	5	398	2.76	-13.344	2.44	None	0.0122	0.0244	383,11	0	320,8	None	381,11	None	None	0	325,0	278,0	chr12_70040631_C/T	chr12:70040631	T	18080	XM_006515527.1	Transcript
chr12112174125GT	941LT_S1_vs_941L	chr12	112174125	G	T	9	CONCORDANT|Strelka|Seurat|Lofreq|Mutect2|Mutect|Muse|Vardict|Varscan2|FreeBayes	G[C>A]A	0	15	74	0	0	7	51	0	0	0	0	0	125	74	51	22	15	7	147	3.137	-55.7792	14.97	None	0	0.1497	125,22	0	108,18	None	124,22	150,0	151,0	0	151,0	143,0	chr12_112174125_G/T	chr12:112174125	T	668303	XM_006516162.2	Transcript
chr1319593189GA	LT20_1_TCi_S1_vs_S_981	chr13	19593189	G	A	9	CONCORDANT|Strelka|Seurat|Lofreq|Mutect2|Mutect|Muse|Varscan2|SomaticSniper|FreeBayes	G[C>T]G	34	0	24	0	11	0	10	0	0	0	0	0	34	24	10	45	34	11	79	0.983	-100	56.96	None	0.2917	0.5696	32,45	.	26,36	None	34,45	106,0	105,1	.	34,45	72,1	chr13_19593189_G/A	chr13:19593189	A	105298	NM_134065.4	Transcript
chr1319593189GA	LT20_3_TCi_S1_vs_S_981	chr13	19593189	G	A	9	CONCORDANT|Strelka|Seurat|Lofreq|Mutect2|Mutect|Muse|Varscan2|SomaticSniper|FreeBayes	G[C>T]G	22	0	16	0	16	0	16	0	0	0	0	0	32	16	16	38	22	16	70	1.999	-100	54.29	None	0.2783	0.5429	32,38	.	21,26	None	32,38	106,0	105,1	.	32,38	72,1	chr13_19593189_G/A	chr13:19593189	A	105298	NM_134065.4	Transcript
chr1319593189GA	LT24_TCi_S1_vs_S_981	chr13	19593189	G	A	9	CONCORDANT|Strelka|Seurat|Lofreq|Mutect2|Mutect|Muse|Varscan2|SomaticSniper|FreeBayes	G[C>T]G	29	0	40	0	17	0	27	0	0	0	0	0	67	40	27	46	29	17	113	0.733	-100	39.82	None	0.2104	0.3982	67,46	.	52,36	None	66,46	106,0	105,1	.	67,46	72,1	chr13_19593189_G/A	chr13:19593189	A	105298	NM_134065.4	Transcript
chr1420447578TC	S_981T_S1_vs_S_981	chr14	20447578	T	C	9	CONCORDANT|Strelka|Seurat|Lofreq|Mutect2|Mutect|Muse|Vardict|Varscan2|FreeBayes	G[T>C]C	0	47	0	5	0	83	0	14	0	0	0	0	130	47	83	19	5	14	149	3.444	-36.8616	12.46	None	0	0.1246	130,19	0	91,16	None	129,19	160,0	None	0	161,0	110,0	chr14_20447578_T/C	chr14:20447578	C	76670	XM_006519686.1	Transcript
chr1420683339AC	S_981T_S1_vs_S_981	chr14	20683339	A	C	7	CONCORDANT|Seurat|Lofreq|Muse|Vardict|Varscan2|SomaticSniper|FreeBayes	T[T>G]A	11	0	0	10	11	0	0	0	0	0	0	0	22	11	11	10	10	0	32	22.202	-9.80212	31.25	None	0.0333	0.3125	22,8	0	13,6	None	22,10	30,0	29,1	0	29,0	20,0	chr14_20683339_A/C	chr14:20683339	C	218811	XM_006518813.1	Transcript
chr1444102938CA	662LT_S1_vs_663L	chr14	44102938	C	A	9	CONCORDANT|Strelka|Seurat|Lofreq|Mutect2|Mutect|Muse|Vardict|Varscan2|FreeBayes	A[C>A]T	57	0	0	322	33	0	0	238	0	0	0	0	560	322	238	90	57	33	650	4.474	-100	6.46	None	0.1339	0.0646	517,84	0	498,77	None	552,90	484,0	None	0	560,90	421,0	chr14_44102938_C/A	chr14:44102938	A	13587	NM_007895.2	Transcript
chr1455788629GA	S_984T_S1_vs_S_981	chr14	55788629	G	A	5	CONCORDANT|Strelka|Lofreq|Mutect2|Mutect|Vardict	T[C>T]T	2	0	29	0	4	0	32	0	0	0	0	0	61	29	32	6	2	4	67	1.685	-14.0708	8.96	None	0	0.0896	50,0	0	32,0	None	51,0	None	None	0	51,0	32,0	chr14_55788629_G/A	chr14:55788629	A	56532	NM_019955.2	Transcript
chr1463136470GA	941LT_S1_vs_941L	chr14	63136470	G	A	10	CONCORDANT|Strelka|Seurat|Lofreq|Mutect2|Mutect|Muse|Vardict|Varscan2|SomaticSniper|FreeBayes	A[C>T]G	27	0	48	0	42	0	93	0	0	0	0	0	141	48	93	69	27	42	210	2.675	-100	32.35	None	0	0.3235	138,68	0	122,55	None	138,67	225,0	227,0	0	227,0	201,0	chr14_63136470_G/A	chr14:63136470	A	13030	NM_007798.3	Transcript
chr1470467100GA	941LT_S1_vs_941L	chr14	70467100	G	A	7	CONCORDANT|Strelka|Seurat|Lofreq|Mutect2|Mutect|Vardict|Varscan2	C[C>T]G	5	0	62	0	3	0	70	0	0	0	0	0	132	62	70	8	5	3	140	3.191	-14.2168	5.43	None	0	0.0543	129,8	0	116,8	None	132,8	203,0	None	0	204,0	183,0	chr14_70467100_G/A	chr14:70467100	A	105653	NM_145981.3	Transcript
chr14122963315CA	663LT_S1_vs_663L	chr14	122963315	C	A	10	CONCORDANT|Strelka|Seurat|Lofreq|Mutect2|Mutect|Muse|Vardict|Varscan2|SomaticSniper|FreeBayes	A[C>A]A	23	0	0	82	15	0	0	49	0	0	0	0	131	82	49	38	23	15	169	0.702	-100	21.56	None	0	0.2156	130,36	0	103,34	None	129,38	237,0	239,0	0	239,0	203,0	chr14_122963315_C/A	chr14:122963315	A	70551	NM_028651.2	Transcript
chr159676367AG	941LT_S1_vs_941L	chr15	9676367	A	G	8	CONCORDANT|Strelka|Seurat|Lofreq|Mutect2|Mutect|Muse|Varscan2|FreeBayes	C[T>C]T	93	0	19	0	97	0	12	0	0	0	0	0	190	93	97	31	19	12	221	6.083	-86.6682	13.3	None	0.0055	0.133	187,31	0	170,25	None	187,31	209,1	None	0	211,1	180,1	chr15_9676367_A/G	chr15:9676367	G	320277	NM_001305042.1	Transcript
chr1527841776CT	662LT_S1_vs_663L	chr15	27841776	C	T	9	CONCORDANT|LowVariantFreq|Strelka|Seurat|Lofreq|Mutect2|Mutect|Muse|Vardict|Varscan2|FreeBayes	C[C>T]G	0	20	0	160	0	9	0	110	0	0	0	0	270	160	110	29	20	9	299	3.717	-53.4231	4.7	None	0.0925	0.047	270,29	0	238,26	None	265,27	173,0	None	0	270,29	145,0	chr15_27841776_C/T	chr15:27841776	T	223435	NM_001081302.1	Transcript
chr1539872590AC	S_981T_S1_vs_S_981	chr15	39872590	A	C	5	CONCORDANT|Strelka|Seurat|Lofreq|Mutect|Vardict	A[T>G]G	32	0	0	7	20	0	0	0	0	0	0	0	52	32	20	7	7	0	59	10.787	-7.39705	10.93	None	0	0.1093	51,5	0	36,5	None	52,7	65,0	None	0	65,0	46,0	chr15_39872590_A/C	chr15:39872590	C	239393	XM_006520902.2	Transcript
chr1581601034CA	LT20_1_TCi_S1_vs_S_981	chr15	81601034	C	A	10	CONCORDANT|Strelka|Seurat|Lofreq|Mutect2|Mutect|Muse|Vardict|Varscan2|SomaticSniper|FreeBayes	G[C>A]A	58	0	0	0	40	0	0	0	0	0	0	0	0	0	0	98	58	40	98	0	-100	100	None	0.5	1	0,97	.	0,75	None	0,98	115,0	115,0	.	0,98	80,0	chr15_81601034_C/A	chr15:81601034	A	328572	XM_006521089.1	Transcript
chr1581601034CA	LT20_3_TCi_S1_vs_S_981	chr15	81601034	C	A	10	CONCORDANT|Strelka|Seurat|Lofreq|Mutect2|Mutect|Muse|Vardict|Varscan2|SomaticSniper|FreeBayes	G[C>A]A	45	0	0	0	43	0	0	0	0	0	0	0	0	0	0	88	45	43	88	0	-100	100	None	0.5	1	0,87	.	0,63	None	0,88	115,0	115,0	.	0,88	80,0	chr15_81601034_C/A	chr15:81601034	A	328572	XM_006521089.1	Transcript
chr1581601034CA	S_984T_S1_vs_S_981	chr15	81601034	C	A	10	CONCORDANT|Strelka|Seurat|Lofreq|Mutect2|Mutect|Muse|Vardict|Varscan2|SomaticSniper|FreeBayes	G[C>A]A	20	0	0	28	22	0	0	22	0	0	0	0	50	28	22	42	20	22	92	2.756	-100	45.65	None	0	0.4565	114,0	0	80,0	None	115,0	115,0	115,0	0	115,0	80,0	chr15_81601034_C/A	chr15:81601034	A	328572	XM_006521089.1	Transcript
chr1584805067GA	663LT_S1_vs_663L	chr15	84805067	G	A	7	CONCORDANT|Strelka|Seurat|Mutect2|Mutect|Muse|Vardict|Varscan2	C[C>T]G	3	0	55	0	9	0	99	0	0	0	0	0	154	55	99	12	3	9	166	2.64	-16.7396	5.52	None	0	0.0552	149,12	None	131,11	None	150,11	127,0	None	0	129,0	115,0	chr15_84805067_G/A	chr15:84805067	A	271305	XM_006521033.3	Transcript
chr1589549690CT	LT24_TCi_S1_vs_S_981	chr15	89549690	C	T	5	CONCORDANT|LowVariantFreq|Strelka|Lofreq|Mutect2|Mutect|Vardict	T[C>T]C	0	4	0	32	0	2	0	30	0	0	0	0	62	32	30	6	4	2	68	1.698	-13.8232	0	None	0.0882	0	62,6	.	50,5	None	61,6	None	None	.	62,6	31,0	chr15_89549690_C/T	chr15:89549690	T	58234	NM_021423.3	Transcript
chr1594360601CT	LT24_TCi_S1_vs_S_981	chr15	94360601	C	T	10	CONCORDANT|Strelka|Seurat|Lofreq|Mutect2|Mutect|Muse|Vardict|Varscan2|SomaticSniper|FreeBayes	C[C>T]G	0	4	0	13	0	3	0	17	0	0	0	0	30	13	17	7	4	3	37	1.675	-29.3989	16.22	None	0.0926	0.1622	30,7	.	22,5	None	30,7	66,0	69,0	.	30,7	44,0	chr15_94360601_C/T	chr15:94360601	T	223838	XM_006520863.3	Transcript
chr15102086541GA	LT24_TCi_S1_vs_S_981	chr15	102086541	G	A	8	CONCORDANT|LowVariantFreq|Strelka|Seurat|Lofreq|Mutect2|Mutect|Muse|Vardict|Varscan2	C[C>T]G	9	0	109	0	6	0	104	0	0	0	0	0	213	109	104	15	9	6	228	2.231	-30.1419	3.1	None	0.0658	0.031	211,15	.	165,12	None	213,15	137,0	None	.	213,15	93,0	chr15_102086541_G/A	chr15:102086541	A	75705	NM_145625.3	Transcript
chr15103532482CA	941LT_S1_vs_941L	chr15	103532482	C	A	5	CONCORDANT|LowVariantFreq|Strelka|Lofreq|Mutect2|Mutect|Vardict	T[C>A]T	1	0	0	56	5	0	0	73	0	0	0	0	129	56	73	6	1	5	135	3.973	-3.61418	4.44	None	0.0224	0.0444	128,6	0	101,6	None	126,6	None	None	0	130,0	108,0	chr15_103532482_C/A	chr15:103532482	A	58200	NM_021391.3	Transcript
chr1619770088CG	LT24_TCi_S1_vs_S_981	chr16	19770088	C	G	10	CONCORDANT|Strelka|Seurat|Lofreq|Mutect2|Mutect|Muse|Vardict|Varscan2|SomaticSniper|FreeBayes	G[C>G]A	0	0	32	81	0	0	42	97	0	0	0	0	178	81	97	74	32	42	252	1.068	-100	28.7	None	0.1429	0.287	177,74	.	155,62	None	177,74	253,0	254,0	.	178,74	173,0	chr16_19770088_C/G	chr16:19770088	G	108105	NM_001159407.1	Transcript
chr1690777414CT	662LT_S1_vs_663L	chr16	90777414	C	T	8	CONCORDANT|LowVariantFreq|Strelka|Seurat|Lofreq|Mutect2|Mutect|Muse|Vardict|Varscan2	G[C>T]A	0	7	0	85	0	2	0	55	0	0	0	0	140	85	55	9	7	2	149	3.158	-9.50307	2.68	None	0.0548	0.0268	138,9	0	118,9	None	138,8	110,0	None	0	140,9	98,0	chr16_90777414_C/T	chr16:90777414	T	207932	NM_029497.1	Transcript
chr1720182670GA	S_984T_S1_vs_S_981	chr17	20182670	G	A	8	CONCORDANT|Strelka|Seurat|Lofreq|Mutect2|Mutect|Muse|Vardict|Varscan2	A[C>T]G	7	0	63	0	6	0	49	0	0	0	0	0	112	63	49	13	7	6	125	0	-46.1886	10.4	None	0	0.104	143,0	0	111,0	None	145,0	143,0	None	0	146,0	111,0	chr17_20182670_G/A	chr17:20182670	A	321020	NM_177316.2	Transcript
chr1720268125CG	663LT_S1_vs_663L	chr17	20268125	C	G	10	CONCORDANT|Strelka|Seurat|Lofreq|Mutect2|Mutect|Muse|Vardict|Varscan2|SomaticSniper|FreeBayes	A[C>G]A	0	0	29	128	0	0	52	168	0	0	0	0	296	128	168	81	29	52	377	5.959	-100	21.04	None	0	0.2104	294,81	0	276,72	None	291,81	318,0	318,0	0	318,0	297,0	chr17_20268125_C/G	chr17:20268125	G	224576	NM_001104568.1	Transcript
chr1723639831CT	LT20_1_TCi_S1_vs_S_981	chr17	23639831	C	T	10	CONCORDANT|Strelka|Seurat|Lofreq|Mutect2|Mutect|Muse|Vardict|Varscan2|SomaticSniper|FreeBayes	G[C>T]G	0	63	0	34	0	43	0	27	0	0	0	0	61	34	27	106	63	43	167	1.279	-100	63.25	None	0.3152	0.6325	61105	.	42,84	None	61105	180,0	181,0	.	61104	127,0	chr17_23639831_C/T	chr17:23639831	T	240047	NM_001033339.4	Transcript
chr1723639831CT	LT20_3_TCi_S1_vs_S_981	chr17	23639831	C	T	10	CONCORDANT|Strelka|Seurat|Lofreq|Mutect2|Mutect|Muse|Vardict|Varscan2|SomaticSniper|FreeBayes	G[C>T]G	0	47	0	39	0	46	0	39	0	0	0	0	78	39	39	93	47	46	171	0	-100	53.25	None	0.2664	0.5325	78,91	.	57,65	None	78,91	180,0	181,0	.	78,93	127,0	chr17_23639831_C/T	chr17:23639831	T	240047	NM_001033339.4	Transcript
chr1724443988AC	S_981T_S1_vs_S_981	chr17	24443988	A	C	5	CONCORDANT|Seurat|Lofreq|Varscan2|SomaticSniper|FreeBayes	A[T>G]G	15	0	0	14	15	0	0	0	0	0	0	0	30	15	15	14	14	0	44	28.728	-8.54053	30.16	None	0	0.3016	29,3	0	21,7	None	30,14	49,0	49,0	0	None	39,0	chr17_24443988_A/C	chr17:24443988	C	13560	NM_001301784.1	Transcript
chr1746241789CA	S_984T_S1_vs_S_981	chr17	46241789	C	A	10	CONCORDANT|Strelka|Seurat|Lofreq|Mutect2|Mutect|Muse|Vardict|Varscan2|SomaticSniper|FreeBayes	T[C>A]T	12	0	0	20	17	0	0	27	0	0	0	0	47	20	27	29	12	17	76	0	-100	38.16	None	0	0.3816	60,0	0	43,0	None	61,0	61,0	61,0	0	61,0	42,0	chr17_46241789_C/A	chr17:46241789	A	72322	NM_028198.2	Transcript
chr1747353833AC	S_981T_S1_vs_S_981	chr17	47353833	A	C	10	CONCORDANT|Strelka|Seurat|Lofreq|Mutect2|Mutect|Muse|Vardict|Varscan2|SomaticSniper|FreeBayes	C[T>G]T	26	0	0	13	20	0	0	12	0	0	0	0	46	26	20	25	13	12	71	0.944	-100	34.88	None	0	0.3488	45,25	0	28,15	None	46,25	50,0	50,0	0	50,0	33,0	chr17_47353833_A/C	chr17:47353833	C	224829	NM_001097623.1	Transcript
chr1749096699GC	941LT_S1_vs_941L	chr17	49096699	G	C	9	CONCORDANT|Strelka|Seurat|Lofreq|Mutect2|Mutect|Muse|Vardict|SomaticSniper|FreeBayes	G[C>G]C	0	0	22	5	0	0	36	4	0	0	0	0	58	22	36	9	5	4	67	3.304	-31.1	12.12	None	0	0.1212	55,9	0	50,6	None	55,9	70,0	70,0	0	70,0	62,0	chr17_49096699_G/C	chr17:49096699	C	70530	NM_027452.3	Transcript
chr1753632562AT	LT20_3_TCi_S1_vs_S_981	chr17	53632562	A	T	9	CONCORDANT|Strelka|Seurat|Lofreq|Mutect2|Mutect|Muse|Vardict|Varscan2|FreeBayes	C[T>A]T	74	11	0	0	58	5	0	1	0	0	0	0	132	74	58	16	11	5	149	3.703	-33.0871	5.07	None	0.1081	0.0507	130,16	.	87,11	None	131,16	125,0	None	.	132,16	90,0	chr17_53632562_A/T	chr17:53632562	T	18519	NM_020005.4	Transcript
chr1820338704GA	S_981T_S1_vs_S_981	chr18	20338704	G	A	9	CONCORDANT|Strelka|Seurat|Mutect2|Mutect|Muse|Vardict|Varscan2|FreeBayes|SomaticSniper	A[C>T]C	20	1	105	0	19	0	75	0	0	0	0	0	180	105	75	39	20	19	220	3.216	-100	17.81	None	0	0.1781	116,32	None	100,26	None	125,34	169,0	173,0	0	217,0	123,0	chr18_20338704_G/A	chr18:20338704	A	13510	NM_010079.2	Transcript
chr1832123511CA	941LT_S1_vs_941L	chr18	32123511	C	A	8	CONCORDANT|Strelka|Seurat|Lofreq|Mutect2|Mutect|Muse|Vardict|Varscan2	G[C>A]A	3	0	0	84	9	0	0	108	0	0	0	0	192	84	108	12	3	9	204	6.157	-12.3651	5.42	None	0	0.0542	189,11	0	157,12	None	188,11	251,0	None	0	251,0	218,0	chr18_32123511_C/A	chr18:32123511	A	19123	XM_006525721.3	Transcript
chr1837343439CT	LT20_1_TCi_S1_vs_S_981	chr18	37343439	C	T	10	CONCORDANT|Strelka|Seurat|Lofreq|Mutect2|Mutect|Muse|Vardict|Varscan2|SomaticSniper|FreeBayes	G[C>T]A	0	31	0	44	0	40	0	47	0	0	0	0	91	44	47	71	31	40	162	1.977	-100	43.75	None	0.2156	0.4375	91,69	.	67,56	None	90,70	116,0	116,0	.	91,70	82,0	chr18_37343439_C/T	chr18:37343439	T	93878	NM_053132.3	Transcript
chr1837343439CT	LT20_3_TCi_S1_vs_S_981	chr18	37343439	C	T	10	CONCORDANT|Strelka|Seurat|Lofreq|Mutect2|Mutect|Muse|Vardict|Varscan2|SomaticSniper|FreeBayes	G[C>T]A	0	34	0	41	0	38	0	55	0	0	0	0	96	41	55	72	34	38	168	1.948	-100	41.32	None	0.2083	0.4132	96,72	.	70,50	None	92,70	116,0	116,0	.	96,72	82,0	chr18_37343439_C/T	chr18:37343439	T	93878	NM_053132.3	Transcript
chr1837343439CT	LT24_TCi_S1_vs_S_981	chr18	37343439	C	T	10	CONCORDANT|Strelka|Seurat|Lofreq|Mutect2|Mutect|Muse|Vardict|Varscan2|SomaticSniper|FreeBayes	G[C>T]A	0	63	0	74	0	61	0	86	0	0	0	0	160	74	86	124	63	61	284	3.243	-100	43.06	None	0.2161	0.4306	159121	.	128103	None	157123	116,0	116,0	.	160124	82,0	chr18_37343439_C/T	chr18:37343439	T	93878	NM_053132.3	Transcript
chr1837403023GT	941LT_S1_vs_941L	chr18	37403023	G	T	10	CONCORDANT|Strelka|Seurat|Lofreq|Mutect2|Mutect|Muse|Vardict|Varscan2|SomaticSniper|FreeBayes	A[C>A]T	0	29	133	0	0	34	140	0	0	0	0	0	273	133	140	63	29	34	336	1.079	-100	18.75	None	0	0.1875	266,60	0	243,59	None	261,62	418,0	419,0	0	419,0	378,0	chr18_37403023_G/T	chr18:37403023	T	93880	NM_053134.3	Transcript
chr1837681001CA	S_981T_S1_vs_S_981	chr18	37681001	C	A	9	CONCORDANT|Strelka|Seurat|Lofreq|Mutect2|Mutect|Muse|Vardict|Varscan2|FreeBayes	A[C>A]G	12	0	0	95	15	0	0	105	0	0	0	0	200	95	105	27	12	15	227	0.763	-87.5537	11.8	None	0	0.118	199,27	0	152,20	None	199,27	248,0	None	0	250,0	182,0	chr18_37681001_C/A	chr18:37681001	A	93699	NM_033574.3	Transcript
chr1852529226GA	662LT_S1_vs_663L	chr18	52529226	G	A	5	CONCORDANT|LowVariantFreq|Strelka|Lofreq|Mutect2|Mutect|Vardict	G[C>T]C	3	0	59	0	4	0	62	0	0	0	0	0	121	59	62	7	3	4	128	0	-16.0157	0	None	0.0549	0	120,7	0	105,7	None	119,7	None	None	0	121,7	75,0	chr18_52529226_G/A	chr18:52529226	A	16948	NM_001286181.1	Transcript
chr1863182863TA	S_981T_S1_vs_S_981	chr18	63182863	T	A	9	CONCORDANT|Strelka|Seurat|Lofreq|Mutect2|Mutect|Muse|Vardict|Varscan2|FreeBayes	C[T>A]T	9	105	0	0	22	106	0	0	0	0	0	0	211	105	106	31	9	22	242	14.589	-54.9077	12.6	None	0	0.126	208,29	0	141,24	None	209,31	251,0	None	0	251,0	165,0	chr18_63182863_T/A	chr18:63182863	A	667742	XM_006526166.3	Transcript
chr194194514CT	LT20_1_TCi_S1_vs_S_981	chr19	4194514	C	T	5	CONCORDANT|LowVariantFreq|Strelka|Lofreq|Mutect2|Mutect|Vardict	G[C>T]G	0	4	0	50	0	3	0	47	0	0	0	0	97	50	47	7	4	3	104	0	-18.4297	0	None	0.0611	0	94,7	.	69,4	None	96,7	None	None	.	97,7	72,0	chr19_4194514_C/T	chr19:4194514	T	19045	NM_031868.2	Transcript
chr1911480687GT	LT24_TCi_S1_vs_S_981	chr19	11480687	G	T	10	CONCORDANT|Strelka|Seurat|Lofreq|Mutect2|Mutect|Muse|Vardict|Varscan2|SomaticSniper|FreeBayes	A[C>A]A	0	22	56	0	0	24	79	0	0	0	0	0	135	56	79	46	22	24	181	3.072	-100	24.86	None	0.125	0.2486	134,46	.	105,37	None	135,45	202,0	202,0	.	135,46	137,0	chr19_11480687_G/T	chr19:11480687	T	73656	XM_006527381.3	Transcript
chr1958527347GT	S_981T_S1_vs_S_981	chr19	58527347	G	T	10	CONCORDANT|Strelka|Seurat|Lofreq|Mutect2|Mutect|Muse|Vardict|Varscan2|SomaticSniper|FreeBayes	A[C>A]A	0	10	43	0	0	6	29	0	0	0	0	0	72	43	29	16	10	6	88	0	-57.228	18.18	None	0	0.1818	70,16	0	55,13	None	71,16	110,0	110,0	0	110,0	80,0	chr19_58527347_G/T	chr19:58527347	T	75645	XM_017318303.1	Transcript
chr221213238GA	662LT_S1_vs_663L	chr2	21213238	G	A	10	CONCORDANT|Strelka|Seurat|Lofreq|Mutect2|Mutect|Muse|Vardict|Varscan2|SomaticSniper|FreeBayes	C[C>T]G	52	0	54	0	76	0	71	0	0	0	0	0	125	54	71	128	52	76	253	1.527	-100	50.46	None	0.2536	0.5046	124125	0	107111	None	121127	212,0	214,1	0	125128	191,1	chr2_21213238_G/A	chr2:21213238	A	208967	NM_177588.2	Transcript
chr227456908CT	LT20_3_TCi_S1_vs_S_981	chr2	27456908	C	T	7	CONCORDANT|LowVariantFreq|Strelka|Seurat|Lofreq|Mutect2|Mutect|Muse|Vardict	A[C>T]C	0	5	0	80	0	5	0	47	0	0	0	0	127	80	47	10	5	5	137	2.977	-27.3654	3.33	None	0.073	0.0333	125,10	.	83,7	None	126,10	106,0	None	.	127,10	76,0	chr2_27456908_C/T	chr2:27456908	T	67382	NM_001113574.1	Transcript
chr236907744CA	LT20_3_TCi_S1_vs_S_981	chr2	36907744	C	A	10	CONCORDANT|Strelka|Seurat|Lofreq|Mutect2|Mutect|Muse|Vardict|Varscan2|SomaticSniper|FreeBayes	C[C>A]A	4	0	0	16	8	0	0	31	0	0	0	0	47	16	31	12	4	8	59	0	-42.4534	17.54	None	0.0965	0.1754	46,11	.	37,10	None	46,11	119,0	119,0	.	47,12	90,0	chr2_36907744_C/A	chr2:36907744	A	258941	NM_146939.1	Transcript
chr265358130CA	663LT_S1_vs_663L	chr2	65358130	C	A	5	CONCORDANT|LowVariantFreq|Strelka|Mutect2|Mutect|Vardict|Varscan2	A[C>A]T	6	0	0	94	1	0	0	88	0	0	0	0	182	94	88	7	6	1	189	9.119	-2.28432	2.14	None	0.0213	0.0214	180,7	None	161,7	None	179,7	None	None	0	190,0	172,0	chr2_65358130_C/A	chr2:65358130	A	320106	NM_177074.2	Transcript
chr276766405CA	LT20_3_TCi_S1_vs_S_981	chr2	76766405	C	A	9	CONCORDANT|LowVariantFreq|Strelka|Seurat|Lofreq|Mutect2|Mutect|Muse|Vardict|Varscan2|FreeBayes	G[C>A]T	12	0	0	106	9	0	0	90	0	0	0	0	196	106	90	21	12	9	217	0.851	-59.8418	4.44	None	0.0939	0.0444	193,21	.	136,15	None	193,20	230,0	None	.	196,22	178,0	chr2_76766405_C/A	chr2:76766405	A	22138	XM_017317139.1	Transcript
chr276888015CT	S_981T_S1_vs_S_981	chr2	76888015	C	T	8	CONCORDANT|Strelka|Seurat|Lofreq|Mutect2|Mutect|Muse|Vardict|Varscan2	A[C>T]A	0	4	0	58	0	7	0	91	0	0	0	0	149	58	91	11	4	7	160	0	-24.2378	6.88	None	0	0.0688	149,11	0	106,9	None	148,11	170,0	None	0	172,0	116,0	chr2_76888015_C/T	chr2:76888015	T	22138	XM_017317139.1	Transcript
chr286315028AG	LT24_TCi_S1_vs_S_981	chr2	86315028	A	G	10	CONCORDANT|Strelka|Seurat|Lofreq|Mutect2|Mutect|Muse|Vardict|Varscan2|SomaticSniper|FreeBayes	G[T>C]T	61	0	22	0	70	0	21	0	0	0	0	0	131	61	70	43	22	21	174	1.395	-100	23.49	None	0.1192	0.2349	131,41	.	114,37	None	130,43	115,0	116,0	.	131,43	86,0	chr2_86315028_A/G	chr2:86315028	G	257974	NM_001177857.1	Transcript
chr286594606GA	LT20_3_TCi_S1_vs_S_981	chr2	86594606	G	A	9	CONCORDANT|Strelka|Seurat|Lofreq|Mutect2|Mutect|Muse|Vardict|Varscan2|FreeBayes	T[C>T]G	11	0	83	0	10	0	77	0	0	0	0	0	160	83	77	21	11	10	181	0	-75.0688	5.11	None	0.1007	0.0511	155,21	.	125,14	None	158,21	178,0	None	.	160,21	133,0	chr2_86594606_G/A	chr2:86594606	A	404473	NM_207674.2	Transcript
chr287942836GT	663LT_S1_vs_663L	chr2	87942836	G	T	8	CONCORDANT|Strelka|Seurat|Lofreq|Mutect2|Mutect|Muse|Vardict|Varscan2	C[C>A]C	0	10	102	0	0	7	78	0	0	0	0	0	180	102	78	17	10	7	197	0	-45.1751	8.25	None	0	0.0825	179,17	0	165,15	None	179,17	215,0	None	0	215,0	195,0	chr2_87942836_G/T	chr2:87942836	T	258636	NM_146643.2	Transcript
chr289943842GT	LT20_3_TCi_S1_vs_S_981	chr2	89943842	G	T	9	CONCORDANT|LowVariantFreq|Strelka|Seurat|Lofreq|Mutect2|Mutect|Muse|Vardict|Varscan2|FreeBayes	T[C>A]C	0	10	130	0	0	16	114	0	0	0	0	0	244	130	114	26	10	16	270	6.678	-56.4811	4.65	None	0.094	0.0465	236,26	.	180,20	None	241,25	236,0	None	.	244,26	180,0	chr2_89943842_G/T	chr2:89943842	T	258338	NM_146341.1	Transcript
chr290021190AT	LT20_3_TCi_S1_vs_S_981	chr2	90021190	A	T	6	CONCORDANT|LowVariantFreq|Strelka|Seurat|Mutect2|Mutect|Vardict|Varscan2	G[T>A]G	63	5	0	0	42	3	0	0	0	0	0	0	105	63	42	8	5	3	113	0	-19.6369	0	None	0.0708	0	102,8	None	75,6	None	102,8	176,0	None	.	105,8	123,0	chr2_90021190_A/T	chr2:90021190	T	258206	NM_021368.1	Transcript
chr2111293011GA	S_984T_S1_vs_S_981	chr2	111293011	G	A	9	CONCORDANT|Strelka|Seurat|Lofreq|Mutect2|Mutect|Muse|Vardict|Varscan2|FreeBayes	A[C>T]C	14	0	114	0	12	0	97	0	0	0	0	0	211	114	97	26	14	12	237	0	-86.6682	10.97	None	0	0.1097	282,0	0	194,0	None	282,0	283,0	None	0	285,0	194,0	chr2_111293011_G/A	chr2:111293011	A	258389	NM_146394.1	Transcript
chr2122126183GA	LT24_TCi_S1_vs_S_981	chr2	122126183	G	A	9	CONCORDANT|Strelka|Seurat|Lofreq|Mutect2|Mutect|Muse|Vardict|SomaticSniper|FreeBayes	T[C>T]A	4	0	9	0	5	0	22	0	0	0	0	0	31	9	22	9	4	5	40	3.594	-49.6951	17.86	None	0.0862	0.1786	30,9	.	24,5	None	31,9	36,0	36,0	.	31,9	22,0	chr2_122126183_G/A	chr2:122126183	A	67578	XM_017319223.1	Transcript
chr2130396372TA	941LT_S1_vs_941L	chr2	130396372	T	A	8	CONCORDANT|Strelka|Seurat|Lofreq|Mutect2|Mutect|Muse|Vardict|Varscan2	G[T>A]G	2	48	0	0	6	55	0	0	0	0	0	0	103	48	55	8	2	6	111	5.361	-10.4478	6.76	None	0	0.0676	102,8	0	91,8	None	100,8	120,0	None	0	120,0	102,0	chr2_130396372_T/A	chr2:130396372	A	56264	NM_019696.2	Transcript
chr2142384388AC	662LT_S1_vs_663L	chr2	142384388	A	C	7	CONCORDANT|LowVariantFreq|Strelka|Seurat|Lofreq|Mutect2|Mutect|Vardict|Varscan2	C[T>G]G	44	0	0	2	123	0	0	10	0	0	0	0	167	44	123	12	2	10	179	1.346	-11.061	2.59	None	0.0592	0.0259	155,10	0	143,9	None	161,12	173,0	None	0	167,12	148,0	chr2_142384388_A/C	chr2:142384388	C	72899	XM_006500246.2	Transcript
chr2147026423GA	662LT_S1_vs_663L	chr2	147026423	G	A	8	CONCORDANT|LowVariantFreq|Strelka|Seurat|Lofreq|Mutect2|Mutect|Muse|Vardict|Varscan2	G[C>T]T	13	0	198	0	9	0	165	0	0	0	0	0	363	198	165	22	13	9	385	0.829	-40.691	2.62	None	0.0547	0.0262	357,21	0	311,18	None	359,22	305,0	None	0	363,22	265,0	chr2_147026423_G/A	chr2:147026423	A	24128	NM_011917.2	Transcript
chr2153190830GT	LT24_TCi_S1_vs_S_981	chr2	153190830	G	T	10	CONCORDANT|Strelka|Seurat|Lofreq|Mutect2|Mutect|Muse|Vardict|Varscan2|SomaticSniper|FreeBayes	T[C>A]T	0	59	46	0	0	19	24	0	0	0	0	0	70	46	24	78	59	19	148	6.832	-100	51.72	None	0.2586	0.5172	70,75	.	58,70	None	68,78	99,0	100,0	.	70,78	75,0	chr2_153190830_G/T	chr2:153190830	T	99237	XM_006500476.2	Transcript
chr2153393785CA	LT24_TCi_S1_vs_S_981	chr2	153393785	C	A	10	CONCORDANT|Strelka|Seurat|Lofreq|Mutect2|Mutect|Muse|Vardict|Varscan2|SomaticSniper|FreeBayes	A[C>A]A	11	0	0	31	9	0	0	37	0	0	0	0	68	31	37	20	11	9	88	2.137	-87.7436	21.59	None	0.1127	0.2159	67,20	.	55,16	None	68,20	47,0	47,0	.	68,20	38,0	chr2_153393785_C/A	chr2:153393785	A	228790	NM_001039939.1	Transcript
chr35403460CT	S_981T_S1_vs_S_981	chr3	5403460	C	T	10	CONCORDANT|Strelka|Seurat|Lofreq|Mutect2|Mutect|Muse|Vardict|Varscan2|SomaticSniper|FreeBayes	T[C>T]G	0	18	0	57	0	7	0	40	0	0	0	0	97	57	40	25	18	7	122	5.899	-61.7575	20	None	0	0.2	97,23	0	78,20	None	94,25	120,0	121,0	0	121,0	97,0	chr3_5403460_C/T	chr3:5403460	T	80892	XM_006530104.2	Transcript
chr3103047125GA	S_984T_S1_vs_S_981	chr3	103047125	G	A	8	CONCORDANT|Strelka|Seurat|Lofreq|Mutect2|Mutect|Muse|Vardict|Varscan2	T[C>T]T	8	0	82	0	6	0	76	0	0	0	0	0	158	82	76	14	8	6	172	1.051	-36.7736	8.16	None	0	0.0816	167,0	0	111,0	None	171,0	170,0	None	0	173,0	109,0	chr3_103047125_G/A	chr3:103047125	A	229663	XM_006501397.1	Transcript
chr3107331601TC	LT20_3_TCi_S1_vs_S_981	chr3	107331601	T	C	10	CONCORDANT|Strelka|Seurat|Lofreq|Mutect2|Mutect|Muse|Vardict|Varscan2|SomaticSniper|FreeBayes	A[T>C]A	0	67	0	12	0	72	0	13	0	0	0	0	139	67	72	25	12	13	164	0	-100	14.81	None	0.0767	0.1481	136,25	.	90,19	None	136,25	159,0	160,0	.	138,25	113,0	chr3_107331601_T/C	chr3:107331601	C	229700	NM_001045807.1	Transcript
chr3114165284GA	662LT_S1_vs_663L	chr3	114165284	G	A	8	CONCORDANT|LowVariantFreq|Strelka|Seurat|Lofreq|Mutect2|Mutect|Muse|Vardict|Varscan2	T[C>T]G	7	0	96	0	16	0	177	0	0	0	0	0	273	96	177	23	7	16	296	0.86	-40.0103	3.66	None	0.0723	0.0366	268,23	0	231,18	None	268,23	285,0	None	0	273,23	236,0	chr3_114165284_G/A	chr3:114165284	A	12814	XM_006500969.1	Transcript
chr3135544783GA	LT24_TCi_S1_vs_S_981	chr3	135544783	G	A	10	CONCORDANT|Strelka|Seurat|Lofreq|Mutect2|Mutect|Muse|Vardict|Varscan2|SomaticSniper|FreeBayes	C[C>T]C	35	0	69	0	32	0	63	0	0	0	0	0	132	69	63	67	35	32	199	0	-100	33.33	None	0.1683	0.3333	128,66	.	93,51	None	131,67	226,0	226,0	.	132,67	144,0	chr3_135544783_G/A	chr3:135544783	A	110173	NM_027288.3	Transcript
chr3135567626TA	LT24_TCi_S1_vs_S_981	chr3	135567626	T	A	10	CONCORDANT|Strelka|Seurat|Lofreq|Mutect2|Mutect|Muse|Vardict|Varscan2|SomaticSniper|FreeBayes	T[T>A]C	20	21	0	0	30	31	0	0	0	0	0	0	52	21	31	50	20	30	102	0	-100	45.33	None	0.2267	0.4533	52,50	.	41,34	None	51,50	97,0	97,0	.	52,50	71,0	chr3_135567626_T/A	chr3:135567626	A	110173	NM_027288.3	Transcript
chr3136877653GA	S_981T_S1_vs_S_981	chr3	136877653	G	A	9	CONCORDANT|Strelka|Seurat|Lofreq|Mutect2|Mutect|Muse|Vardict|Varscan2|FreeBayes	A[C>T]G	8	0	57	0	2	0	30	0	0	0	0	0	87	57	30	10	8	2	97	3.105	-13.8213	9.84	None	0	0.0984	86,10	0	67,9	None	86,10	118,0	None	0	122,0	87,0	chr3_136877653_G/A	chr3:136877653	A	19055	NM_008913.5	Transcript
chr3146095317CA	941LT_S1_vs_941L	chr3	146095317	C	A	10	CONCORDANT|Strelka|Seurat|Lofreq|Mutect2|Mutect|Muse|Vardict|Varscan2|SomaticSniper|FreeBayes	T[C>A]C	21	0	0	86	14	0	0	66	0	0	0	0	152	86	66	35	21	14	187	0.706	-100	18.72	None	0.0046	0.1872	152,35	0	118,28	None	151,33	215,1	216,1	0	216,0	176,0	chr3_146095317_C/A	chr3:146095317	A	242253	NM_172864.3	Transcript
chr3157567797GT	662LT_S1_vs_663L	chr3	157567797	G	T	8	CONCORDANT|Strelka|Seurat|Lofreq|Mutect2|Mutect|Muse|Vardict|FreeBayes	G[C>A]T	0	3	28	0	0	5	31	0	0	0	0	0	59	28	31	8	3	5	67	1.452	-24.0426	10.45	None	0.0545	0.1045	59,8	0	49,6	None	59,8	42,0	42,0	0	59,8	35,0	chr3_157567797_G/T	chr3:157567797	T	19218	XM_011240037.1	Transcript
chr419103326GT	941LT_S1_vs_941L	chr4	19103326	G	T	5	CONCORDANT|LowVariantFreq|Strelka|Seurat|Mutect2|Mutect|Varscan2	G[C>A]C	1	11	188	0	0	11	187	0	0	0	0	0	375	188	187	22	11	11	398	0	-51.0052	2.91	None	0.0277	0.0291	372,20	None	287,17	None	370,22	451,1	None	0	453,2	372,1	chr4_19103326_G/T	chr4:19103326	T	108168946	XM_017320485.1	Transcript
chr443931045GA	S_981T_S1_vs_S_981	chr4	43931045	G	A	9	CONCORDANT|Strelka|Seurat|Lofreq|Mutect2|Mutect|Muse|Vardict|Varscan2|FreeBayes	G[C>T]A	6	0	47	0	15	0	64	0	0	0	0	0	111	47	64	21	6	15	132	4.784	-47.0801	15.91	None	0	0.1591	111,21	0	76,16	None	109,21	146,0	146,0	0	146,0	100,0	chr4_43931045_G/A	chr4:43931045	A	53614	NM_016678.2	Transcript
chr444066839GC	663LT_S1_vs_663L	chr4	44066839	G	C	8	CONCORDANT|Strelka|Seurat|Lofreq|Mutect2|Mutect|Muse|Vardict|Varscan2	C[C>G]G	0	0	42	5	0	0	58	5	0	0	0	0	100	42	58	10	5	5	110	1.298	-33.0877	8.76	None	0	0.0876	98,10	0	88,8	None	99,10	101,0	None	0	102,0	92,0	chr4_44066839_G/C	chr4:44066839	C	50798	NM_015828.3	Transcript
chr482882691GA	LT20_3_TCi_S1_vs_S_981	chr4	82882691	G	A	10	CONCORDANT|Strelka|Seurat|Lofreq|Mutect2|Mutect|Muse|Vardict|Varscan2|SomaticSniper|FreeBayes	A[C>T]G	8	0	64	0	12	0	44	0	0	0	0	0	108	64	44	20	8	12	128	8.469	-60.2366	13.83	None	0.0707	0.1383	108,20	.	79,13	None	107,20	248,0	252,0	.	108,20	170,0	chr4_82882691_G/A	chr4:82882691	A	12622	NM_009887.2	Transcript
chr483663542CT	663LT_S1_vs_663L	chr4	83663542	C	T	5	CONCORDANT|LowVariantFreq|Strelka|Mutect2|Mutect|Muse|Vardict	A[C>T]G	0	4	0	35	0	2	0	27	0	0	0	0	62	35	27	6	4	2	68	0	-14.5944	4.41	None	0.0448	0.0441	59,6	None	53,6	None	61,6	None	None	0	77,0	66,0	chr4_83663542_C/T	chr4:83663542	T	320226	XM_006537988.3	Transcript
chr4127105400TA	LT24_TCi_S1_vs_S_981	chr4	127105400	T	A	8	CONCORDANT|LowVariantFreq|Strelka|Seurat|Lofreq|Mutect2|Mutect|Muse|Vardict|Varscan2	T[T>A]T	4	78	0	0	11	124	0	0	0	0	0	0	202	78	124	15	4	11	217	3.766	-20.0577	3.23	None	0.0691	0.0323	194,15	.	158,13	None	200,15	245,0	None	.	202,15	156,0	chr4_127105400_T/A	chr4:127105400	A	100177	NM_001285885.1	Transcript
chr4147512390AG	LT24_TCi_S1_vs_S_981	chr4	147512390	A	G	8	CONCORDANT|LowVariantFreq|Strelka|Seurat|Mutect2|Mutect|Muse|Vardict|Varscan2|FreeBayes	G[T>C]C	105	0	15	0	223	0	21	0	0	0	0	0	328	105	223	36	15	21	364	5.775	-100	0	None	0.1	0	313,35	None	190,25	None	308,35	391,0	None	.	324,36	366,0	chr4_147512390_A/G	chr4:147512390	G	195531	NM_001039209.2	Transcript
chr4149247284GA	S_984T_S1_vs_S_981	chr4	149247284	G	A	5	CONCORDANT|Strelka|Seurat|Lofreq|Mutect|Vardict	G[C>T]C	5	1	49	0	4	0	52	0	0	0	0	0	101	49	52	9	5	4	111	1.309	-25.8025	8.18	None	0	0.0818	73,0	0	50,0	None	71,0	72,0	None	0	73,0	51,0	chr4_149247284_G/A	chr4:149247284	A	16561	NM_001290995.1	Transcript
chr537392027GT	663LT_S1_vs_663L	chr5	37392027	G	T	6	CONCORDANT|Strelka|Seurat|Lofreq|Muse|Varscan2|FreeBayes	T[C>A]T	0	13	68	0	0	1	35	0	0	0	0	0	103	68	35	14	13	1	117	12.147	-5.19528	11.97	None	0.0598	0.1197	103,14	0	88,13	None	103,14	100,0	None	0	None	87,0	chr5_37392027_G/T	chr5:37392027	T	68525	NM_145920.3	Transcript
chr541625796GA	662LT_S1_vs_663L	chr5	41625796	G	A	10	CONCORDANT|Strelka|Seurat|Lofreq|Mutect2|Mutect|Muse|Vardict|Varscan2|SomaticSniper|FreeBayes	T[C>T]G	31	0	34	0	25	0	32	0	0	0	0	0	66	34	32	56	31	25	122	1.439	-100	45.45	None	0.225	0.4545	66,56	0	53,52	None	66,54	129,0	130,0	0	66,56	103,0	chr5_41625796_G/A	chr5:41625796	A	100972	NM_027295.3	Transcript
chr572957617CT	662LT_S1_vs_663L	chr5	72957617	C	T	6	CONCORDANT|LowVariantFreq|Strelka|Lofreq|Mutect2|Mutect|Vardict|Varscan2	C[C>T]C	0	3	0	41	0	4	0	83	0	0	0	0	124	41	83	7	3	4	131	1.632	-19.2409	0	None	0.0534	0	124,7	0	107,7	None	122,7	None	None	0	124,7	115,0	chr5_72957617_C/T	chr5:72957617	T	75991	NM_153567.3	Transcript
chr593162201CT	941LT_S1_vs_941L	chr5	93162201	C	T	5	CONCORDANT|LowVariantFreq|Strelka|Lofreq|Mutect2|Mutect|Vardict	G[C>T]G	0	4	0	69	0	3	0	88	0	0	0	0	157	69	88	7	4	3	164	1.542	-11.9258	3.6	None	0.0177	0.036	154,7	0	136,5	None	155,7	None	None	0	192,0	165,0	chr5_93162201_C/T	chr5:93162201	T	52398	XM_006535098.3	Transcript
chr5107606915GA	941LT_S1_vs_941L	chr5	107606915	G	A	5	CONCORDANT|LowVariantFreq|Strelka|Lofreq|Mutect2|Vardict|Varscan2	G[C>T]T	6	0	204	0	3	1	85	0	0	0	0	0	289	204	85	9	6	3	299	1.388	-12.3211	2.72	None	0.0138	0.0272	288,9	0	234,7	None	281,8	None	None	0	333,0	291,0	chr5_107606915_G/A	chr5:107606915	A	231571	NM_144911.3	Transcript
chr5112251019GA	LT24_TCi_S1_vs_S_981	chr5	112251019	G	A	10	CONCORDANT|Strelka|Seurat|Lofreq|Mutect2|Mutect|Muse|Vardict|Varscan2|SomaticSniper|FreeBayes	G[C>T]G	34	0	69	0	14	0	25	0	0	0	0	0	94	69	25	48	34	14	142	0.743	-100	32.62	None	0.1729	0.3262	94,48	.	82,42	None	94,44	48,0	47,1	.	94,48	36,1	chr5_112251019_G/A	chr5:112251019	A	12959	XM_006534749.3	Transcript
chr5113850730CT	S_984T_S1_vs_S_981	chr5	113850730	C	T	10	CONCORDANT|Strelka|Seurat|Lofreq|Mutect2|Mutect|Muse|Vardict|Varscan2|SomaticSniper|FreeBayes	A[C>T]G	0	23	0	25	0	16	0	16	0	0	0	0	41	25	16	39	23	16	80	0	-100	48.75	None	0	0.4875	89,0	0	56,0	None	89,0	88,0	89,0	0	89,0	56,0	chr5_113850730_C/T	chr5:113850730	T	23790	NM_011779.3	Transcript
chr5115579692AC	663LT_S1_vs_663L	chr5	115579692	A	C	5	CONCORDANT|LowVariantFreq|Strelka|Lofreq|Mutect2|Mutect|Vardict	T[T>G]G	104	0	0	7	70	0	0	2	0	0	0	0	174	104	70	9	7	2	183	3.132	-7.88397	4.92	None	0.025	0.0492	171,9	0	152,8	None	170,9	None	None	0	136,0	123,0	chr5_115579692_A/C	chr5:115579692	C	231659	NM_172719.2	Transcript
chr5122560659CA	941LT_S1_vs_941L	chr5	122560659	C	A	6	CONCORDANT|LowVariantFreq|Strelka|Lofreq|Mutect2|Mutect|Vardict|Varscan2	A[C>A]T	9	0	0	210	5	0	0	141	0	0	0	0	351	210	141	14	9	5	365	1.027	-17.7603	3.05	None	0.0182	0.0305	346,13	0	288,10	None	345,13	None	None	0	350,0	302,0	chr5_122560659_C/A	chr5:122560659	A	12589	NM_009879.3	Transcript
chr5124090118AC	S_981T_S1_vs_S_981	chr5	124090118	A	C	5	CONCORDANT|Strelka|Seurat|Lofreq|Vardict|FreeBayes	G[T>G]G	11	0	0	5	21	0	0	0	0	0	0	0	32	11	21	5	5	0	37	19.991	-7.20607	13.51	None	0	0.1351	31,4	0	None	None	None	37,0	None	0	37,0	28,0	chr5_124090118_A/C	chr5:124090118	C	56325	NM_019875.2	Transcript
chr5124558101TA	662LT_S1_vs_663L	chr5	124558101	T	A	9	CONCORDANT|Strelka|Seurat|Lofreq|Mutect2|Mutect|Muse|Vardict|Varscan2|FreeBayes	C[T>A]G	13	81	0	0	15	94	0	0	0	0	0	0	175	81	94	28	13	15	203	0	-100	6.5	None	0.1257	0.065	171,28	0	153,22	None	174,28	126,0	None	0	175,28	111,0	chr5_124558101_T/A	chr5:124558101	A	67848	NM_026409.4	Transcript
chr5124768822CT	941LT_S1_vs_941L	chr5	124768822	C	T	8	CONCORDANT|Strelka|Seurat|Lofreq|Mutect2|Mutect|Muse|Vardict|Varscan2	A[C>T]G	1	8	0	89	1	3	0	74	0	0	0	0	163	89	74	11	8	3	176	4.557	-13.6445	5.75	None	0	0.0575	161,11	0	135,11	None	160,11	141,0	None	0	143,0	120,0	chr5_124768822_C/T	chr5:124768822	T	56087	NM_019536.1	Transcript
chr5124801863CT	662LT_S1_vs_663L	chr5	124801863	C	T	8	CONCORDANT|LowVariantFreq|Strelka|Seurat|Lofreq|Mutect2|Mutect|Muse|Vardict|Varscan2	C[C>T]T	0	8	0	164	0	11	0	218	0	0	0	0	382	164	218	19	8	11	401	0	-33.784	2.15	None	0.0474	0.0215	375,19	0	315,16	None	376,19	285,0	None	0	382,19	239,0	chr5_124801863_C/T	chr5:124801863	T	56087	NM_019536.1	Transcript
chr5146751693AC	S_981T_S1_vs_S_981	chr5	146751693	A	C	6	CONCORDANT|Seurat|Lofreq|Muse|Vardict|Varscan2|SomaticSniper	G[T>G]A	19	0	0	17	10	0	0	0	0	0	0	0	29	19	10	17	17	0	46	21.242	-10.1946	36.96	None	0	0.3696	None	0	19,10	None	28,15	52,0	52,0	0	52,0	43,0	chr5_146751693_A/C	chr5:146751693	C	22217	NM_011669.3	Transcript
chr623114875GC	S_981T_S1_vs_S_981	chr6	23114875	G	C	10	CONCORDANT|Strelka|Seurat|Lofreq|Mutect2|Mutect|Muse|Vardict|Varscan2|SomaticSniper|FreeBayes	A[C>G]G	0	0	62	27	0	0	61	23	0	0	0	0	123	62	61	50	27	23	173	1.319	-100	28.9	None	0	0.289	122,48	0	88,33	None	119,50	180,0	183,0	0	183,0	116,0	chr6_23114875_G/C	chr6:23114875	C	30956	NM_013930.4	Transcript
chr624877922GT	941LT_S1_vs_941L	chr6	24877922	G	T	8	CONCORDANT|Strelka|Seurat|Lofreq|Mutect2|Mutect|Muse|Vardict|Varscan2	C[C>A]A	0	9	120	0	0	7	182	1	0	0	0	0	302	120	182	16	9	7	319	6.944	-24.7503	5.03	None	0.0028	0.0503	298,16	0	243,13	None	299,16	351,0	None	0	351,0	291,0	chr6_24877922_G/T	chr6:24877922	T	74468	NM_028957.2	Transcript
chr629459077GA	941LT_S1_vs_941L	chr6	29459077	G	A	9	CONCORDANT|Strelka|Seurat|Lofreq|Mutect2|Mutect|Muse|Vardict|Varscan2|FreeBayes	G[C>T]G	7	0	43	0	12	0	67	0	0	0	0	0	110	43	67	19	7	12	129	0	-59.9897	14.17	None	0	0.1417	110,19	0	88,17	None	109,19	158,0	161,0	0	161,0	142,0	chr6_29459077_G/A	chr6:29459077	A	68794	NM_001081185.1	Transcript
chr641418252AT	S_981T_S1_vs_S_981	chr6	41418252	A	T	8	CONCORDANT|Strelka|Seurat|Lofreq|Mutect2|Mutect|Muse|Vardict|Varscan2	C[T>A]T	122	9	0	0	88	7	0	1	0	0	0	0	210	122	88	16	9	7	227	0	-42.1688	6.38	None	0	0.0638	208,16	0	153,10	None	205,16	263,0	None	0	264,0	192,0	chr6_41418252_A/T	chr6:41418252	T	386551	XM_017321669.1	Transcript
chr642538354CA	662LT_S1_vs_663L	chr6	42538354	C	A	8	CONCORDANT|LowVariantFreq|Strelka|Seurat|Lofreq|Mutect2|Mutect|Muse|Vardict|Varscan2	A[C>A]A	5	0	0	71	7	0	0	34	0	0	0	0	105	71	34	12	5	7	117	9.644	-29.4757	4.78	None	0.0965	0.0478	104,12	0	90,10	None	103,11	87,0	None	0	105,12	76,0	chr6_42538354_C/A	chr6:42538354	A	546896	NM_001081301.2	Transcript
chr647107916GT	LT24_TCi_S1_vs_S_981	chr6	47107916	G	T	10	CONCORDANT|Strelka|Seurat|Lofreq|Mutect2|Mutect|Muse|Vardict|Varscan2|SomaticSniper|FreeBayes	T[C>A]T	0	15	50	0	0	24	57	0	0	0	0	0	107	50	57	39	15	24	146	3.442	-100	25.69	None	0.1334	0.2569	105,37	.	80,31	None	104,37	156,0	157,1	.	107,38	103,0	chr6_47107916_G/T	chr6:47107916	T	66797	NM_001004357.2	Transcript
chr652744334AC	941LT_S1_vs_941L	chr6	52744334	A	C	8	CONCORDANT|Strelka|Seurat|Lofreq|Mutect2|Mutect|Muse|Vardict|Varscan2	C[T>G]T	49	0	0	5	72	0	0	6	0	0	0	0	121	49	72	11	5	6	132	1.2	-36.1142	7.77	None	0	0.0777	121,11	0	104,9	None	120,11	152,0	None	0	152,0	134,0	chr6_52744334_A/C	chr6:52744334	C	52440	NM_025816.3	Transcript
chr654501005GA	663LT_S1_vs_663L	chr6	54501005	G	A	6	CONCORDANT|LowVariantFreq|Strelka|Seurat|Mutect2|Mutect|Vardict|Varscan2	G[C>T]C	7	0	141	0	7	0	156	0	0	0	0	0	297	141	156	14	7	7	311	0	-28.2928	4.22	None	0	0.0422	288,14	None	237,12	None	292,14	224,0	None	0	225,0	188,0	chr6_54501005_G/A	chr6:54501005	A	330319	NM_001167860.1	Transcript
chr682956645GA	662LT_S1_vs_663L	chr6	82956645	G	A	8	CONCORDANT|LowVariantFreq|Strelka|Seurat|Lofreq|Mutect2|Mutect|Muse|Vardict|Varscan2	C[C>T]G	10	0	134	0	6	0	120	0	0	0	0	0	254	134	120	16	10	6	270	2.169	-27.185	2.8	None	0.0564	0.028	253,16	0	224,14	None	251,15	196,0	None	0	254,16	184,0	chr6_82956645_G/A	chr6:82956645	A	110958	NM_033079.2	Transcript
chr6108549796GA	662LT_S1_vs_663L	chr6	108549796	G	A	9	CONCORDANT|LowVariantFreq|Strelka|Seurat|Lofreq|Mutect2|Mutect|Muse|Vardict|Varscan2|FreeBayes	T[C>T]A	11	0	107	0	16	0	127	0	0	0	0	0	234	107	127	27	11	16	261	1.635	-72.7835	4.72	None	0.0935	0.0472	231,27	0	194,20	None	231,27	229,0	None	0	234,27	187,0	chr6_108549796_G/A	chr6:108549796	A	16438	XM_006505623.1	Transcript
chr6113333353CA	LT24_TCi_S1_vs_S_981	chr6	113333353	C	A	10	CONCORDANT|Strelka|Seurat|Lofreq|Mutect2|Mutect|Muse|Vardict|Varscan2|SomaticSniper|FreeBayes	G[C>A]A	35	0	0	31	26	0	0	26	0	0	0	0	57	31	26	61	35	26	118	0.69	-100	49.46	None	0.2446	0.4946	57,61	.	47,45	None	57,61	102,0	102,0	.	57,61	68,0	chr6_113333353_C/A	chr6:113333353	A	18294	NM_010957.4	Transcript
chr6116540600CT	LT24_TCi_S1_vs_S_981	chr6	116540600	C	T	10	CONCORDANT|Strelka|Seurat|Lofreq|Mutect2|Mutect|Muse|Vardict|Varscan2|SomaticSniper|FreeBayes	A[C>T]G	0	38	0	84	0	53	0	92	0	0	0	0	176	84	92	91	38	53	267	4.35	-100	33.96	None	0.1698	0.3396	174,91	.	142,73	None	175,91	216,0	218,0	.	176,91	158,0	chr6_116540600_C/T	chr6:116540600	T	258020	NM_001011801.1	Transcript
chr6123650566AG	LT24_TCi_S1_vs_S_981	chr6	123650566	A	G	10	CONCORDANT|Strelka|Seurat|Lofreq|Mutect2|Mutect|Muse|Vardict|Varscan2|SomaticSniper|FreeBayes	C[T>C]T	23	0	9	0	16	0	8	0	0	0	0	0	39	23	16	17	9	8	56	1.123	-96.5636	26.19	None	0.131	0.2619	38,15	.	31,11	None	39,17	53,0	53,0	.	39,17	35,0	chr6_123650566_A/G	chr6:123650566	G	546913	NM_001104637.1	Transcript
chr6123823142TG	LT20_3_TCi_S1_vs_S_981	chr6	123823142	T	G	5	CONCORDANT|LowVariantFreq|Seurat|Lofreq|Mutect2|Mutect|Varscan2	G[T>G]T	1	202	10	0	0	188	9	0	0	0	0	0	390	202	188	19	10	9	410	0	-36.7206	2.27	None	0.0381	0.0227	383,19	.	278,11	None	385,19	368,1	None	.	390,19	252,0	chr6_123823142_T/G	chr6:123823142	G	545874	NM_001104641.1	Transcript
chr6140536739TG	662LT_S1_vs_663L	chr6	140536739	T	G	6	CONCORDANT|LowVariantFreq|Strelka|Seurat|Lofreq|Mutect2|Mutect|Vardict	C[T>G]G	0	53	3	0	0	84	6	0	0	0	0	0	137	53	84	9	3	6	146	0	-17.135	2.67	None	0.0552	0.0267	137,8	0	124,8	None	134,9	104,0	None	0	137,9	88,0	chr6_140536739_T/G	chr6:140536739	G	109135	XM_006506863.2	Transcript
chr73717244GA	662LT_S1_vs_663L	chr7	3717244	G	A	6	CONCORDANT|LowVariantFreq|Seurat|Lofreq|Mutect2|Mutect|Vardict|Varscan2	C[C>T]G	7	0	249	0	11	0	357	0	0	0	0	0	606	249	357	18	7	11	624	0	-17.9844	0	None	0.0293	0	589,18	0	540,17	None	589,18	514,0	None	0	606,18	455,0	chr7_3717244_G/A	chr7:3717244	A	18733	XM_006539633.3	Transcript
chr76461126TA	S_981T_S1_vs_S_981	chr7	6461126	T	A	7	CONCORDANT|Strelka|Seurat|Mutect2|Mutect|Muse|Vardict|Varscan2	C[T>A]C	7	76	0	0	7	78	0	0	0	0	0	0	154	76	78	14	7	7	168	0	-45.1753	7.74	None	0.0056	0.0774	153,14	None	113,10	None	151,13	178,1	None	0	178,0	127,0	chr7_6461126_T/A	chr7:6461126	A	258917	NM_146915.1	Transcript
chr712670628AT	941LT_S1_vs_941L	chr7	12670628	A	T	7	CONCORDANT|Seurat|Lofreq|Mutect2|Mutect|Muse|Vardict|Varscan2	C[T>A]T	175	15	0	0	324	23	0	0	0	0	0	0	499	175	324	38	15	23	537	2.216	-87.059	6.96	None	0	0.0696	372,31	0	457,32	None	472,38	614,0	None	0	626,0	555,0	chr7_12670628_A/T	chr7:12670628	T	100042499	NM_001104645.1	Transcript
chr724420106AC	S_984T_S1_vs_S_981	chr7	24420106	A	C	5	CONCORDANT|Seurat|Muse|Vardict|Varscan2|FreeBayes	G[T>G]A	10	0	0	9	21	0	0	0	0	0	0	0	31	10	21	9	9	0	40	34.713	-7.20625	21.96	None	0	0.2196	44,0	None	33,0	None	47,0	47,0	47,0	0	47,0	33,0	chr7_24420106_A/C	chr7:24420106	C	71997	NM_028047.2	Transcript
chr724913491GA	LT20_1_TCi_S1_vs_S_981	chr7	24913491	G	A	10	CONCORDANT|Strelka|Seurat|Lofreq|Mutect2|Mutect|Muse|Vardict|Varscan2|SomaticSniper|FreeBayes	C[C>T]G	36	0	41	0	24	1	31	0	0	0	0	0	72	41	31	60	36	24	133	0.658	-100	44.36	None	0.2252	0.4436	72,59	.	57,50	None	72,59	98,0	98,0	.	72,60	73,0	chr7_24913491_G/A	chr7:24913491	A	16801	XM_006539564.2	Transcript
chr724913491GA	LT20_3_TCi_S1_vs_S_981	chr7	24913491	G	A	10	CONCORDANT|Strelka|Seurat|Lofreq|Mutect2|Mutect|Muse|Vardict|Varscan2|SomaticSniper|FreeBayes	C[C>T]G	38	0	50	1	20	0	37	0	0	0	0	0	87	50	37	58	38	20	146	4.123	-100	40	None	0.1942	0.4	84,58	.	60,47	None	85,54	98,0	98,0	.	86,57	73,0	chr7_24913491_G/A	chr7:24913491	A	16801	XM_006539564.2	Transcript
chr724913491GA	LT24_TCi_S1_vs_S_981	chr7	24913491	G	A	10	CONCORDANT|Strelka|Seurat|Lofreq|Mutect2|Mutect|Muse|Vardict|Varscan2|SomaticSniper|FreeBayes	C[C>T]G	43	0	94	0	25	0	54	0	0	0	0	0	148	94	54	68	43	25	216	0	-100	31.46	None	0.1574	0.3146	144,68	.	125,60	None	145,68	98,0	98,0	.	148,68	73,0	chr7_24913491_G/A	chr7:24913491	A	16801	XM_006539564.2	Transcript
chr747088597GC	941LT_S1_vs_941L	chr7	47088597	G	C	5	CONCORDANT|Strelka|Lofreq|Mutect2|Mutect|Vardict	A[C>G]G	0	0	23	3	0	0	41	3	0	0	0	0	64	23	41	6	3	3	70	1.782	-19.9051	8.33	None	0.0424	0.0833	63,6	0	54,5	None	62,6	None	None	0	100,0	81,0	chr7_47088597_G/C	chr7:47088597	C	19259	NM_001163565.1	Transcript
chr762418748TG	LT20_1_TCi_S1_vs_S_981	chr7	62418748	T	G	10	CONCORDANT|Strelka|Seurat|Lofreq|Mutect2|Mutect|Muse|Vardict|Varscan2|SomaticSniper|FreeBayes	C[T>G]C	0	34	22	0	0	26	27	0	0	0	0	0	60	34	26	49	22	27	109	5.997	-100	42.7	None	0.2135	0.427	59,48	.	51,38	None	60,49	86,0	86,0	.	60,49	67,0	chr7_62418748_T/G	chr7:62418748	G	22652	NM_011746.2	Transcript
chr762418748TG	LT20_3_TCi_S1_vs_S_981	chr7	62418748	T	G	10	CONCORDANT|Strelka|Seurat|Lofreq|Mutect2|Mutect|Muse|Vardict|Varscan2|SomaticSniper|FreeBayes	C[T>G]C	0	21	24	0	0	28	23	0	0	0	0	0	49	21	28	47	24	23	96	2.679	-100	47.87	None	0.2446	0.4787	49,47	.	33,32	None	47,45	86,0	86,0	.	49,47	67,0	chr7_62418748_T/G	chr7:62418748	G	22652	NM_011746.2	Transcript
chr782574458TA	941LT_S1_vs_941L	chr7	82574458	T	A	9	CONCORDANT|Strelka|Seurat|Lofreq|Mutect2|Mutect|Muse|Vardict|Varscan2|FreeBayes	G[T>A]G	11	63	0	0	5	80	0	0	0	0	0	0	143	63	80	16	11	5	159	11.593	-27.3645	9.44	None	0	0.0944	141,16	0	136,14	None	137,16	174,0	None	0	174,0	168,0	chr7_82574458_T/A	chr7:82574458	A	269959	NM_001190374.1	Transcript
chr785406561TA	LT20_3_TCi_S1_vs_S_981	chr7	85406561	T	A	6	CONCORDANT|LowVariantFreq|Strelka|Seurat|Lofreq|Mutect2|Mutect|Vardict	A[T>A]G	6	120	0	0	5	109	0	0	0	0	0	0	229	120	109	11	6	5	240	0	-22.0208	1.78	None	0.0417	0.0178	228,10	.	161,7	None	225,11	195,0	None	.	229,11	143,0	chr7_85406561_T/A	chr7:85406561	A	330581	NM_001105182.1	Transcript
chr785754909AT	663LT_S1_vs_663L	chr7	85754909	A	T	7	CONCORDANT|LowVariantFreq|Strelka|Seurat|Lofreq|Mutect2|Mutect|Vardict|Varscan2	A[T>A]G	147	6	0	0	119	6	0	0	0	0	0	0	266	147	119	12	6	6	278	1.12	-23.1107	4.07	None	0	0.0407	264,12	0	225,9	None	262,12	315,0	None	0	315,0	278,0	chr7_85754909_A/T	chr7:85754909	T	244114	NM_001105185.1	Transcript
chr792858589GA	663LT_S1_vs_663L	chr7	92858589	G	A	10	CONCORDANT|Strelka|Seurat|Lofreq|Mutect2|Mutect|Muse|Vardict|Varscan2|SomaticSniper|FreeBayes	A[C>T]G	67	0	84	0	107	0	114	0	0	0	0	0	198	84	114	174	67	107	372	3.369	-100	46.77	None	0	0.4677	198173	0	175151	None	198169	382,0	382,0	0	382,0	328,0	chr7_92858589_G/A	chr7:92858589	A	74041	NM_001080995.1	Transcript
chr7103172882CA	S_984T_S1_vs_S_981	chr7	103172882	C	A	9	CONCORDANT|Strelka|Seurat|Lofreq|Mutect2|Mutect|Muse|Vardict|Varscan2|FreeBayes	A[C>A]T	18	0	0	128	14	0	0	119	0	0	0	0	247	128	119	32	18	14	279	1.496	-97.4403	11.47	None	0	0.1147	272,0	0	200,0	None	276,0	275,0	None	0	277,0	199,0	chr7_103172882_C/A	chr7:103172882	A	258139	NM_001011847.1	Transcript
chr7105754384GA	663LT_S1_vs_663L	chr7	105754384	G	A	5	CONCORDANT|Strelka|Lofreq|Mutect2|Mutect|Vardict	T[C>T]G	2	0	39	0	3	0	38	0	0	0	0	0	77	39	38	5	2	3	82	0	-11.9512	6.1	None	0.0305	0.061	76,5	0	72,5	None	77,5	None	None	0	65,0	56,0	chr7_105754384_G/A	chr7:105754384	A	233651	XM_006507655.3	Transcript
chr7106844800TC	941LT_S1_vs_941L	chr7	106844800	T	C	10	CONCORDANT|Strelka|Seurat|Lofreq|Mutect2|Mutect|Muse|Vardict|Varscan2|SomaticSniper|FreeBayes	C[T>C]T	0	184	0	44	0	134	0	42	0	0	0	0	318	184	134	86	44	42	404	5.642	-100	20.95	None	0.0013	0.2095	312,85	0	280,70	None	314,85	370,0	372,1	0	372,0	333,0	chr7_106844800_T/C	chr7:106844800	C	258589	NM_146596.1	Transcript
chr7127590638GA	LT20_1_TCi_S1_vs_S_981	chr7	127590638	G	A	10	CONCORDANT|Strelka|Seurat|Lofreq|Mutect2|Mutect|Muse|Vardict|Varscan2|SomaticSniper|FreeBayes	A[C>T]G	5	0	9	0	6	0	7	0	0	0	0	0	16	9	7	11	5	6	27	1.527	-63.9912	40	None	0.1923	0.4	15,11	.	10,7	None	16,10	41,0	42,0	.	16,11	31,0	chr7_127590638_G/A	chr7:127590638	A	233900	XM_006507749.2	Transcript
chr7127590638GA	LT20_3_TCi_S1_vs_S_981	chr7	127590638	G	A	10	CONCORDANT|Strelka|Seurat|Lofreq|Mutect2|Mutect|Muse|Vardict|Varscan2|SomaticSniper|FreeBayes	A[C>T]G	10	0	7	0	7	0	7	0	0	0	0	0	14	7	7	17	10	7	31	1.398	-97.3268	50	None	0.25	0.5	14,17	.	10,10	None	14,17	41,0	42,0	.	14,17	31,0	chr7_127590638_G/A	chr7:127590638	A	233900	XM_006507749.2	Transcript
chr7127590638GA	LT24_TCi_S1_vs_S_981	chr7	127590638	G	A	10	CONCORDANT|Strelka|Seurat|Lofreq|Mutect2|Mutect|Muse|Vardict|Varscan2|SomaticSniper|FreeBayes	A[C>T]G	20	0	17	0	13	0	12	0	0	0	0	0	29	17	12	33	20	13	62	0	-100	52.27	None	0.2614	0.5227	29,32	.	21,23	None	28,33	41,0	42,0	.	29,33	31,0	chr7_127590638_G/A	chr7:127590638	A	233900	XM_006507749.2	Transcript
chr7128085999AG	662LT_S1_vs_663L	chr7	128085999	A	G	5	CONCORDANT|LowVariantFreq|Strelka|Lofreq|Mutect2|Mutect|Vardict	A[T>C]G	84	0	3	0	112	0	5	0	0	0	0	0	196	84	112	8	3	5	204	0	-12.3902	0	None	0.0389	0	195,8	0	174,7	None	192,8	None	None	0	196,8	134,0	chr7_128085999_A/G	chr7:128085999	G	16409	NM_001082960.1	Transcript
chr7140652665CT	LT20_3_TCi_S1_vs_S_981	chr7	140652665	C	T	9	CONCORDANT|Strelka|Seurat|Lofreq|Mutect2|Mutect|Muse|Vardict|Varscan2|FreeBayes	G[C>T]G	0	35	0	219	0	32	0	185	0	0	0	0	404	219	185	67	35	32	471	1.011	-100	6.72	None	0.1335	0.0672	397,67	.	279,43	None	399,67	478,0	None	.	404,67	329,0	chr7_140652665_C/T	chr7:140652665	T	258962	NM_146960.2	Transcript
chr7141192551GT	LT20_3_TCi_S1_vs_S_981	chr7	141192551	G	T	10	CONCORDANT|Strelka|Seurat|Lofreq|Mutect2|Mutect|Muse|Vardict|Varscan2|SomaticSniper|FreeBayes	T[C>A]A	0	16	62	0	0	15	50	0	0	0	0	0	112	62	50	31	16	15	143	0.763	-100	21.13	None	0.1031	0.2113	109,31	.	77,20	None	111,31	89,0	90,0	.	112,31	66,0	chr7_141192551_G/T	chr7:141192551	T	15461	NM_001130443.1	Transcript
chr7141192551GT	LT24_TCi_S1_vs_S_981	chr7	141192551	G	T	10	CONCORDANT|Strelka|Seurat|Lofreq|Mutect2|Mutect|Muse|Vardict|Varscan2|SomaticSniper|FreeBayes	T[C>A]A	0	37	49	0	0	39	57	0	0	0	0	0	106	49	57	76	37	39	182	1.162	-100	39.88	None	0.2023	0.3988	103,70	.	87,61	None	104,75	89,0	90,0	.	106,76	66,0	chr7_141192551_G/T	chr7:141192551	T	15461	NM_001130443.1	Transcript
chr7141192551GT	S_981T_S1_vs_S_981	chr7	141192551	G	T	10	CONCORDANT|Strelka|Seurat|Lofreq|Mutect2|Mutect|Muse|Vardict|Varscan2|SomaticSniper|FreeBayes	T[C>A]A	0	13	23	0	0	16	24	0	0	0	0	0	47	23	24	29	13	16	76	0.889	-100	38.16	None	0	0.3816	46,29	0	38,23	None	45,29	89,0	90,0	0	90,0	66,0	chr7_141192551_G/T	chr7:141192551	T	15461	NM_001130443.1	Transcript
chr811007472CA	LT20_3_TCi_S1_vs_S_981	chr8	11007472	C	A	9	CONCORDANT|Strelka|Seurat|Lofreq|Mutect2|Mutect|Muse|Vardict|SomaticSniper|FreeBayes	G[C>A]G	2	0	0	15	4	0	0	12	0	0	0	0	27	15	12	6	2	4	33	3.998	-18.8901	18.18	None	0.0909	0.1818	27,6	.	19,6	None	25,6	36,0	36,0	.	27,6	25,0	chr8_11007472_C/A	chr8:11007472	A	384783	NM_001081212.1	Transcript
chr821026409CT	LT24_TCi_S1_vs_S_981	chr8	21026409	C	T	9	CONCORDANT|Strelka|Seurat|Lofreq|Mutect2|Mutect|Muse|Varscan2|SomaticSniper|FreeBayes	C[C>T]G	0	64	0	103	0	124	0	159	0	0	0	0	262	103	159	188	64	124	450	5.574	-100	41.78	None	0.2066	0.4178	166141	.	166140	None	217182	329,0	330,1	.	262181	212,1	chr8_21026409_C/T	chr8:21026409	T	66298	NM_183253.3	Transcript
chr825038873AC	S_992T_S1_vs_941L	chr8	25038873	A	C	7	CONCORDANT|Strelka|Seurat|Lofreq|Mutect|Muse|Vardict|FreeBayes	A[T>G]G	6	0	0	0	6	0	0	5	0	0	0	0	12	6	6	5	0	5	17	9.901	-12.327	29.41	None	0	0.2941	33,0	0	29,0	None	34,0	34,0	34,0	0	34,0	28,0	chr8_25038873_A/C	chr8:25038873	C	330723	NM_001081187.3	Transcript
chr886543861TA	663LT_S1_vs_663L	chr8	86543861	T	A	5	CONCORDANT|LowVariantFreq|Strelka|Lofreq|Mutect2|Mutect|Vardict	G[T>A]T	4	69	0	0	2	89	0	0	0	0	0	0	158	69	89	6	4	2	164	3.891	-6.35996	1.83	None	0.0366	0.0183	158,6	0	124,5	None	156,6	None	None	0	167,0	138,0	chr8_86543861_T/A	chr8:86543861	A	244562	NM_172912.4	Transcript
chr8108950856CT	663LT_S1_vs_663L	chr8	108950856	C	T	10	CONCORDANT|Strelka|Seurat|Lofreq|Mutect2|Mutect|Muse|Vardict|Varscan2|SomaticSniper|FreeBayes	G[C>T]G	0	51	0	65	0	55	0	47	0	0	0	0	112	65	47	106	51	55	218	7.582	-100	48.6	None	0	0.486	112105	0	97,85	None	109102	187,0	190,0	0	190,0	161,0	chr8_108950856_C/T	chr8:108950856	T	11906	NM_007496.2	Transcript
chr914464342CA	662LT_S1_vs_663L	chr9	14464342	C	A	7	CONCORDANT|LowVariantFreq|Seurat|Lofreq|Mutect2|Mutect|Muse|Vardict|Varscan2	G[C>A]T	10	0	0	94	5	0	0	104	0	0	0	0	198	94	104	15	10	5	213	7.32	-22.8109	3.29	None	0.0674	0.0329	193,15	0	180,13	None	196,15	160,0	None	0	198,15	144,0	chr9_14464342_C/A	chr9:14464342	A	244694	NM_173433.2	Transcript
chr919585062CG	S_981T_S1_vs_S_981	chr9	19585062	C	G	9	CONCORDANT|Strelka|Seurat|Lofreq|Mutect2|Mutect|Muse|Vardict|Varscan2|FreeBayes	C[C>G]T	1	0	18	113	0	0	18	107	0	0	0	0	220	113	107	36	18	18	257	0	-100	13.34	None	0	0.1334	216,36	0	154,23	None	215,36	348,0	None	0	348,0	227,0	chr9_19585062_C/G	chr9:19585062	G	258517	NM_146524.2	Transcript
chr938047669TC	663LT_S1_vs_663L	chr9	38047669	T	C	8	CONCORDANT|Seurat|Lofreq|Mutect2|Mutect|Muse|Vardict|Varscan2|FreeBayes	T[T>C]G	0	216	0	23	0	337	0	36	0	0	0	0	553	216	337	59	23	36	612	0	-100	9.6	None	0	0.096	385,51	0	450,47	None	492,56	614,0	None	0	666,0	532,0	chr9_38047669_T/C	chr9:38047669	C	257996	NM_001011798.1	Transcript
chr938047691GT	663LT_S1_vs_663L	chr9	38047691	G	T	10	CONCORDANT|Strelka|Seurat|Lofreq|Mutect2|Mutect|Muse|Vardict|Varscan2|SomaticSniper|FreeBayes	A[C>A]T	0	44	127	0	0	63	246	0	0	0	0	0	373	127	246	107	44	63	480	6.825	-100	21.89	None	0.0028	0.2189	298,98	0	342,96	None	367107	557,1	560,2	0	560,0	508,1	chr9_38047691_G/T	chr9:38047691	T	257996	NM_001011798.1	Transcript
chr953595342GA	941LT_S1_vs_941L	chr9	53595342	G	A	9	CONCORDANT|Strelka|Seurat|Lofreq|Mutect2|Mutect|Muse|Vardict|Varscan2|FreeBayes	T[C>T]G	6	0	62	0	15	1	92	0	0	0	0	0	154	62	92	21	6	15	176	4.578	-41.1382	11.66	None	0	0.1166	152,21	0	136,18	None	149,21	216,0	None	0	218,0	199,0	chr9_53595342_G/A	chr9:53595342	A	110446	NM_144784.3	Transcript
chr988567515CA	LT20_1_TCi_S1_vs_S_981	chr9	88567515	C	A	10	CONCORDANT|Strelka|Seurat|Lofreq|Mutect2|Mutect|Muse|Vardict|Varscan2|SomaticSniper|FreeBayes	G[C>A]A	24	0	0	27	22	0	0	25	0	0	0	0	52	27	25	46	24	22	98	0	-100	46.39	None	0.232	0.4639	50,46	.	38,33	None	52,45	135,0	136,0	.	52,45	93,0	chr9_88567515_C/A	chr9:88567515	A	71640	NM_001142943.1	Transcript
chr988567515CA	LT20_3_TCi_S1_vs_S_981	chr9	88567515	C	A	10	CONCORDANT|Strelka|Seurat|Lofreq|Mutect2|Mutect|Muse|Vardict|Varscan2|SomaticSniper|FreeBayes	G[C>A]A	29	0	0	37	24	0	0	38	0	0	0	0	75	37	38	53	29	24	128	2.27	-100	40.48	None	0.1964	0.4048	71,53	.	51,33	None	73,53	135,0	136,0	.	75,53	93,0	chr9_88567515_C/A	chr9:88567515	A	71640	NM_001142943.1	Transcript
chr988567515CA	LT24_TCi_S1_vs_S_981	chr9	88567515	C	A	10	CONCORDANT|Strelka|Seurat|Lofreq|Mutect2|Mutect|Muse|Vardict|Varscan2|SomaticSniper|FreeBayes	G[C>A]A	24	0	0	37	15	0	0	29	0	0	0	0	66	37	29	39	24	15	105	1.654	-100	35.96	None	0.1778	0.3596	64,39	.	58,32	None	64,39	135,0	136,0	.	66,39	93,0	chr9_88567515_C/A	chr9:88567515	A	71640	NM_001142943.1	Transcript
chr999321386AG	S_984T_S1_vs_S_981	chr9	99321386	A	G	10	CONCORDANT|Strelka|Seurat|Lofreq|Mutect2|Mutect|Muse|Vardict|Varscan2|SomaticSniper|FreeBayes	G[T>C]C	51	0	47	0	42	0	40	0	0	0	0	0	93	51	42	87	47	40	180	0	-100	48.33	None	0	0.4833	205,0	0	138,0	None	203,0	205,0	206,0	0	206,0	138,0	chr9_99321386_A/G	chr9:99321386	G	272636	NM_177775.3	Transcript
chr9120950602GT	662LT_S1_vs_663L	chr9	120950602	G	T	8	CONCORDANT|LowVariantFreq|Strelka|Seurat|Lofreq|Mutect2|Mutect|Muse|Vardict|Varscan2	T[C>A]T	0	7	54	0	0	6	65	0	0	0	0	0	119	54	65	13	7	6	132	2.409	-40.1234	4.55	None	0.0985	0.0455	118,13	0	102,12	None	119,13	92,0	None	0	119,13	81,0	chr9_120950602_G/T	chr9:120950602	T	12387	NM_001165902.1	Transcript
chr9120950630CT	663LT_S1_vs_663L	chr9	120950630	C	T	10	CONCORDANT|Strelka|Seurat|Lofreq|Mutect2|Mutect|Muse|Vardict|Varscan2|SomaticSniper|FreeBayes	C[C>T]G	0	9	0	33	0	8	0	41	0	0	0	0	74	33	41	17	9	8	91	2.247	-72.7258	18.68	None	0	0.1868	74,17	0	67,17	None	72,17	89,0	89,0	0	89,0	83,0	chr9_120950630_C/T	chr9:120950630	T	12387	NM_001165902.1	Transcript
chrX50425891CT	LT24_TCi_S1_vs_S_981	chrX	50425891	C	T	10	CONCORDANT|Strelka|Seurat|Lofreq|Mutect2|Mutect|Muse|Vardict|Varscan2|SomaticSniper|FreeBayes	C[C>T]G	0	43	0	20	0	19	0	11	0	0	0	0	31	20	11	62	43	19	93	1.9	-100	65.48	None	0.3263	0.6548	29,59	.	31,55	None	30,60	73,0	75,1	.	31,62	63,0	chrX_50425891_C/T	chrX:50425891	T	258289	NM_146292.1	Transcript
chrX52953535CT	LT20_1_TCi_S1_vs_S_981	chrX	52953535	C	T	10	CONCORDANT|Strelka|Seurat|Lofreq|Mutect2|Mutect|Muse|Vardict|Varscan2|SomaticSniper|FreeBayes	G[C>T]G	0	22	0	0	0	19	0	0	0	0	0	0	0	0	0	41	22	19	41	0	-100	100	None	0.5	1	0,41	.	0,34	None	0,41	40,0	41,0	.	0,41	26,0	chrX_52953535_C/T	chrX:52953535	T	70998	NM_027642.2	Transcript
chrX52953535CT	LT20_3_TCi_S1_vs_S_981	chrX	52953535	C	T	10	CONCORDANT|Strelka|Seurat|Lofreq|Mutect2|Mutect|Muse|Vardict|Varscan2|SomaticSniper|FreeBayes	G[C>T]G	0	20	0	0	0	16	0	0	0	0	0	0	0	0	0	36	20	16	36	0	-100	100	None	0.5	1	0,34	.	0,24	None	0,36	40,0	41,0	.	0,36	26,0	chrX_52953535_C/T	chrX:52953535	T	70998	NM_027642.2	Transcript
chrX57501356TG	S_981T_S1_vs_S_981	chrX	57501356	T	G	5	CONCORDANT|Seurat|Lofreq|Muse|Vardict|Varscan2	T[T>G]G	0	26	0	0	0	24	12	0	0	0	0	0	50	26	24	12	0	12	62	31.471	-6.38354	19.35	None	0	0.1935	None	0	37,7	None	None	81,0	81,0	0	81,0	61,0	chrX_57501356_T/G	chrX:57501356	G	245424	NM_001033360.3	Transcript
chrX95425491GA	S_981T_S1_vs_S_981	chrX	95425491	G	A	10	CONCORDANT|Strelka|Seurat|Lofreq|Mutect2|Mutect|Muse|Vardict|Varscan2|SomaticSniper|FreeBayes	T[C>T]A	5	0	25	0	6	0	26	0	0	0	0	0	51	25	26	11	5	6	62	0	-48.0175	16.98	None	0	0.1698	50,11	0	45,9	None	50,11	75,0	76,0	0	76,0	52,0	chrX_95425491_G/A	chrX:95425491	A	72345	NM_175179.4	Transcript
chr197761431ATCCA	S_984T_S1_vs_S_981	chr1	97761431	ATCC	A	4	CONCORDANT|Lofreq|Vardict|Varscan2|Scalpel	None	58	0	0	0	39	0	0	1	0	0	5	1	97	58	39	6	5	1	104	3.972	-4.8182	6.35	None	0	0.0635	125,0	0	133,1	None	132,0	None	0	142,0	91,0		chr1_97761432_TCC/-	chr1:97761432-97761434	-	227399	XM_006529489.1	Transcript
chr1020960033AAAGA	S_992T_S1_vs_941L	chr10	20960033	AAAG	A	4	CONCORDANT|Strelka|Lofreq|Vardict|Scalpel	None	9	0	0	0	11	0	0	0	0	0	1	2	20	9	11	3	1	2	23	0	-10.2417	14.29	None	0	0.1429	60,0	0	67,0	None	49,0	None	0	78,0	63,0		chr10_20960034_AAG/-	chr10:20960034-20960036	-	52906	NM_026203.3	Transcript
chr1080802901GGTG	LT20_3_TCi_S1_vs_S_981	chr10	80802901	GGT	G	4	CONCORDANT|Strelka|Lofreq|Vardict|FreeBayes	None	0	0	5	0	0	0	12	0	0	0	0	3	17	5	12	3	0	3	20	2.68	-13.0944	7.5	None	0.15	0.075	12,3	.	13,3	None	10,0	None	.	17,3	17,0		chr10_80802902_GT/-	chr10:80802902-80802903	-	20222	NM_013651.4	Transcript
chr1116871003CAAT	941LT_S1_vs_941L	chr11	16871003	CA	AT	3	DISCORDANT|LowVariantFreq|Vardict|Mutect2|FreeBayes	None	40	0	0	62	29	0	0	67	0	0	0	0	0	0	0	0	0	0	198	0	-100	0	None	0.3385	0	129,66	None	127,73	None	None	None	None	259,0	None		chr11_16871003_CA/AT	chr11:16871003-16871004	AT	13649	NM_207655.2	Transcript
chr1141971907CCA	663LT_S1_vs_663L	chr11	41971907	C	CA	7	CONCORDANT|Strelka|Seurat|Lofreq|Vardict|Varscan2|FreeBayes|Scalpel	None	0	0	0	43	0	0	0	114	7	17	0	0	181	50	131	24	7	17	181	0	-56.2703	13.33	None	0.0028	0.1333	127,22	0	132,24	None	102,0	207,0	0	209,0	178,1		chr11_41971908_-/A	chr11:41971907-41971908	A	14406	NM_008073.3	Transcript
chr1169941071ACA	S_992T_S1_vs_941L	chr11	69941071	AC	A	6	CONCORDANT|LowVariantFreq|Strelka|Pindel|Lofreq|Vardict|Varscan2|Scalpel	None	104	0	0	0	73	0	0	0	0	0	4	2	177	104	73	6	4	2	183	0	-7.66851	3.41	None	0	0.0341	340,0	0	None	386,0	299,0	None	0	399,0	328,1		chr11_69941072_C/-	chr11:69941072	-	53422	XM_006533738.3	Transcript
chr1195587490AAGCA	LT20_3_TCi_S1_vs_S_981	chr11	95587490	AAGC	A	5	CONCORDANT|Strelka|Seurat|Lofreq|Vardict|FreeBayes	None	10	0	0	0	9	0	0	0	0	0	2	3	19	10	9	5	2	3	24	0	-21.7735	8	None	0.1739	0.08	18,4	.	18,4	None	14,0	.	.	19,4	9,0		chr11_95587491_AGC/-	chr11:95587491-95587493	-	18053	NM_033217.3	Transcript
chr11100464141ATCA	S_992T_S1_vs_941L	chr11	100464141	ATC	A	4	CONCORDANT|LowVariantFreq|Lofreq|Vardict|Varscan2|Scalpel	None	67	0	0	0	73	0	0	0	0	0	3	2	140	67	73	5	3	2	145	1.722	-7.68995	4.01	None	0	0.0401	282,0	0	309,0	None	255,0	None	0	334,0	286,0		chr11_100464142_TC/-	chr11:100464142-100464143	-	217194	NM_172565.2	Transcript
chr11110145091TAT	S_992T_S1_vs_941L	chr11	110145091	TA	T	4	CONCORDANT|LowVariantFreq|Vardict|Scalpel|Lofreq|Varscan2	None	0	63	0	0	0	66	0	0	0	0	2	2	129	63	66	4	2	2	133	0	-8.71442	3.2	None	0	0.032	265,0	0	None	None	169,0	None	None	288,0	235,0		chr11_110145092_A/-	chr11:110145092	-	217262	NM_147220.2	Transcript
chr11114959812ATA	S_992T_S1_vs_941L	chr11	114959812	AT	A	4	CONCORDANT|Seurat|Lofreq|Varscan2|Scalpel	None	58	0	0	0	87	0	0	0	1	2	5	6	145	58	87	11	5	6	159	1.207	-33.0889	7.8	None	0.0031	0.078	299,1	0	359,2	None	218,0	417,0	0	417,3	359,1		chr11_114959813_T/-	chr11:114959813	-	387565	NM_199225.1	Transcript
chr11120726521CTCCCAGTCGGC	S_981T_S1_vs_S_981	chr11	120726521	CTCCCAGTCGG	C	9	CONCORDANT|Strelka|Seurat|Pindel|Lofreq|Mutect2|Vardict|Varscan2|FreeBayes|Scalpel	None	0	0	0	28	0	0	0	32	0	0	5	6	60	28	32	11	5	6	71	0	-46.0557	16.67	None	0	0.1667	56,11	0	65,12	71,0	68,0	0	0	75,0	47,0		chr11_120726522_TCCCAGTCGG/-	chr11:120726522-120726531	-	67880	XM_006534027.3	Transcript
chr1349563851TTA	S_981T_S1_vs_S_981	chr13	49563851	T	TA	4	CONCORDANT|Lofreq|Vardict|Varscan2|Scalpel	None	0	57	0	0	0	52	0	0	3	4	0	0	116	60	56	7	3	4	116	1.469	-15.8332	6.25	None	0	0.0625	99,6	0	None	None	115,0	None	0	139,0	96,0		chr13_49563852_-/A	chr13:49563851-49563852	A	66695	NM_001172481.1	Transcript
chr1373511300AGTGA	S_992T_S1_vs_941L	chr13	73511300	AGTG	A	4	CONCORDANT|LowVariantFreq|Lofreq|Vardict|Varscan2|Scalpel	None	74	0	0	0	61	0	0	0	0	0	2	2	135	74	61	4	2	2	139	0	-7.90204	3.02	None	0	0.0302	241,0	0	254,0	None	215,0	None	None	268,0	231,0		chr13_73511301_GTG/-	chr13:73511301-73511303	-	210992	NM_145376.5	Transcript
chr1394440296TGAGT	S_992T_S1_vs_941L	chr13	94440296	TGAG	T	5	CONCORDANT|Strelka|Lofreq|Vardict|Varscan2|Scalpel	None	0	73	0	0	0	62	0	0	0	0	3	5	135	73	62	8	3	5	143	3.241	-13.7858	5.74	None	0	0.0574	134,0	0	160,0	None	175,0	None	0	171,0	140,0		chr13_94440297_GAG/-	chr13:94440297-94440299	-	11774	XM_006517523.3	Transcript
chr1433955910TGT	LT24_TCi_S1_vs_S_981	chr14	33955910	TG	T	4	CONCORDANT|Strelka|Lofreq|Vardict|Scalpel	None	0	26	1	0	0	17	1	0	0	0	2	2	43	26	17	4	2	2	49	0	-14.9319	8.33	None	0.0408	0.0833	36,4	.	None	None	43,0	None	.	45,4	45,0		chr14_33955911_G/-	chr14:33955911	-	19661	NM_015745.2	Transcript
chr1457100672CCG	LT24_TCi_S1_vs_S_981	chr14	57100672	C	CG	9	CONCORDANT|Strelka|Seurat|Pindel|Lofreq|Mutect2|Vardict|Varscan2|FreeBayes|Scalpel	None	0	0	1	103	0	0	0	122	24	28	0	0	277	127	150	52	24	28	278	0	-100	18.08	None	0	0.1808	217,49	.	217,54	154,0	144,0	165,0	.	222,56	116,0		chr14_57100673_-/G	chr14:57100672-57100673	G	14619	NM_008125.3	Transcript
chr1473560484TGCAT	S_992T_S1_vs_941L	chr14	73560484	TGCA	T	4	CONCORDANT|LowVariantFreq|Strelka|Lofreq|Vardict|Scalpel	None	0	79	0	0	0	57	0	0	0	0	3	2	136	79	57	5	3	2	141	0	-9.41866	3.56	None	0	0.0356	112,0	0	122,0	None	79,0	None	0	146,0	118,0		chr14_73560485_GCA/-	chr14:73560485-73560487	-	20916	XM_006518757.2	Transcript
chr1577717775TGT	662LT_S1_vs_663L	chr15	77717775	TG	T	6	CONCORDANT|LowVariantFreq|Seurat|Pindel|Mutect2|Vardict|Varscan2|Scalpel	None	0	213	0	0	0	244	0	0	0	0	10	9	457	213	244	19	10	9	476	1.904	-29.0783	3.23	None	0	0.0323	157,12	None	281,18	261,0	159,0	186,0	0	459,17	166,0		chr15_77717776_G/-	chr15:77717776	-	666348	NM_001134802.1	Transcript
chr1598844442AGCTA	LT20_3_TCi_S1_vs_S_981	chr15	98844442	AGCT	A	4	CONCORDANT|Strelka|Lofreq|Vardict|Scalpel	None	13	0	0	0	13	0	0	0	0	0	2	1	26	13	13	3	2	1	29	0	-8.86939	5.17	None	0.1034	0.0517	24,3	.	23,3	None	40,0	None	.	26,3	36,0		chr15_98844443_GCT/-	chr15:98844443-98844445	-	381022	XM_017316674.1	Transcript
chr15100936582GGTA	941LT_S1_vs_941L	chr15	100936582	G	GTA	8	CONCORDANT|Strelka|Seurat|Pindel|Lofreq|Mutect2|Vardict|Varscan2|Scalpel	None	0	1	98	0	1	0	128	0	5	11	0	0	242	103	139	16	5	11	244	3.552	-22.9759	6.8	None	0	0.068	213,15	0	215,18	240,0	170,0	246,0	0	250,0	214,0		chr15_100936583_-/TA	chr15:100936582-100936583	TA	20273	XM_017316512.1	Transcript
chr1632285444TGAGT	S_984T_S1_vs_S_981	chr16	32285444	TGAG	T	6	CONCORDANT|Strelka|Seurat|Lofreq|Vardict|FreeBayes|Scalpel	None	0	24	0	0	0	8	0	0	0	0	2	3	32	24	8	5	2	3	37	8.423	-15.4561	13.7	None	0	0.137	23,0	0	29,0	None	24,0	0	0	29,0	25,0		chr16_32285445_GAG/-	chr16:32285445-32285447	-	70238	NM_027355.2	Transcript
chr1657171693GGT	LT24_TCi_S1_vs_S_981	chr16	57171693	G	GT	5	CONCORDANT|Strelka|Seurat|Lofreq|Varscan2|Scalpel	None	0	0	117	0	0	0	70	0	10	5	2	1	202	127	75	15	10	5	205	0	-28.5038	7	None	0.042	0.07	176,14	.	180,15	None	131,0	126,1	.	180,16	96,1		chr16_57171694_-/T	chr16:57171693-57171694	T	67581	XM_006522484.3	Transcript
chr1735978755CGC	S_992T_S1_vs_941L	chr17	35978755	CG	C	4	CONCORDANT|LowVariantFreq|Lofreq|Vardict|Varscan2|Scalpel	None	0	0	0	70	0	0	0	96	0	0	2	2	166	70	96	4	2	2	170	0	-6.24943	2.41	None	0	0.0241	680,0	0	None	None	418,0	None	0	764,0	610,0		chr17_35978756_G/-	chr17:35978756	-	75210	NM_001282025.1	Transcript
chr288795271GGA	662LT_S1_vs_663L	chr2	88795271	G	GA	4	CONCORDANT|LowVariantFreq|Pindel|Lofreq|Vardict|Scalpel	None	0	0	62	0	0	1	170	0	1	4	0	0	237	63	174	5	1	4	238	0	-3.28852	2.12	None	0.0111	0.0212	192,5	0	201,6	224,0	136,0	None	0	220,5	192,0		chr2_88795272_-/A	chr2:88795271-88795272	A	258897	NM_146895.1	Transcript
chr289363192AAT	941LT_S1_vs_941L	chr2	89363192	A	AT	4	CONCORDANT|LowVariantFreq|Pindel|Lofreq|Vardict|Scalpel	None	75	0	0	0	92	0	0	0	4	2	0	0	173	79	94	6	4	2	173	3.789	-6.02947	3.55	None	0	0.0355	146,6	0	146,6	192,0	132,0	None	0	196,0	170,0		chr2_89363193_-/T	chr2:89363192-89363193	T	258975	XM_017318612.1	Transcript
chr2181028727CAGC	663LT_S1_vs_663L	chr2	181028727	CAG	C	8	CONCORDANT|Strelka|Seurat|Lofreq|Mutect2|Vardict|Varscan2|FreeBayes|Scalpel	None	0	0	0	66	0	0	0	57	0	0	47	36	123	66	57	83	47	36	206	1.105	-100	41.97	None	0	0.4197	110,78	0	111,88	None	99,0	0	0	140,0	127,0		chr2_181028728_AG/-	chr2:181028728-181028729	-	11438	NM_015730.5	Transcript
chr383031050AAG	LT20_3_TCi_S1_vs_S_981	chr3	83031050	A	AG	5	CONCORDANT|LowVariantFreq|Pindel|Lofreq|Mutect2|Vardict|Scalpel	None	73	0	0	0	80	0	0	0	4	3	0	0	160	77	83	7	4	3	160	1.465	-12.5186	4.4	None	0.0219	0.044	147,7	.	145,7	94,0	77,0	None	.	153,7	68,0		chr3_83031051_-/G	chr3:83031050-83031051	G	14161	NM_001111048.2	Transcript
chr383938698CCT	S_984T_S1_vs_S_981	chr3	83938698	C	CT	4	CONCORDANT|Strelka|Seurat|Vardict|Scalpel	None	0	0	0	45	0	0	0	59	6	6	0	0	116	51	65	12	6	6	116	1.162	-40.1235	11.26	None	0	0.1126	102,0	None	107,0	None	79,0	108,0	0	113,0	68,2		chr3_83938699_-/T	chr3:83938698-83938699	T	229473	NM_172681.4	Transcript
chr384515716ATA	S_992T_S1_vs_941L	chr3	84515716	AT	A	4	CONCORDANT|LowVariantFreq|Lofreq|Vardict|Varscan2|Scalpel	None	83	0	0	0	67	0	0	0	0	0	3	2	150	83	67	5	3	2	155	0	-8.33194	3.29	None	0	0.0329	380,0	0	381,0	None	329,0	None	None	386,0	338,0		chr3_84515717_T/-	chr3:84515717	-	99889	NM_001081093.2	Transcript
chr445399561CAC	941LT_S1_vs_941L	chr4	45399561	CA	C	4	CONCORDANT|LowVariantFreq|Lofreq|Vardict|Varscan2|Scalpel	None	0	0	0	70	1	0	0	91	0	0	2	4	161	70	91	6	2	4	168	1.549	-7.92208	3.6	None	0	0.036	128,6	0	146,6	None	146,0	None	0	222,0	203,0		chr4_45399562_A/-	chr4:45399562	-	230125	XM_017320126.1	Transcript
chr4129992416AGAGA	S_984T_S1_vs_S_981	chr4	129992416	AGAG	A	4	CONCORDANT|Strelka|Lofreq|Vardict|Scalpel	None	23	0	0	0	22	0	0	0	0	0	3	2	45	23	22	5	3	2	50	0	-16.1037	10.64	None	0	0.1064	49,0	0	52,0	None	45,0	None	0	55,0	36,0		chr4_129992417_GAG/-	chr4:129992417-129992419	-	230775	XM_011240507.1	Transcript
chr4150867107ACCCCAAGTCCTAAAAGCCTTCCGTCTTACCTCAATGGGGTCATGCA	LT24_TCi_S1_vs_S_981	chr4	150867107	ACCCCAAGTCCTAAAAGCCTTCCGTCTTACCTCAATGGGGTCATGC	A	6	CONCORDANT|LowVariantFreq|Strelka|Pindel|Lofreq|Mutect2|Vardict|Scalpel	None	128	0	0	0	141	0	0	0	0	0	3	3	269	128	141	6	3	3	275	0	-7.94747	2.41	None	0	0.0241	None	.	312,18	118,0	95,0	None	.	258,20	93,0		chr4_150867108_CCCCAAGTCCTAAAAGCCTTCCGTCTTACCTCAATGGGGTCATGC/-	chr4:150867108-150867152	-	74155	NM_133753.1	Transcript
chr527765617AGCTA	LT20_1_TCi_S1_vs_S_981	chr5	27765617	AGCT	A	4	CONCORDANT|LowVariantFreq|Strelka|Lofreq|Vardict|Scalpel	None	23	0	0	0	36	0	0	0	0	0	2	3	59	23	36	5	2	3	64	0	-15.7977	3.97	None	0.0794	0.0397	52,5	.	53,5	None	62,0	None	.	58,5	48,0		chr5_27765618_GCT/-	chr5:27765618-27765620	-	55982	XM_017321005.1	Transcript
chr535030581GGA	S_992T_S1_vs_941L	chr5	35030581	G	GA	5	CONCORDANT|Strelka|Seurat|Vardict|Varscan2|Scalpel	None	0	0	37	0	0	1	37	0	3	3	0	1	80	40	40	6	3	3	82	0	-20.2035	7.79	None	0	0.0779	308,0	None	None	None	276,0	362,0	0	358,0	296,1		chr5_35030582_-/A	chr5:35030581-35030582	A	71729	XM_006504120.2	Transcript
chr590474691TCGAT	LT20_3_TCi_S1_vs_S_981	chr5	90474691	TCGA	T	8	CONCORDANT|Strelka|Seurat|Pindel|Lofreq|Mutect2|Vardict|Varscan2|Scalpel	None	0	72	0	0	0	110	0	0	0	0	10	7	182	72	110	17	10	7	199	8.803	-36.659	8.63	None	0.0502	0.0863	169,17	.	175,18	134,0	96,0	.	.	179,18	109,1		chr5_90474692_CGA/-	chr5:90474692-90474694	-	11657	NM_009654.4	Transcript
chr5142038269ATA	LT20_1_TCi_S1_vs_S_981	chr5	142038269	AT	A	4	CONCORDANT|LowVariantFreq|Strelka|Lofreq|Vardict|Scalpel	None	61	0	0	0	57	0	0	0	0	0	3	3	118	61	57	6	3	3	124	0	-15.7401	4.84	None	0.0244	0.0484	114,6	.	None	None	114,0	None	.	117,6	90,0		chr5_142038270_T/-	chr5:142038270	-	330222	NM_177879.5	Transcript
chr5144244503TCTGT	S_992T_S1_vs_941L	chr5	144244503	TCTG	T	4	CONCORDANT|Lofreq|Vardict|Varscan2|Scalpel	None	0	50	0	0	0	44	0	0	0	0	3	2	94	50	44	5	3	2	99	0	-11.1191	5.38	None	0	0.0538	134,0	0	148,0	None	102,0	None	0	161,0	136,0		chr5_144244504_CTG/-	chr5:144244504-144244506	-	55950	NM_001163709.1	Transcript
chr65159590TTA	S_992T_S1_vs_941L	chr6	5159590	T	TA	6	CONCORDANT|Strelka|Seurat|Lofreq|Vardict|Varscan2|Scalpel	None	0	23	0	0	0	24	0	0	4	4	0	0	55	27	28	8	4	4	55	0	-34.7032	14.85	None	0	0.1485	106,0	0	None	None	84,0	123,0	0	122,0	97,0		chr6_5159591_-/A	chr6:5159590-5159591	A	243725	XM_006505070.2	Transcript
chr737961690GAG	LT20_1_TCi_S1_vs_S_981	chr7	37961690	GA	G	4	CONCORDANT|Strelka|Lofreq|Vardict|Scalpel	None	0	0	17	0	0	0	31	0	0	0	2	2	48	17	31	4	2	2	52	2.097	-13.6431	7.69	None	0.0385	0.0769	43,4	.	None	None	32,0	None	.	48,4	45,0		chr7_37961691_A/-	chr7:37961691	-	19777	XM_006539676.2	Transcript
chr738519398GCG	S_981T_S1_vs_S_981	chr7	38519398	GC	G	8	CONCORDANT|Strelka|Seurat|Pindel|Mutect2|Vardict|Varscan2|FreeBayes|Scalpel	None	0	0	88	0	0	0	119	0	0	0	11	8	207	88	119	19	11	8	226	6.364	-42.6168	8.85	None	0	0.0885	161,18	None	179,19	233,0	179,0	213,0	0	245,0	161,0		chr7_38519399_C/-	chr7:38519399	-	434171	NM_001013810.2	Transcript
chr799814149ATA	S_992T_S1_vs_941L	chr7	99814149	AT	A	5	CONCORDANT|LowVariantFreq|Strelka|Lofreq|Vardict|Varscan2|Scalpel	None	51	0	0	1	70	0	0	0	0	0	3	2	121	51	70	5	3	2	127	1.867	-7.91986	3.97	None	0	0.0397	207,0	0	None	None	154,0	None	0	226,0	202,0		chr7_99814150_T/-	chr7:99814150	-	50877	NM_016720.2	Transcript
chr7100391153AAC	LT24_TCi_S1_vs_S_981	chr7	100391153	A	AC	8	CONCORDANT|Strelka|Seurat|Lofreq|Mutect2|Vardict|Varscan2|FreeBayes|Scalpel	None	149	0	0	0	198	0	0	0	14	24	0	0	385	163	222	38	14	24	385	2.174	-81.8342	9.66	None	0.0538	0.0966	315,38	.	323,39	None	240,0	292,0	.	332,40	196,0		chr7_100391154_-/C	chr7:100391153-100391154	C	277939	NM_001017985.2	Transcript
chr7126152883AAT	LT20_3_TCi_S1_vs_S_981	chr7	126152883	A	AT	5	CONCORDANT|LowVariantFreq|Pindel|Lofreq|Vardict|Varscan2|Scalpel	None	101	0	0	0	77	0	0	0	4	3	0	0	185	105	80	7	4	3	185	0	-12.9481	3.63	None	0	0.0363	170,6	.	None	181,0	146,0	None	.	172,8	128,0		chr7_126152884_-/T	chr7:126152883-126152884	T	74204	XM_017312341.1	Transcript
chr7135679213AAGCA	S_992T_S1_vs_941L	chr7	135679213	AAGC	A	4	CONCORDANT|Lofreq|Vardict|Varscan2|Scalpel	None	24	0	0	0	48	0	0	0	0	0	2	3	72	24	48	5	2	3	77	0	-15.5165	7.25	None	0	0.0725	148,0	0	155,0	None	107,0	None	0	169,0	151,0		chr7_135679214_AGC/-	chr7:135679214-135679216	-	19267	NM_001316678.1	Transcript
chr7143649541TCAGT	S_981T_S1_vs_S_981	chr7	143649541	TCAG	T	4	CONCORDANT|Strelka|Lofreq|Vardict|Scalpel	None	0	13	0	0	0	5	0	0	0	0	1	2	18	13	5	3	1	2	21	6.067	-8.84361	15.48	None	0	0.1548	17,3	0	17,4	None	30,0	None	0	32,0	24,0		chr7_143649542_CAG/-	chr7:143649542-143649544	-	79202	NM_001311145.1	Transcript
chr7143649541TCAGT	S_984T_S1_vs_S_981	chr7	143649541	TCAG	T	5	CONCORDANT|Strelka|Seurat|Lofreq|Vardict|Scalpel	None	0	19	0	0	0	15	0	0	0	0	2	3	34	19	15	5	2	3	39	1.894	-17.172	13.35	None	0	0.1335	29,0	0	28,0	None	30,0	0	0	32,0	24,0		chr7_143649542_CAG/-	chr7:143649542-143649544	-	79202	NM_001311145.1	Transcript
chr833762071AATGATAAAAGC	LT24_TCi_S1_vs_S_981	chr8	33762071	A	ATGATAAAAGC	8	CONCORDANT|Strelka|Seurat|Lofreq|Mutect2|Vardict|Varscan2|FreeBayes|Scalpel	None	51	0	0	0	65	0	0	0	17	19	0	0	152	68	84	36	17	19	152	0.69	-100	23.18	None	0.1229	0.2318	89,29	.	87,43	None	129,0	190,0	.	108,46	125,0		chr8_33762072_-/TGATAAAAGC	chr8:33762071-33762072	TGATAAAAGC	68153	XM_006509185.3	Transcript
chr871469273TGCGT	LT20_1_TCi_S1_vs_S_981	chr8	71469273	TGCG	T	6	CONCORDANT|LowVariantFreq|Strelka|Seurat|Lofreq|Vardict|FreeBayes|Scalpel	None	0	1	0	0	0	2	0	0	0	0	2	2	3	1	2	4	2	2	7	0	-31.0866	0	None	0.5714	0	3,4	.	3,4	None	14,0	.	.	3,4	None		chr8_71469274_GCG/-	chr8:71469274-71469276	-	66498	XM_011242317.1	Transcript
chr895242348CGC	S_992T_S1_vs_941L	chr8	95242348	CG	C	5	CONCORDANT|Strelka|Lofreq|Vardict|Varscan2|Scalpel	None	0	0	0	19	0	0	0	28	0	0	2	2	47	19	28	4	2	2	51	0	-14.4015	8	None	0	0.08	183,0	0	None	None	140,0	None	0	194,0	166,0		chr8_95242349_G/-	chr8:95242349	-	333329	NM_001195413.1	Transcript
chr958660217CGC	LT20_3_TCi_S1_vs_S_981	chr9	58660217	CG	C	4	CONCORDANT|Strelka|Lofreq|Vardict|Scalpel	None	0	0	0	23	0	0	0	10	0	0	2	2	33	23	10	4	2	2	37	2.35	-15.7941	10.81	None	0.0526	0.1081	30,4	.	None	None	44,0	None	.	34,4	31,0		chr9_58660218_G/-	chr9:58660218	-	73673	XM_011242819.2	Transcript
chrX71296258TTA	S_992T_S1_vs_941L	chrX	71296258	T	TA	4	CONCORDANT|Lofreq|Vardict|Varscan2|Scalpel	None	0	29	0	0	0	37	0	0	2	2	0	0	70	31	39	4	2	2	70	0	-12.0854	5.88	None	0	0.0588	131,0	0	None	None	112,0	None	0	147,0	128,0		chrX_71296259_-/A	chrX:71296258-71296259	A	17772	NM_001164190.1	Transcript
chrX135889532TGAGT	S_992T_S1_vs_941L	chrX	135889532	TGAG	T	4	CONCORDANT|Strelka|Lofreq|Vardict|Scalpel	None	0	32	0	0	0	38	0	0	0	0	2	3	70	32	38	5	2	3	75	0	-13.3833	7.37	None	0	0.0737	47,0	0	57,0	None	42,0	None	0	65,0	58,0		chrX_135889533_GAG/-	chrX:135889533-135889535	-	70237	NM_001098222.1	Transcript
[truncated: 37 more columns]
