# Supplementary material for: TERT drives liver tumorigenesis beyond telomere elongation
Source: Life Sci Alliance. 2026 Jul 2;9(9):e202603660. doi: 10.26508/lsa.202603660 (PMC13329133; doi:10.26508/lsa.202603660)
Supplement: Supplementary file 2 [file LSA-2026-03660_TableS1.xls]

## Sheet: Feuille1
sample	symbol	aaChange	effect		sample	symbol	aaChange	effect		sample	symbol	aaChange	effect		sample	symbol	aaChange	effect		sample	symbol	aaChange	effect		sample	symbol	aaChange	effect		sample	symbol	aaChange	effect		sample	symbol	aaChange	effect		sample	symbol	aaChange	effect		sample	symbol	aaChange	effect
662LT_S1_vs_663L	Plcl1	p.Glu1086Gly	missense_variant		663LT_S1_vs_663L	Jmjd1c	p.Arg278Gly	missense_variant		941LT_S1_vs_941L	Lamb3	p.Gly816Arg	missense_variant		S_992T_S1_vs_S_992	Exoc7	p.His472Gln	missense_variant		S_992T_S1_vs_941L	Exoc7	p.His472Gln	missense_variant		S_981T_S1_vs_S_981	Map2	p.Lys795Asn	missense_variant		S_984T_S1_vs_S_981	Fn1	p.Cys335Gly	missense_variant		LT24_TCi_S1_vs_S_981	Dnah7b	p.Leu2596Pro	missense_variant		LT20_1_TCi_S1_vs_S_981	Pitpnc1	p.Arg328Gln	missense_variant		LT20_3_TCi_S1_vs_S_981	Slco4c1	p.Ala463Ser	missense_variant
662LT_S1_vs_663L	Lamc2	p.Gly420Val	missense_variant		663LT_S1_vs_663L	Lyz2	splicing	splice_donor_variant		941LT_S1_vs_941L	Egfr	p.Ser306Tyr	missense_variant		S_992T_S1_vs_S_992	Htra4	p.Met1?	start_lost		S_992T_S1_vs_941L	Htra4	p.Met1?	start_lost		S_981T_S1_vs_S_981	Pax3	p.Gln407Pro	missense_variant		S_984T_S1_vs_S_981	Gp49a	p.Leu259His	missense_variant		LT24_TCi_S1_vs_S_981	Insig2	p.Ile161Val	missense_variant		LT20_1_TCi_S1_vs_S_981	Epdr1	p.Ala213Val	missense_variant		LT20_3_TCi_S1_vs_S_981	Apaf1	p.Ala858Thr	missense_variant
662LT_S1_vs_663L	Mrps14	p.Asp66Asn	missense_variant		663LT_S1_vs_663L	1700020L24Rik	p.Ser108Gly	missense_variant		941LT_S1_vs_941L	Zfp672	p.Cys44Phe	missense_variant		S_992T_S1_vs_S_992	Ybx2	p.Thr361ProfsTer36	frameshift_variant		S_992T_S1_vs_941L	Ahi1	p.Lys94del	inframe_deletion		S_981T_S1_vs_S_981	Cfap221	p.Val817Glu	missense_variant		S_984T_S1_vs_S_981	Ripk3	p.Ser3Phe	missense_variant		LT24_TCi_S1_vs_S_981	Thsd7b	p.Gln712His	missense_variant		LT20_1_TCi_S1_vs_S_981	Ep300	p.Ala74Glu	missense_variant		LT20_3_TCi_S1_vs_S_981	Obscn	p.Arg962His	missense_variant
662LT_S1_vs_663L	Nmbr	p.Arg261Gln	missense_variant		663LT_S1_vs_663L	Gm884	p.Val1926Gly	missense_variant		941LT_S1_vs_941L	Kif26a	p.Ala595Ser	missense_variant		S_992T_S1_vs_S_992	Ap3b1	p.Glu282del	inframe_deletion		S_992T_S1_vs_941L	Ybx2	p.Thr361ProfsTer36	frameshift_variant		S_981T_S1_vs_S_981	Prrx1	p.Val131Gly	missense_variant		S_984T_S1_vs_S_981	Ep300	p.Ala74Glu	missense_variant		LT24_TCi_S1_vs_S_981	Syne1	p.Ala2504Asp	missense_variant		LT20_1_TCi_S1_vs_S_981	Mmp25	p.Ala249Thr	missense_variant		LT20_3_TCi_S1_vs_S_981	Obscn	p.Arg962Ser	missense_variant
662LT_S1_vs_663L	Prf1	p.Pro136Arg	missense_variant		663LT_S1_vs_663L	Tbcd	p.Ala814Pro	missense_variant		941LT_S1_vs_941L	Ctsb	p.Val131Met	missense_variant		S_992T_S1_vs_S_992	Sucla2	p.Gln87del	inframe_deletion		S_992T_S1_vs_941L	Klhl11	p.Arg284IlefsTer3	frameshift_variant		S_981T_S1_vs_S_981	Tenm2	p.Asp861Tyr	missense_variant		S_984T_S1_vs_S_981	Fpr-rs6	p.Thr143Met	missense_variant		LT24_TCi_S1_vs_S_981	Ctgf	p.Lys281Thr	missense_variant		LT20_1_TCi_S1_vs_S_981	Pcdhb7	p.Gln543Ter	stop_gained		LT20_3_TCi_S1_vs_S_981	Pitpnc1	p.Arg328Gln	missense_variant
662LT_S1_vs_663L	Olfr810	p.Pro156Thr	missense_variant		663LT_S1_vs_663L	Prps1l1	p.Thr166Met	missense_variant		941LT_S1_vs_941L	Phyhip	p.Arg253Gln	missense_variant		S_992T_S1_vs_S_992	Ppp1r9a	p.Leu1273ThrfsTer38	frameshift_variant		S_992T_S1_vs_941L	Abca9	p.Leu633Ter	frameshift_variant		S_981T_S1_vs_S_981	Chrne	splicing	splice_acceptor_variant		S_984T_S1_vs_S_981	Xpo5	p.Leu1126Met	missense_variant		LT24_TCi_S1_vs_S_981	Cdh23	splicing	splice_acceptor_variant		LT20_1_TCi_S1_vs_S_981	Ppp1ca	p.Arg191Trp	missense_variant		LT20_3_TCi_S1_vs_S_981	Epdr1	p.Ala213Val	missense_variant
662LT_S1_vs_663L	Matn3	p.Ser454Asn	missense_variant		663LT_S1_vs_663L	Nin	p.Glu1554Lys	missense_variant		941LT_S1_vs_941L	Spef2	p.Leu763Pro	missense_variant		S_992T_S1_vs_S_992	Neu3	p.Asn122MetfsTer20	frameshift_variant		S_992T_S1_vs_941L	Cd300c	p.Ile55SerfsTer41	frameshift_variant		S_981T_S1_vs_S_981	Olfr378	p.Gly111Glu	missense_variant		S_984T_S1_vs_S_981	Olfr1278	p.Val248Ile	missense_variant		LT24_TCi_S1_vs_S_981	Pitpnc1	p.Arg328Gln	missense_variant		LT20_1_TCi_S1_vs_S_981	Arhgef1	p.Arg244Gln	missense_variant		LT20_3_TCi_S1_vs_S_981	Ep300	p.Ala74Glu	missense_variant
662LT_S1_vs_663L	Ear2	p.Leu18Ile	missense_variant		663LT_S1_vs_663L	Tmtc4	p.Cys188Phe	missense_variant		941LT_S1_vs_941L	Ppp1r1a	splicing	splice_acceptor_variant		S_992T_S1_vs_S_992	Bhlhb9	p.Glu170del	inframe_deletion		S_992T_S1_vs_941L	Lpcat1	p.Gly397del	inframe_deletion,splice_region_variant		S_981T_S1_vs_S_981	Rnf43	p.Thr208Pro	missense_variant		S_984T_S1_vs_S_981	Csde1	p.Glu481Lys	missense_variant		LT24_TCi_S1_vs_S_981	Enpp7	p.Val90Ala	missense_variant		LT20_1_TCi_S1_vs_S_981	Mkrn3	p.Ser432Arg	missense_variant		LT20_3_TCi_S1_vs_S_981	Mmp25	p.Ala249Thr	missense_variant
662LT_S1_vs_663L	Trio	p.Arg1133Gln	missense_variant		663LT_S1_vs_663L	Phf21b	p.Pro132Leu	missense_variant		941LT_S1_vs_941L	Lrfn2	p.Ala617Pro	missense_variant							S_992T_S1_vs_941L	Ap3b1	p.Glu282del	inframe_deletion		S_981T_S1_vs_S_981	Slc16a6	p.Val496Phe	missense_variant		S_984T_S1_vs_S_981	Kif1b	p.Ala574Val	missense_variant		LT24_TCi_S1_vs_S_981	Epdr1	p.Ala213Val	missense_variant		LT20_1_TCi_S1_vs_S_981	Rnf40	p.Val192Met	missense_variant		LT20_3_TCi_S1_vs_S_981	Kat2b	p.Lys214Met	missense_variant
662LT_S1_vs_663L	Urb1	p.Met926Ile	missense_variant		663LT_S1_vs_663L	Vmn2r106	p.Val671Leu	missense_variant		941LT_S1_vs_941L	Proc	p.Ala392Ser	missense_variant							S_992T_S1_vs_941L	Sucla2	p.Gln87del	inframe_deletion		S_981T_S1_vs_S_981	Cfap70	p.Glu36Gly	missense_variant		S_984T_S1_vs_S_981	Coro1c	p.Arg184His	missense_variant		LT24_TCi_S1_vs_S_981	Shank3	p.Ser1471Phe	missense_variant		LT20_1_TCi_S1_vs_S_981	Zfp949	p.Cys50Ter	stop_gained		LT20_3_TCi_S1_vs_S_981	Pcdhb7	p.Gln543Ter	stop_gained
662LT_S1_vs_663L	Lox	p.Ala35Val	missense_variant		663LT_S1_vs_663L	Slc38a11	p.Gln98His	missense_variant		941LT_S1_vs_941L	Pcdhb9	p.Ser690Ile	missense_variant							S_992T_S1_vs_941L	Prr3	p.Glu81ArgfsTer27	frameshift_variant		S_981T_S1_vs_S_981	Sec24c	p.Asn245His	missense_variant		S_984T_S1_vs_S_981	Smg9	p.Tyr363Ser	missense_variant		LT24_TCi_S1_vs_S_981	Adamts20	p.Gly369Arg	missense_variant		LT20_1_TCi_S1_vs_S_981	Phf6	p.Ala351Val	missense_variant		LT20_3_TCi_S1_vs_S_981	Brd3	splicing	splice_donor_variant
662LT_S1_vs_663L	Thnsl1	p.Arg601Gln	missense_variant		663LT_S1_vs_663L	Olfr1155	p.Pro264His	missense_variant		941LT_S1_vs_941L	Cpxm1	p.His90Leu	missense_variant							S_992T_S1_vs_941L	Arfip1	p.Asn236IlefsTer7	frameshift_variant		S_981T_S1_vs_S_981	Lrp12	p.Ser669Ala	missense_variant		S_984T_S1_vs_S_981	Olfr591	p.Val252Leu	missense_variant		LT24_TCi_S1_vs_S_981	Eif4b	p.Arg190Gln	missense_variant		LT20_1_TCi_S1_vs_S_981	Paxip1	p.Gln577del	inframe_deletion		LT20_3_TCi_S1_vs_S_981	Olfr354	p.Pro266Gln	missense_variant
662LT_S1_vs_663L	Macrod2	p.Ter477TyrextTer55	stop_lost,splice_region_variant		663LT_S1_vs_663L	Gne	p.Pro58Arg	missense_variant		941LT_S1_vs_941L	Wdr63	p.Glu129Ter	stop_gained							S_992T_S1_vs_941L	Rgs12	p.Tyr1179IlefsTer5	frameshift_variant		S_981T_S1_vs_S_981	E4f1	p.Ile782Ser	missense_variant		S_984T_S1_vs_S_981	Esyt3	p.Val481Ala	missense_variant		LT24_TCi_S1_vs_S_981	B3gnt5	p.Cys352Trp	missense_variant		LT20_1_TCi_S1_vs_S_981	Sdk1	p.Leu966TrpfsTer65	frameshift_variant		LT20_3_TCi_S1_vs_S_981	Ttn	p.Ala20091Ser	missense_variant
662LT_S1_vs_663L	Xrn2	p.Ser157Asn	missense_variant		663LT_S1_vs_663L	Ccdc171	p.Thr644Met	missense_variant		941LT_S1_vs_941L	LOC108168946	p.Cys46Ter	stop_gained							S_992T_S1_vs_941L	Bri3	p.Leu10del	inframe_deletion		S_981T_S1_vs_S_981	Trerf1	p.Lys1082Thr	missense_variant		S_984T_S1_vs_S_981	Ppip5k2	p.Glu41del	inframe_deletion		LT24_TCi_S1_vs_S_981	Pcdhb7	p.Gln543Ter	stop_gained		LT20_1_TCi_S1_vs_S_981	Uri1	p.Ser481LeufsTer4	frameshift_variant		LT20_3_TCi_S1_vs_S_981	Olfr1082	p.Ser74Leu	missense_variant
662LT_S1_vs_663L	Col11a1	p.Glu1155Lys	missense_variant		663LT_S1_vs_663L	Evc2	p.Glu756Ter	stop_gained		941LT_S1_vs_941L	Sept11	p.Gln297Ter	stop_gained							S_992T_S1_vs_941L	Ppp1r9a	p.Leu1273ThrfsTer38	frameshift_variant		S_981T_S1_vs_S_981	Dsg1a	p.Gly671Glu	missense_variant		S_984T_S1_vs_S_981	Rnf168	p.Glu159del	inframe_deletion		LT24_TCi_S1_vs_S_981	Ms4a6c	p.Val230Leu	missense_variant		LT20_1_TCi_S1_vs_S_981	Dda1	p.Ala37del	inframe_deletion		LT20_3_TCi_S1_vs_S_981	Olfr1259	p.Ser91Tyr	missense_variant
662LT_S1_vs_663L	Ptger3	p.Gln260His	missense_variant		663LT_S1_vs_663L	Gcn1l1	p.Lys240Gln	missense_variant		941LT_S1_vs_941L	Rpap2	p.Ser137Asn	missense_variant							S_992T_S1_vs_941L	Neu3	p.Asn122MetfsTer20	frameshift_variant		S_981T_S1_vs_S_981	Pcdhgb1	p.Leu182Met	missense_variant		S_984T_S1_vs_S_981	D930015E06Rik	p.Ala370SerfsTer2	frameshift_variant		LT24_TCi_S1_vs_S_981	Olfr1053	p.Val86Ala	missense_variant							LT20_3_TCi_S1_vs_S_981	Olfr1264	p.Val292Glu	missense_variant
662LT_S1_vs_663L	Rab28	p.Arg214Trp	missense_variant		663LT_S1_vs_663L	Wipf3	p.Ala481Thr	missense_variant		941LT_S1_vs_941L	Ift81	p.Gln548His	missense_variant,splice_region_variant							S_992T_S1_vs_941L	Ptpre	p.Gln639del	inframe_deletion		S_981T_S1_vs_S_981	Piezo2	p.Lys101Met	missense_variant		S_984T_S1_vs_S_981	Bai2	p.Glu122del	inframe_deletion		LT24_TCi_S1_vs_S_981	Patl2	p.His176Tyr	missense_variant							LT20_3_TCi_S1_vs_S_981	Rbm15	p.Ile494Val	missense_variant
662LT_S1_vs_663L	Slain2	p.Pro397Leu	missense_variant		663LT_S1_vs_663L	Vmn2r72	p.Cys25Ser	missense_variant		941LT_S1_vs_941L	Dnah10	p.Thr1475Met	missense_variant							S_992T_S1_vs_941L	Cngb1	p.Pro1177ArgfsTer32	frameshift_variant		S_981T_S1_vs_S_981	Ccdc172	p.Glu203Ter	stop_gained		S_984T_S1_vs_S_981	Tnfrsf22	p.Leu30del	inframe_deletion		LT24_TCi_S1_vs_S_981	Tm9sf4	splicing	splice_acceptor_variant							LT20_3_TCi_S1_vs_S_981	Cer1	p.Thr245Met	missense_variant
662LT_S1_vs_663L	Ddx55	p.Cys161Ser	missense_variant		663LT_S1_vs_663L	Ddias	p.Pro706Leu	missense_variant		941LT_S1_vs_941L	Hyal5	p.Trp339Leu	missense_variant							S_992T_S1_vs_941L	Mtm1	p.Val324SerfsTer54	frameshift_variant		S_981T_S1_vs_S_981	Ttn	p.Cys7399Tyr	missense_variant							LT24_TCi_S1_vs_S_981	Asxl1	p.Gln294Lys	missense_variant,splice_region_variant							LT20_3_TCi_S1_vs_S_981	Vmn2r25	p.Asn747Thr	missense_variant
662LT_S1_vs_663L	Dnah10	p.Leu2786Phe	missense_variant		663LT_S1_vs_663L	Dchs1	p.Arg3124Trp	missense_variant		941LT_S1_vs_941L	Flnc	p.Ala2486Thr	missense_variant							S_992T_S1_vs_941L	Bhlhb9	p.Glu170del	inframe_deletion		S_981T_S1_vs_S_981	Zfhx4	p.Arg2919Trp	missense_variant							LT24_TCi_S1_vs_S_981	Manba	p.Trp390Ter	stop_gained							LT20_3_TCi_S1_vs_S_981	Arhgef1	p.Arg244Gln	missense_variant
662LT_S1_vs_663L	Olfr455	p.Gly223Trp	missense_variant		663LT_S1_vs_663L	Abcc12	p.Ser521Cys	missense_variant		941LT_S1_vs_941L	Tax1bp1	p.Lys508Thr	missense_variant												S_981T_S1_vs_S_981	Ppp3ca	p.Val174Ile	missense_variant							LT24_TCi_S1_vs_S_981	Manba	p.Tyr774Asn	missense_variant							LT20_3_TCi_S1_vs_S_981	Mkrn3	p.Ser432Arg	missense_variant
662LT_S1_vs_663L	M1ap	p.Arg60Gln	missense_variant		663LT_S1_vs_663L	Zfhx3	p.Ser2846Leu	missense_variant		941LT_S1_vs_941L	Vmn2r55	p.Trp283Arg	missense_variant												S_981T_S1_vs_S_981	Reck	p.Cys682Tyr	missense_variant							LT24_TCi_S1_vs_S_981	Zmym6	p.Phe459Tyr	missense_variant							LT20_3_TCi_S1_vs_S_981	Vmn2r69	p.Ile790Phe	missense_variant
662LT_S1_vs_663L	Itpr1	p.Gly2745Glu	missense_variant		663LT_S1_vs_663L	Olfr884	p.Val149Ala	missense_variant		941LT_S1_vs_941L	Ptpn5	p.Arg246Gly	missense_variant												S_981T_S1_vs_S_981	Abcb9	p.Val20Gly	missense_variant							LT24_TCi_S1_vs_S_981	Gm13152	p.Asp68Gly	missense_variant							LT20_3_TCi_S1_vs_S_981	Rnf40	p.Val192Met	missense_variant
662LT_S1_vs_663L	Plekha5	p.Leu269Arg	missense_variant		663LT_S1_vs_663L	Olfr884	p.Leu156Phe	missense_variant		941LT_S1_vs_941L	Adamtsl3	p.Val1149Glu	missense_variant												S_981T_S1_vs_S_981	Usp12	splicing	splice_donor_variant							LT24_TCi_S1_vs_S_981	Cryba4	p.Ala82Val	missense_variant,splice_region_variant							LT20_3_TCi_S1_vs_S_981	Olfr53	p.Arg229Cys	missense_variant
662LT_S1_vs_663L	Pirb	p.Arg377Ter	stop_gained		663LT_S1_vs_663L	Ctnnb1	p.Thr41Ile	missense_variant		941LT_S1_vs_941L	Olfr703	p.Leu63Pro	missense_variant												S_981T_S1_vs_S_981	Aass	p.Thr218Arg	missense_variant							LT24_TCi_S1_vs_S_981	Cntnap2	p.Asp1104Tyr	missense_variant							LT20_3_TCi_S1_vs_S_981	Hras	p.Gln61Lys	missense_variant
662LT_S1_vs_663L	Itgam	p.His428Arg	missense_variant		663LT_S1_vs_663L	Gabrg2	p.Ala117CysfsTer6	frameshift_variant		941LT_S1_vs_941L	Acat1	p.Ala57Val	missense_variant												S_981T_S1_vs_S_981	Gm5409	p.Gln73His	missense_variant							LT24_TCi_S1_vs_S_981	Ogg1	p.Cys253Ter	stop_gained							LT20_3_TCi_S1_vs_S_981	Irs2	p.Arg320Leu	missense_variant
662LT_S1_vs_663L	Kdm4d	p.Gln73His	missense_variant		663LT_S1_vs_663L	Chrna4	p.Phe411LeufsTer23	frameshift_variant		941LT_S1_vs_941L	Scn8a	p.Tyr88ThrfsTer3	frameshift_variant												S_981T_S1_vs_S_981	Olfr1336	p.Ser206Thr	missense_variant							LT24_TCi_S1_vs_S_981	Olfr213	p.Thr49Met	missense_variant							LT20_3_TCi_S1_vs_S_981	Zfp949	p.Cys50Ter	stop_gained
662LT_S1_vs_663L	Ctnnb1	p.Asp32Tyr	missense_variant							941LT_S1_vs_941L	Olfr1234	p.Met92AsnfsTer4	frameshift_variant												S_981T_S1_vs_S_981	Hras	p.Gln61Lys	missense_variant							LT24_TCi_S1_vs_S_981	Vmn2r22	p.Phe24Leu	missense_variant							LT20_3_TCi_S1_vs_S_981	Phf6	p.Ala351Val	missense_variant
662LT_S1_vs_663L	Apol7e	p.Ala193GlnfsTer5	frameshift_variant							941LT_S1_vs_941L	Slc25a51	p.Phe209LeufsTer38	frameshift_variant												S_981T_S1_vs_S_981	Olfr855	p.Pro175Arg	missense_variant							LT24_TCi_S1_vs_S_981	Arhgef1	p.Arg244Gln	missense_variant							LT20_3_TCi_S1_vs_S_981	Sf3a2	splicing	splice_donor_variant
662LT_S1_vs_663L	Olfr1201	p.Leu299IlefsTer5	frameshift_variant																						S_981T_S1_vs_S_981	Gpr101	p.Asn145His	missense_variant							LT24_TCi_S1_vs_S_981	Rnf40	p.Val192Met	missense_variant							LT20_3_TCi_S1_vs_S_981	Ngfr	p.Leu24del	inframe_deletion
																									S_981T_S1_vs_S_981	Amer1	p.Ser1007Leu	missense_variant							LT24_TCi_S1_vs_S_981	Hras	p.Gln61Lys	missense_variant							LT20_3_TCi_S1_vs_S_981	Kmt2d	p.Gln4282del	inframe_deletion
																									S_981T_S1_vs_S_981	Dcxr	p.Ala62GlyfsTer7	frameshift_variant							LT24_TCi_S1_vs_S_981	Defa21	p.Arg90Cys	missense_variant							LT20_3_TCi_S1_vs_S_981	Fga	p.Ala245GlyfsTer40	frameshift_variant
																									S_981T_S1_vs_S_981	Aspn	p.Ile297AsnfsTer19	frameshift_variant							LT24_TCi_S1_vs_S_981	Zfp949	p.Cys50Ter	stop_gained							LT20_3_TCi_S1_vs_S_981	Alb	p.Thr594del	inframe_deletion
																									S_981T_S1_vs_S_981	Gm5591	p.Arg683SerfsTer8	frameshift_variant							LT24_TCi_S1_vs_S_981	Olfr1324	p.Val202Met	missense_variant							LT20_3_TCi_S1_vs_S_981	Xpo6	p.Ile347AsnfsTer5	frameshift_variant
																									S_981T_S1_vs_S_981	Tnfrsf22	p.Leu30del	inframe_deletion							LT24_TCi_S1_vs_S_981	Rbp3	p.Gly607ValfsTer15	frameshift_variant							LT20_3_TCi_S1_vs_S_981	Rec114	p.Arg162GlyfsTer18	frameshift_variant
																																			LT24_TCi_S1_vs_S_981	Gjb2	p.Val27GlyfsTer21	frameshift_variant
																																			LT24_TCi_S1_vs_S_981	Tbc1d23	p.His650ThrfsTer23	frameshift_variant
																																			LT24_TCi_S1_vs_S_981	Errfi1	p.Ser333_Pro347del	inframe_deletion
																																			LT24_TCi_S1_vs_S_981	C2cd3	p.Ala313CysfsTer14	frameshift_variant
																																			LT24_TCi_S1_vs_S_981	Gtf2e2	p.Cys212Ter	frameshift_variant
[truncated: 4 more columns]
