# Supplementary material for: TERT drives liver tumorigenesis beyond telomere elongation
Source: Life Sci Alliance. 2026 Jul 2;9(9):e202603660. doi: 10.26508/lsa.202603660 (PMC13329133; doi:10.26508/lsa.202603660)
Supplement: Supplementary file 3 [file LSA-2026-03660_TableS2.xlsx]

## Sheet: mat_genes_cna_241205
Symbol	Desc	chrom	txStart	txEnd	Mouse_Cytoband	Human_Cytoband	Human_Symbol	CANCER_TYPE	ROLE	662LT_S1_S1	663LT_S1_S1	941LT_S1	S_992T_S1	S_981T_S1_S1	S_984T_S1_S1	LT24_Tci_S1	LT20_3_Tci_S1	LT20_1_Tci_S1	LT4_WT_S1	668ET_S1_S1	843LT_S1_S1	941CT_S1
Xkr4	Xkr4 (from geneSymbol)	chr1	3322815	3672278	Chr1 1.6 cM	Chr8 q12.1	XKR4	NA	NA	0.0265	-0.0207	0.2591	-0.007	0.1668	-0.0118	-0.0746	-0.0384	-0.0357	-0.0666	0.0051	0.0788	0.0098
Gm39585	NA	chr1	3361551	3377812	NA	NA	NA	NA	NA	0.0265	-0.0207	0.2591	-0.007	0.1668	-0.0118	-0.0746	-0.0384	-0.0357	-0.0666	0.0051	0.0788	0.0098
Gm38717	NA	chr1	4115672	4233728	NA	NA	NA	NA	NA	0.0265	-0.0207	0.2591	-0.007	0.1668	-0.0118	-0.0746	-0.0384	-0.0357	-0.0666	0.0051	0.0788	0.0098
Rp1	Mus musculus retinitis pigmentosa 1 (human) (Rp1), transcript variant 1, mRNA. (from RefSeq NM_011283)	chr1	4343506	4360314	Chr1 1.65 cM	Chr8 q11.23-q12.1	RP1	NA	NA	0.0265	-0.0207	0.2591	-0.007	0.1668	-0.0118	-0.0746	-0.0384	-0.0357	-0.0666	0.0051	0.0788	0.0098
Sox17	Sox17 (from geneSymbol)	chr1	4490930	4495367	Chr1 1.65 cM	Chr8 q11.23	SOX17	UCEC	Act	0.0265	-0.0207	0.2591	-0.007	0.1668	-0.0118	-0.0746	-0.0384	-0.0357	-0.0666	0.0051	0.0788	0.0098
LOC108167609	NA	chr1	4583126	4608781	NA	NA	NA	NA	NA	0.0265	-0.0207	0.2591	-0.007	0.1668	-0.0118	-0.0746	-0.0384	-0.0357	-0.0666	0.0051	0.0788	0.0098
Gm39586	NA	chr1	4595056	4602832	NA	NA	NA	NA	NA	0.0265	-0.0207	0.2591	-0.007	0.1668	-0.0118	-0.0746	-0.0384	-0.0357	-0.0666	0.0051	0.0788	0.0098
LOC108167610	NA	chr1	4603254	4606521	NA	NA	NA	NA	NA	0.0265	-0.0207	0.2591	-0.007	0.1668	-0.0118	-0.0746	-0.0384	-0.0357	-0.0666	0.0051	0.0788	0.0098
Gm29874	NA	chr1	4608936	4611839	NA	NA	NA	NA	NA	0.0265	-0.0207	0.2591	-0.007	0.1668	-0.0118	-0.0746	-0.0384	-0.0357	-0.0666	0.0051	0.0788	0.0098
Mrpl15	Mrpl15 (from geneSymbol)	chr1	4779323	4785749	Chr1 1.79 cM	Chr8 q11.23	MRPL15	NA	NA	0.0265	-0.0207	0.2591	-0.007	0.1668	-0.0118	-0.0746	-0.0384	-0.0357	-0.0666	0.0051	0.0788	0.0098
Lypla1	The sequence shown here is derived from an Ensembl automatic analysis pipeline and should be considered as preliminary data. (from UniProt D3Z269)	chr1	4807559	4846153	Chr1 1.79 cM	Chr8 q11.23	LYPLA1	NA	NA	0.0265	-0.0207	0.2591	-0.007	0.1668	-0.0118	-0.0746	-0.0384	-0.0357	-0.0666	0.0051	0.0788	0.0098
Gm39587	NA	chr1	4846845	4848409	NA	NA	NA	NA	NA	0.0265	-0.0207	0.2591	-0.007	0.1668	-0.0118	-0.0746	-0.0384	-0.0357	-0.0666	0.0051	0.0788	0.0098
Tcea1	Mus musculus transcription elongation factor A (SII) 1 (Tcea1), transcript variant 2, mRNA. (from RefSeq NM_011541)	chr1	4858327	4897909	Chr1 1.79 cM	Chr8 q11.23	TCEA1	NA	NA	0.0265	-0.0207	0.2591	-0.007	0.1668	-0.0118	-0.0746	-0.0384	-0.0357	-0.0666	0.0051	0.0788	0.0098
Rgs20	Mus musculus regulator of G-protein signaling 20 (Rgs20), transcript variant 3, mRNA. (from RefSeq NM_001290372)	chr1	4909572	4916912	Chr1 1.8 cM	Chr8 q11.23	RGS20	NA	NA	0.0265	-0.0207	0.2591	-0.007	0.1668	-0.0118	-0.0746	-0.0384	-0.0357	-0.0666	0.0051	0.0788	0.0098
Gm16041	Gm16041 (from geneSymbol)	chr1	4968429	4977005	NA	NA	NA	NA	NA	0.0265	-0.0207	0.2591	-0.007	0.1668	-0.0118	-0.0746	-0.0384	-0.0357	-0.0666	0.0051	0.0788	0.0098
Atp6v1h	Atp6v1h (from geneSymbol)	chr1	5114465	5163213	Chr1 1.85 cM	Chr8 q11.23	ATP6V1H	NA	NA	0.0265	-0.0207	0.2591	-0.007	0.1668	-0.0118	-0.0746	-0.0384	-0.0357	-0.0666	0.0051	0.0788	0.0098
Oprk1	Oprk1 (from geneSymbol)	chr1	5588492	5606133	Chr1 1.89 cM	Chr8 q11.23	OPRK1	NA	NA	0.0265	-0.0207	0.2591	-0.007	0.1668	-0.0118	-0.0746	-0.0384	-0.0357	-0.0666	0.0051	0.0788	0.0098
Npbwr1	Mus musculus neuropeptides B/W receptor 1 (Npbwr1), mRNA. (from RefSeq NM_010342)	chr1	5913706	5917398	Chr1 1.89 cM	Chr8 q11.23	NPBWR1	NA	NA	0.0265	-0.0207	0.2591	-0.007	0.1668	-0.0118	-0.0746	-0.0384	-0.0357	-0.0666	0.0051	0.0788	0.0098
LOC108167788	NA	chr1	6164705	6167315	NA	NA	NA	NA	NA	0.0265	-0.0207	0.2591	-0.007	0.1668	-0.0118	-0.0746	-0.0384	-0.0357	-0.0666	0.0051	0.0788	0.0098
4732440D04Rik	4732440D04Rik (from geneSymbol)	chr1	6209862	6216612	NA	NA	NA	NA	NA	0.0265	-0.0207	0.2591	-0.007	0.1668	-0.0118	-0.0746	-0.0384	-0.0357	-0.0666	0.0051	0.0788	0.0098
Rb1cc1	Rb1cc1 (from geneSymbol)	chr1	6214867	6275582	Chr1 1.89 cM	Chr8 q11.23	RB1CC1	NA	NA	0.0265	-0.0207	0.2591	-0.007	0.1668	-0.0118	-0.0746	-0.0384	-0.0357	-0.0666	0.0051	0.0788	0.0098
Fam150a	NA	chr1	6359330	6394731	NA	NA	NA	NA	NA	0.0265	-0.0207	0.2591	-0.007	0.1668	-0.0118	-0.0746	-0.0384	-0.0357	-0.0666	0.0051	0.0788	0.0098
LOC108167611	NA	chr1	6377511	6382119	NA	NA	NA	NA	NA	0.0265	-0.0207	0.2591	-0.007	0.1668	-0.0118	-0.0746	-0.0384	-0.0357	-0.0666	0.0051	0.0788	0.0098
St18	St18 (from geneSymbol)	chr1	6790247	6860936	Chr1 1.89 cM	Chr8 q11.23	ST18	NA	NA	0.0265	-0.0207	0.2591	-0.007	0.1668	-0.0118	-0.0746	-0.0384	-0.0357	-0.0666	0.0051	0.0788	0.0098
Pcmtd1	Pcmtd1 (from geneSymbol)	chr1	7089003	7173628	Chr1 2.08 cM	Chr8 q11.23	PCMTD1	AML	LoF	0.0265	-0.0207	0.2591	-0.007	0.1668	-0.0118	-0.0746	-0.0384	-0.0357	-0.0666	0.0051	0.0788	0.0098
Gm26901	Gm26901 (from geneSymbol)	chr1	7374048	7396472	NA	NA	NA	NA	NA	0.0265	-0.0207	0.2591	-0.007	0.1668	-0.0118	-0.0746	-0.0384	-0.0357	-0.0666	0.0051	0.0788	0.0098
Gm39589	NA	chr1	8108628	8122449	NA	NA	NA	NA	NA	0.0265	-0.0207	0.2591	-0.007	0.1668	-0.0118	-0.0746	-0.0384	-0.0357	-0.0666	0.0051	0.0788	0.0098
Sntg1	Sntg1 (from geneSymbol)	chr1	8359738	8679095	Chr1 2.08 cM	Chr8 q11.21	SNTG1	NA	NA	0.0265	-0.0207	0.2591	-0.007	0.1668	-0.0118	-0.0746	-0.0384	-0.0357	-0.0666	0.0051	0.0788	0.0098
Gm30719	NA	chr1	9437053	9438070	NA	NA	NA	NA	NA	0.0265	-0.0207	0.2591	-0.007	0.1668	-0.0118	-0.0746	-0.0384	-0.0357	-0.0666	0.0051	0.0788	0.0098
Rrs1	Mus musculus ribosome biogenesis regulator 1 (Rrs1), mRNA. (from RefSeq NM_021511)	chr1	9545407	9547455	Chr1 2.08 cM	Chr8 q13.1	RRS1	NA	NA	0.0265	-0.0207	0.2591	-0.007	0.1668	-0.0118	-0.0746	-0.0384	-0.0357	-0.0666	0.0051	0.0788	0.0098
Adhfe1	Adhfe1 (from geneSymbol)	chr1	9547970	9576909	Chr1 2.08 cM	Chr8 q13.1	ADHFE1	NA	NA	0.0265	-0.0207	0.2591	-0.007	0.1668	-0.0118	-0.0746	-0.0384	-0.0357	-0.0666	0.0051	0.0788	0.0098
2610203C22Rik	Mus musculus RIKEN cDNA 2610203C22 gene (2610203C22Rik), long non-coding RNA. (from RefSeq NR_015470)	chr1	9560831	9631092	NA	NA	NA	NA	NA	0.0265	-0.0207	0.2591	-0.007	0.1668	-0.0118	-0.0746	-0.0384	-0.0357	-0.0666	0.0051	0.0788	0.0098
3110035E14Rik	NA	chr1	9601266	9627142	NA	NA	NA	NA	NA	0.0265	-0.0207	0.2591	-0.007	0.1668	-0.0118	-0.0746	-0.0384	-0.0357	-0.0666	0.0051	0.0788	0.0098
Mybl1	Mybl1 (from geneSymbol)	chr1	9667406	9685512	Chr1 2.08 cM	Chr8 q13.1	MYBL1	NA	NA	0.0265	-0.0207	0.2591	-0.007	0.1668	-0.0118	-0.0746	-0.0384	-0.0357	-0.0666	0.0051	0.0788	0.0098
Vcpip1	Mus musculus valosin containing protein (p97)/p47 complex interacting protein 1 (Vcpip1), mRNA. (from RefSeq NM_173443)	chr1	9718621	9748382	Chr1 2.08 cM	Chr8 q13.1	VCPIP1	NA	NA	0.0265	-0.0207	0.2591	-0.007	0.1668	-0.0118	-0.0746	-0.0384	-0.0357	-0.0666	0.0051	0.0788	0.0098
1700034P13Rik	1700034P13Rik (from geneSymbol)	chr1	9747647	9771256	NA	NA	NA	NA	NA	0.0265	-0.0207	0.2591	-0.007	0.1668	-0.0118	-0.0746	-0.0384	-0.0357	-0.0666	0.0051	0.0788	0.0098
Gm39590	NA	chr1	9787096	9791319	NA	NA	NA	NA	NA	0.0265	-0.0207	0.2591	-0.007	0.1668	-0.0118	-0.0746	-0.0384	-0.0357	-0.0666	0.0051	0.0788	0.0098
Sgk3	Sgk3 (from geneSymbol)	chr1	9848280	9902570	Chr1 2.08 cM	Chr8	C8orf44-SGK3	NA	NA	0.0265	-0.0207	0.2591	-0.007	0.1668	-0.0118	-0.0746	-0.0384	-0.0357	-0.0666	0.0051	0.0788	0.0098
Mcmdc2	Mcmdc2 (from geneSymbol)	chr1	9906156	9921177	Chr1 2.19 cM	Chr8 q13.1	MCMDC2	NA	NA	0.0265	-0.0207	0.2591	-0.007	0.1668	-0.0118	-0.0746	-0.0384	-0.0357	-0.0666	0.0051	0.0788	0.0098
Snhg6	Snhg6 (from geneSymbol)	chr1	9942024	9944118	Chr1 2.22 cM	Chr8 q13	SNHG6	NA	NA	0.0265	-0.0207	0.2591	-0.007	0.1668	-0.0118	-0.0746	-0.0384	-0.0357	-0.0666	0.0051	0.0788	0.0098
Snord87	Mus musculus small nucleolar RNA, C/D box 87 (Snord87), small nucleolar RNA. (from RefSeq NR_004410)	chr1	9942469	9942543	NA	NA	NA	NA	NA	0.0265	-0.0207	0.2591	-0.007	0.1668	-0.0118	-0.0746	-0.0384	-0.0357	-0.0666	0.0051	0.0788	0.0098
Tcf24	Tcf24 (from geneSymbol)	chr1	9960162	9967485	Chr1 2.24 cM	Chr8 q13.1	TCF24	NA	NA	0.0265	-0.0207	0.2591	-0.007	0.1668	-0.0118	-0.0746	-0.0384	-0.0357	-0.0666	0.0051	0.0788	0.0098
Ppp1r42	The sequence shown here is derived from an Ensembl automatic analysis pipeline and should be considered as preliminary data. (from UniProt H3BKX2)	chr1	9977317	10013541	Chr1 2.25 cM	Chr8 q13.1	PPP1R42	NA	NA	0.0265	-0.0207	0.2591	-0.007	0.1668	-0.0118	-0.0746	-0.0384	-0.0357	-0.0666	0.0051	0.0788	0.0098
Cops5	Cops5 (from geneSymbol)	chr1	10024599	10038159	Chr1 2.29 cM	Chr8 q13.1	COPS5	NA	NA	0.0265	-0.0207	0.2591	-0.007	0.1668	-0.0118	-0.0746	-0.0384	-0.0357	-0.0666	0.0051	0.0788	0.0098
Cspp1	Cspp1 (from geneSymbol)	chr1	10038117	10112936	Chr1 2.3 cM	Chr8 q13.1-q13.2	CSPP1	NA	NA	0.0265	-0.0207	0.2591	-0.007	0.1668	-0.0118	-0.0746	-0.0384	-0.0357	-0.0666	0.0051	0.0788	0.0098
Arfgef1	Arfgef1 (from geneSymbol)	chr1	10137506	10232670	Chr1 2.36 cM	Chr8 q13.2	ARFGEF1	NA	NA	0.0265	-0.0207	0.2591	-0.007	0.1668	-0.0118	-0.0746	-0.0384	-0.0357	-0.0666	0.0051	0.0788	0.0098
Cpa6	Cpa6 (from geneSymbol)	chr1	10295790	10440257	Chr1 2.45 cM	Chr8 q13.2	CPA6	NA	NA	0.0265	-0.0207	0.2591	-0.007	0.1668	-0.0118	-0.0746	-0.0384	-0.0357	-0.0666	0.0051	0.0788	0.0098
Prex2	Prex2 (from geneSymbol)	chr1	11263962	11303682	Chr1 2.57 cM	Chr8 q13.2	PREX2	BLCA	LoF	0.0265	-0.0207	0.2591	-0.007	0.1668	-0.0118	-0.0746	-0.0384	-0.0357	-0.0666	0.0051	0.0788	0.0098
A830018L16Rik	A830018L16Rik (from geneSymbol)	chr1	11414104	11601821	Chr1 2.57 cM	Chr8 q13.2	C8orf34	NA	NA	0.0265	-0.0207	0.2591	-0.007	0.1668	-0.0118	-0.0746	-0.0384	-0.0357	-0.0666	0.0051	0.0788	0.0098
Gm30898	NA	chr1	11979539	11991123	NA	NA	NA	NA	NA	0.0265	-0.0207	0.2591	-0.007	0.1668	-0.0118	-0.0746	-0.0384	-0.0357	-0.0666	0.0051	0.0788	0.0098
Gm30974	NA	chr1	12029083	12061033	NA	NA	NA	NA	NA	0.0265	-0.0207	0.2591	-0.007	0.1668	-0.0118	-0.0746	-0.0384	-0.0357	-0.0666	0.0051	0.0788	0.0098
Gm39591	NA	chr1	12423686	12432474	NA	NA	NA	NA	NA	0.0265	-0.0207	0.2591	-0.007	0.1668	-0.0118	-0.0746	-0.0384	-0.0357	-0.0666	0.0051	0.0788	0.0098
Mir6341	Mus musculus microRNA 6341 (Mir6341), microRNA. (from RefSeq NR_105759)	chr1	12425985	12426106	NA	NA	NA	NA	NA	0.0265	-0.0207	0.2591	-0.007	0.1668	-0.0118	-0.0746	-0.0384	-0.0357	-0.0666	0.0051	0.0788	0.0098
Gm17644	Mus musculus predicted gene, 17644 (Gm17644), long non-coding RNA. (from RefSeq NR_045297)	chr1	12667562	12673090	NA	NA	NA	NA	NA	0.0265	-0.0207	0.2591	-0.007	0.1668	-0.0118	-0.0746	-0.0384	-0.0357	-0.0666	0.0051	0.0788	0.0098
Sulf1	Sulf1 (from geneSymbol)	chr1	12785447	12861192	Chr1 3.35 cM	Chr8 q13.2-q13.3	SULF1	NA	NA	0.0265	-0.0207	0.2591	-0.007	0.1668	-0.0118	-0.0746	-0.0384	-0.0357	-0.0666	0.0051	0.0788	0.0098
Slco5a1	Slco5a1 (from geneSymbol)	chr1	12866548	12944108	Chr1 3.71 cM	Chr8 q13.3	SLCO5A1	NA	NA	0.0265	-0.0207	0.2591	-0.007	0.1668	-0.0118	-0.0746	-0.0384	-0.0357	-0.0666	0.0051	0.0788	0.0098
Gm39592	NA	chr1	13090687	13104959	NA	NA	NA	NA	NA	0.0265	-0.0207	0.2591	-0.007	0.1668	-0.0118	-0.0746	-0.0384	-0.0357	-0.0666	0.0051	0.0788	0.0098
Prdm14	Mus musculus PR domain containing 14 (Prdm14), mRNA. (from RefSeq NM_001081209)	chr1	13113427	13127163	Chr1 4.1 cM	Chr8 q13.3	PRDM14	NA	NA	0.0265	-0.0207	0.2591	-0.007	0.1668	-0.0118	-0.0746	-0.0384	-0.0357	-0.0666	0.0051	0.0788	0.0098
Ncoa2	Ncoa2 (from geneSymbol)	chr1	13142787	13310844	Chr1 4.12 cM	Chr8 q13.3	NCOA2	ESCA	Act	0.0265	-0.0207	0.2591	-0.007	0.1668	-0.0118	-0.0746	-0.0384	-0.0357	-0.0666	0.0051	0.0788	0.0098
Gm39595	NA	chr1	13392553	13422408	NA	NA	NA	NA	NA	0.0265	-0.0207	0.2591	-0.007	0.1668	-0.0118	-0.0746	-0.0384	-0.0357	-0.0666	0.0051	0.0788	0.0098
Tram1	Tram1 (from geneSymbol)	chr1	13564692	13589910	Chr1 4.18 cM	Chr8 q13.3	TRAM1	NA	NA	0.0265	-0.0207	0.2591	-0.007	0.1668	-0.0118	-0.0746	-0.0384	-0.0357	-0.0666	0.0051	0.0788	0.0098
Lactb2	Lactb2 (from geneSymbol)	chr1	13625897	13660509	Chr1 4.29 cM	Chr8 q13.3	LACTB2	NA	NA	0.0265	-0.0207	0.2591	-0.007	0.1668	-0.0118	-0.0746	-0.0384	-0.0357	-0.0666	0.0051	0.0788	0.0098
Xkr9	Mus musculus X-linked Kx blood group related 9 (Xkr9), mRNA. (from RefSeq NM_001011873)	chr1	13668770	13701723	Chr1 4.31 cM	Chr8 q13.3	XKR9	NA	NA	0.0265	-0.0207	0.2591	-0.007	0.1668	-0.0118	-0.0746	-0.0384	-0.0357	-0.0666	0.0051	0.0788	0.0098
Gm5523	Mus musculus predicted pseudogene 5523 (Gm5523), non-coding RNA. (from RefSeq NR_004447)	chr1	13785684	13786929	NA	NA	NA	NA	NA	0.0265	-0.0207	0.2591	-0.007	0.1668	-0.0118	-0.0746	-0.0384	-0.0357	-0.0666	0.0051	0.0788	0.0098
Gm31195	NA	chr1	13846499	13881933	NA	NA	NA	NA	NA	0.0265	-0.0207	0.2591	-0.007	0.1668	-0.0118	-0.0746	-0.0384	-0.0357	-0.0666	0.0051	0.0788	0.0098
Gm39596	NA	chr1	14055412	14068552	NA	NA	NA	NA	NA	0.0265	-0.0207	0.2591	-0.007	0.1668	-0.0118	-0.0746	-0.0384	-0.0357	-0.0666	0.0051	0.0788	0.0098
Eya1	Eya1 (from geneSymbol)	chr1	14183222	14310260	Chr1 4.31 cM	Chr8 q13.3	EYA1	NA	NA	0.0265	-0.0207	0.2591	-0.007	0.1668	-0.0118	-0.0746	-0.0384	-0.0357	-0.0666	0.0051	0.0788	0.0098
Msc	Msc (from geneSymbol)	chr1	14754233	14756089	Chr1 4.5 cM	Chr8 q13.3	MSC	NA	NA	0.0265	-0.0207	0.2591	-0.007	0.1668	-0.0118	-0.0746	-0.0384	-0.0357	-0.0666	0.0051	0.0788	0.0098
LOC105243866	NA	chr1	14756155	14780974	NA	NA	NA	NA	NA	0.0265	-0.0207	0.2591	-0.007	0.1668	-0.0118	-0.0746	-0.0384	-0.0357	-0.0666	0.0051	0.0788	0.0098
Trpa1	Trpa1 (from geneSymbol)	chr1	14872647	14918862	Chr1 4.5 cM	Chr8 q21.11	TRPA1	NA	NA	0.0265	-0.0207	0.2591	-0.007	0.1668	-0.0118	-0.0746	-0.0384	-0.0357	-0.0666	0.0051	0.0788	0.0098
Kcnb2	Mediates the voltage-dependent potassium ion permeability of excitable membranes. Channels open or close in response to the voltage difference across the membrane, letting potassium ions pass in accordance with their electrochemical gradient (By similarity). (from UniProt A6H8H5)	chr1	15621435	15723751	Chr1 4.5 cM	Chr8 q21.11	KCNB2	NA	NA	0.0265	-0.0207	0.2591	-0.007	0.1668	-0.0118	-0.0746	-0.0384	-0.0357	-0.0666	0.0051	0.0788	0.0098
Terf1	Terf1 (from geneSymbol)	chr1	15804981	15822260	Chr1 4.88 cM	Chr8 q21.11	TERF1	NA	NA	0.0265	-0.0207	0.2591	-0.007	0.1668	-0.0118	-0.0746	-0.0384	-0.0357	-0.0666	0.0051	0.0788	0.0098
Sbspon	Mus musculus somatomedin B and thrombospondin, type 1 domain containing (Sbspon), mRNA. (from RefSeq NM_001033288)	chr1	15853861	15892722	Chr1 4.89 cM	Chr8 q21.11	SBSPON	NA	NA	0.0265	-0.0207	0.2591	-0.007	0.1668	-0.0118	-0.0746	-0.0384	-0.0357	-0.0666	0.0051	0.0788	0.0098
Gm31523	NA	chr1	15905204	15907764	NA	NA	NA	NA	NA	0.0265	-0.0207	0.2591	-0.007	0.1668	-0.0118	-0.0746	-0.0384	-0.0357	-0.0666	0.0051	0.0788	0.0098
Gm7634	Gm7634 (from geneSymbol)	chr1	16053334	16053906	NA	NA	NA	NA	NA	0.0265	-0.0207	0.2591	-0.007	0.1668	-0.0118	-0.0746	-0.0384	-0.0357	-0.0666	0.0051	0.0788	0.0098
4930444P10Rik	The sequence shown here is derived from an Ensembl automatic analysis pipeline and should be considered as preliminary data. (from UniProt D3YUR1)	chr1	16065973	16082486	Chr1 4.94 cM	Chr8 q21.11	C8orf89	NA	NA	0.0265	-0.0207	0.2591	-0.007	0.1668	-0.0118	-0.0746	-0.0384	-0.0357	-0.0666	0.0051	0.0788	0.0098
Rpl7	Rpl7 (from geneSymbol)	chr1	16101294	16104433	Chr1 4.94 cM	Chr8 q21.11	RPL7	NA	NA	0.0265	-0.0207	0.2591	-0.007	0.1668	-0.0118	-0.0746	-0.0384	-0.0357	-0.0666	0.0051	0.0788	0.0098
Rdh10	Rdh10 (from geneSymbol)	chr1	16105881	16132550	Chr1 4.94 cM	Chr8 q21.11	RDH10	NA	NA	0.0265	-0.0207	0.2591	-0.007	0.1668	-0.0118	-0.0746	-0.0384	-0.0357	-0.0666	0.0051	0.0788	0.0098
LOC102634042	NA	chr1	16253586	16259572	NA	NA	NA	NA	NA	0.0265	-0.0207	0.2591	-0.007	0.1668	-0.0118	-0.0746	-0.0384	-0.0357	-0.0666	0.0051	0.0788	0.0098
Stau2	Stau2 (from geneSymbol)	chr1	16344196	16519110	Chr1 5.05 cM	Chr8 q21.11	STAU2	NA	NA	0.0265	-0.0207	0.2591	-0.007	0.1668	-0.0118	-0.0746	-0.0384	-0.0357	-0.0666	0.0051	0.0788	0.0098
Ube2w	Ube2w (from geneSymbol)	chr1	16584279	16619415	Chr1 5.1 cM	Chr8 q21.11	UBE2W	NA	NA	0.0265	-0.0207	0.2591	-0.007	0.1668	-0.0118	-0.0746	-0.0384	-0.0357	-0.0666	0.0051	0.0788	0.0098
LOC108167614	NA	chr1	16591020	16596309	NA	NA	NA	NA	NA	0.0265	-0.0207	0.2591	-0.007	0.1668	-0.0118	-0.0746	-0.0384	-0.0357	-0.0666	0.0051	0.0788	0.0098
Tceb1	NA	chr1	16641724	16655504	NA	NA	NA	NA	NA	0.0265	-0.0207	0.2591	-0.007	0.1668	-0.0118	-0.0746	-0.0384	-0.0357	-0.0666	0.0051	0.0788	0.0098
D030040B21Rik	Mus musculus RIKEN cDNA D030040B21 gene (D030040B21Rik), long non-coding RNA. (from RefSeq NR_037998)	chr1	16657551	16662278	NA	NA	NA	NA	NA	0.0265	-0.0207	0.2591	-0.007	0.1668	-0.0118	-0.0746	-0.0384	-0.0357	-0.0666	0.0051	0.0788	0.0098
Tmem70	Tmem70 (from geneSymbol)	chr1	16665190	16678275	Chr1 5.1 cM	Chr8 q21.11	TMEM70	NA	NA	0.0265	-0.0207	0.2591	-0.007	0.1668	-0.0118	-0.0746	-0.0384	-0.0357	-0.0666	0.0051	0.0788	0.0098
Ly96	Ly96 (from geneSymbol)	chr1	16688455	16709605	Chr1 5.1 cM	Chr8 q21.11	LY96	NA	NA	0.0265	-0.0207	0.2591	-0.007	0.1668	-0.0118	-0.0746	-0.0384	-0.0357	-0.0666	0.0051	0.0788	0.0098
Jph1	Jph1 (from geneSymbol)	chr1	16996581	17097904	Chr1 5.17 cM	Chr8 q21.11	JPH1	NA	NA	0.0265	-0.0207	0.2591	-0.007	0.1668	-0.0118	-0.0746	-0.0384	-0.0357	-0.0666	0.0051	0.0788	0.0098
LOC108167615	NA	chr1	17097968	17100793	NA	NA	NA	NA	NA	0.0265	-0.0207	0.2591	-0.007	0.1668	-0.0118	-0.0746	-0.0384	-0.0357	-0.0666	0.0051	0.0788	0.0098
Gm31982	NA	chr1	17098572	17124057	NA	NA	NA	NA	NA	0.0265	-0.0207	0.2591	-0.007	0.1668	-0.0118	-0.0746	-0.0384	-0.0357	-0.0666	0.0051	0.0788	0.0098
Gm28783	Gm28783 (from geneSymbol)	chr1	17120596	17128971	NA	NA	NA	NA	NA	0.0265	-0.0207	0.2591	-0.007	0.1668	-0.0118	-0.0746	-0.0384	-0.0357	-0.0666	0.0051	0.0788	0.0098
Gdap1	Gdap1 (from geneSymbol)	chr1	17145372	17164271	Chr1 5.21 cM	Chr8 q21.11	GDAP1	NA	NA	0.0265	-0.0207	0.2591	-0.007	0.1668	-0.0118	-0.0746	-0.0384	-0.0357	-0.0666	0.0051	0.0788	0.0098
Gm28784	Gm28784 (from geneSymbol)	chr1	17168401	17173109	NA	NA	NA	NA	NA	0.0265	-0.0207	0.2591	-0.007	0.1668	-0.0118	-0.0746	-0.0384	-0.0357	-0.0666	0.0051	0.0788	0.0098
Gm39597	NA	chr1	17205167	17205577	NA	NA	NA	NA	NA	0.0265	-0.0207	0.2591	-0.007	0.1668	-0.0118	-0.0746	-0.0384	-0.0357	-0.0666	0.0051	0.0788	0.0098
Pi15	Mus musculus peptidase inhibitor 15 (Pi15), mRNA. (from RefSeq NM_053191)	chr1	17601900	17630939	Chr1 5.32 cM	Chr8 q21.13	PI15	NA	NA	0.0265	-0.0207	0.2591	-0.007	0.1668	-0.0118	-0.0746	-0.0384	-0.0357	-0.0666	0.0051	0.0788	0.0098
Gm28154	Gm28154 (from geneSymbol)	chr1	17635757	17641098	NA	NA	NA	NA	NA	0.0265	-0.0207	0.2591	-0.007	0.1668	-0.0118	-0.0746	-0.0384	-0.0357	-0.0666	0.0051	0.0788	0.0098
Gm16070	Gm16070 (from geneSymbol)	chr1	17676026	17727646	NA	NA	NA	NA	NA	0.0265	-0.0207	0.2591	-0.007	0.1668	-0.0118	-0.0746	-0.0384	-0.0357	-0.0666	0.0051	0.0788	0.0098
Crispld1	The sequence shown here is derived from an Ensembl automatic analysis pipeline and should be considered as preliminary data. (from UniProt E0CYY0)	chr1	17745844	17767235	Chr1 5.32 cM	Chr8 q21.13	CRISPLD1	NA	NA	0.0265	-0.0207	0.2591	-0.007	0.1668	-0.0118	-0.0746	-0.0384	-0.0357	-0.0666	0.0051	0.0788	0.0098
Gm28153	Gm28153 (from geneSymbol)	chr1	17751285	17944776	NA	NA	NA	NA	NA	0.0265	-0.0207	0.2591	-0.007	0.1668	-0.0118	-0.0746	-0.0384	-0.0357	-0.0666	0.0051	0.0788	0.0098
Crisp4	Crisp4 (from geneSymbol)	chr1	18115190	18137051	Chr1 5.65 cM	Chr6 p12.3	CRISP1	NA	NA	0.0265	-0.0207	0.2591	-0.007	0.1668	-0.0118	-0.0746	-0.0384	-0.0357	-0.0666	0.0051	0.0788	0.0098
Defb44-ps	Mus musculus defensin beta 44, pseudogene (Defb44-ps), non-coding RNA. (from RefSeq NR_002879)	chr1	18210052	18223564	NA	NA	NA	NA	NA	0.0265	-0.0207	0.2591	-0.007	0.1668	-0.0118	-0.0746	-0.0384	-0.0357	-0.0666	0.0051	0.0788	0.0098
Defb18	Mus musculus defensin beta 18 (Defb18), mRNA. (from RefSeq NM_001039123)	chr1	18236472	18237443	Chr1 5.7 cM	Chr6 p12.3	DEFB113	NA	NA	0.0265	-0.0207	0.2591	-0.007	0.1668	-0.0118	-0.0746	-0.0384	-0.0357	-0.0666	0.0051	0.0788	0.0098
Defb41	Mus musculus defensin beta 41 (Defb41), transcript variant 2, mRNA. (from RefSeq NM_001040027)	chr1	18260523	18265138	Chr1 5.7 cM	Chr6 p12.3	DEFB110	NA	NA	0.0265	-0.0207	0.2591	-0.007	0.1668	-0.0118	-0.0746	-0.0384	-0.0357	-0.0666	0.0051	0.0788	0.0098
Gm15825	Mus musculus predicted gene 15825 (Gm15825), long non-coding RNA. (from RefSeq NR_151619)	chr1	19063299	19075464	NA	NA	NA	NA	NA	0.0265	-0.0207	0.2591	-0.007	0.1668	-0.0118	-0.0746	-0.0384	-0.0357	-0.0666	0.0051	0.0788	0.0098
Tfap2d	Tfap2d (from geneSymbol)	chr1	19103021	19166338	Chr1 6.08 cM	Chr6 p12.3	TFAP2D	NA	NA	0.0265	-0.0207	0.2591	-0.007	0.1668	-0.0118	-0.0746	-0.0384	-0.0357	-0.0666	0.0051	0.0788	0.0098
Tfap2b	Tfap2b (from geneSymbol)	chr1	19212053	19238845	Chr1 6.19 cM	Chr6 p12.3	TFAP2B	NA	NA	0.0265	-0.0207	0.2591	-0.007	0.1668	-0.0118	-0.0746	-0.0384	-0.0357	-0.0666	0.0051	0.0788	0.0098
Gm32651	NA	chr1	19606088	19636734	NA	NA	NA	NA	NA	0.0265	-0.0207	0.2591	-0.007	0.1668	-0.0118	-0.0746	-0.0384	-0.0357	-0.0666	0.0051	0.0788	0.0098
Pkhd1	Pkhd1 (from geneSymbol)	chr1	20350416	20618082	Chr1 6.27 cM	Chr6 p12.3-p12.2	PKHD1	NA	NA	0.0265	-0.0207	0.2591	-0.007	0.1668	-0.0118	-0.0746	-0.0384	-0.0357	-0.0666	0.0051	0.0788	0.0098
4930486I03Rik	Mus musculus RIKEN cDNA 4930486I03 gene (4930486I03Rik), long non-coding RNA. (from RefSeq NR_045734)	chr1	20356453	20392300	NA	NA	NA	NA	NA	0.0265	-0.0207	0.2591	-0.007	0.1668	-0.0118	-0.0746	-0.0384	-0.0357	-0.0666	0.0051	0.0788	0.0098
Linc-md1	NA	chr1	20669881	20682958	NA	NA	NA	NA	NA	0.0265	-0.0207	0.2591	-0.007	0.1668	-0.0118	-0.0746	-0.0384	-0.0357	-0.0666	0.0051	0.0788	0.0098
Mir206	Mus musculus microRNA 206 (Mir206), microRNA. (from RefSeq NR_029593)	chr1	20679009	20679082	Chr1 6.41 cM	Chr6	MIR206	NA	NA	0.0265	-0.0207	0.2591	-0.007	0.1668	-0.0118	-0.0746	-0.0384	-0.0357	-0.0666	0.0051	0.0788	0.0098
Mir133b	Mus musculus microRNA 133b (Mir133b), microRNA. (from RefSeq NR_029902)	chr1	20682768	20682887	Chr1 6.41 cM	Chr6	MIR133B	NA	NA	0.0265	-0.0207	0.2591	-0.007	0.1668	-0.0118	-0.0746	-0.0384	-0.0357	-0.0666	0.0051	0.0788	0.0098
Il17a	Mus musculus interleukin 17A (Il17a), mRNA. (from RefSeq NM_010552)	chr1	20730904	20734496	Chr1 6.45 cM	Chr6 p12.2	IL17A	NA	NA	0.0265	-0.0207	0.2591	-0.007	0.1668	-0.0118	-0.0746	-0.0384	-0.0357	-0.0666	0.0051	0.0788	0.0098
Il17f	Il17f (from geneSymbol)	chr1	20777145	20784270	Chr1 6.49 cM	Chr6 p12.2	IL17F	NA	NA	0.0265	-0.0207	0.2591	-0.007	0.1668	-0.0118	-0.0746	-0.0384	-0.0357	-0.0666	0.0051	0.0788	0.0098
Mcm3	Mcm3 (from geneSymbol)	chr1	20803013	20820213	Chr1 6.5 cM	Chr6 p12.2	MCM3	NA	NA	0.0265	-0.0207	0.2591	-0.007	0.1668	-0.0118	-0.0746	-0.0384	-0.0357	-0.0666	0.0051	0.0788	0.0098
6720483E21Rik	Mus musculus RIKEN cDNA 6720483E21 gene (6720483E21Rik), long non-coding RNA. (from RefSeq NR_040492)	chr1	20888649	20890473	NA	NA	NA	NA	NA	0.0265	-0.0207	0.2591	-0.007	0.1668	-0.0118	-0.0746	-0.0384	-0.0357	-0.0666	0.0051	0.0788	0.0098
Paqr8	Steroid membrane receptor. Binds progesterone. May be involved in oocyte maturation. (from UniProt Q80ZE5)	chr1	20917834	20939650	Chr1 6.5 cM	Chr6 p12.2	PAQR8	NA	NA	0.0265	-0.0207	0.2591	-0.007	0.1668	-0.0118	-0.0746	-0.0384	-0.0357	-0.0666	0.0051	0.0788	0.0098
Efhc1	Efhc1 (from geneSymbol)	chr1	20951549	20979551	Chr1 6.5 cM	Chr6 p12.2	EFHC1	NA	NA	0.0265	-0.0207	0.2591	-0.007	0.1668	-0.0118	-0.0746	-0.0384	-0.0357	-0.0666	0.0051	0.0788	0.0098
Tram2	Tram2 (from geneSymbol)	chr1	21001396	21079225	Chr1 6.5 cM	Chr6 p12.2	TRAM2	NA	NA	0.0265	-0.0207	0.2591	-0.007	0.1668	-0.0118	-0.0746	-0.0384	-0.0357	-0.0666	0.0051	0.0788	0.0098
Gm32947	NA	chr1	21189045	21195335	NA	NA	NA	NA	NA	0.0265	-0.0207	0.2591	-0.007	0.1668	-0.0118	-0.0746	-0.0384	-0.0357	-0.0666	0.0051	0.0788	0.0098
Gm28836	Gm28836 (from geneSymbol)	chr1	21207233	21271685	NA	NA	NA	NA	NA	0.0265	-0.0207	0.2591	-0.007	0.1668	-0.0118	-0.0746	-0.0384	-0.0357	-0.0666	0.0051	0.0788	0.0098
Tmem14a	Mus musculus transmembrane protein 14A (Tmem14a), transcript variant 1, mRNA. (from RefSeq NM_001290679)	chr1	21218574	21230167	Chr1 6.5 cM	Chr6 p12.2	TMEM14A	NA	NA	0.0265	-0.0207	0.2591	-0.007	0.1668	-0.0118	-0.0746	-0.0384	-0.0357	-0.0666	0.0051	0.0788	0.0098
Gsta3	Gsta3 (from geneSymbol)	chr1	21240584	21265575	Chr1 6.5 cM	Chr6 p12.2	GSTA3	NA	NA	0.0265	-0.0207	0.2591	-0.007	0.1668	-0.0118	-0.0746	-0.0384	-0.0357	-0.0666	0.0051	0.0788	0.0098
Gm4956	Gm4956 (from geneSymbol)	chr1	21285245	21298312	NA	NA	NA	NA	NA	0.0265	-0.0207	0.2591	-0.007	0.1668	-0.0118	-0.0746	-0.0384	-0.0357	-0.0666	0.0051	0.0788	0.0098
Khdc1a	Mus musculus KH domain containing 1A (Khdc1a), mRNA. (from RefSeq NM_183322)	chr1	21349676	21352199	Chr1 6.59 cM	Chr6 q13	KHDC1	NA	NA	0.0265	-0.0207	0.2591	-0.007	0.1668	-0.0118	-0.0746	-0.0384	-0.0357	-0.0666	0.0051	0.0788	0.0098
Khdc1c	Mus musculus KH domain containing 1C (Khdc1c), mRNA. (from RefSeq NM_001033904)	chr1	21368330	21369743	Chr1 6.62 cM	Chr6 q13	KHDC1	NA	NA	0.0265	-0.0207	0.2591	-0.007	0.1668	-0.0118	-0.0746	-0.0384	-0.0357	-0.0666	0.0051	0.0788	0.0098
Gm33147	NA	chr1	21369787	21381308	NA	NA	NA	NA	NA	0.0265	-0.0207	0.2591	-0.007	0.1668	-0.0118	-0.0746	-0.0384	-0.0357	-0.0666	0.0051	0.0788	0.0098
Khdc1b	Mus musculus KH domain containing 1B (Khdc1b), mRNA. (from RefSeq NM_001113187)	chr1	21383555	21386384	Chr1 6.64 cM	Chr6 q13	KHDC1	NA	NA	0.0265	-0.0207	0.2591	-0.007	0.1668	-0.0118	-0.0746	-0.0384	-0.0357	-0.0666	0.0051	0.0788	0.0098
Kcnq5	Kcnq5 (from geneSymbol)	chr1	21398398	21608181	Chr1 6.67 cM	Chr6 q13	KCNQ5	NA	NA	0.0265	-0.0207	0.2591	-0.007	0.1668	-0.0118	-0.0746	-0.0384	-0.0357	-0.0666	0.0051	0.0788	0.0098
Rims1	Contains 1 C2 domain. (from UniProt Q7TPL9)	chr1	22288421	22805724	Chr1 8.54 cM	Chr6 q13	RIMS1	NA	NA	0.0265	-0.0207	0.2591	-0.007	0.1668	-0.0118	-0.0746	-0.0384	-0.0357	-0.0666	0.0051	0.0788	0.0098
Gm7759	NA	chr1	22898386	22905081	NA	NA	NA	NA	NA	0.0265	-0.0207	0.2591	-0.007	0.1668	-0.0118	-0.0746	-0.0384	-0.0357	-0.0666	0.0051	0.0788	0.0098
4933415F23Rik	Mus musculus RIKEN cDNA 4933415F23 gene (4933415F23Rik), mRNA. (from RefSeq NM_025746)	chr1	23100472	23102253	NA	NA	NA	NA	NA	0.0265	-0.0207	0.2591	-0.007	0.1668	-0.0118	-0.0746	-0.0384	-0.0357	-0.0666	0.0051	0.0788	0.0098
Gm30442	NA	chr1	23123988	23127725	NA	NA	NA	NA	NA	0.0265	-0.0207	0.2591	-0.007	0.1668	-0.0118	-0.0746	-0.0384	-0.0357	-0.0666	0.0051	0.0788	0.0098
Gm29506	Gm29506 (from geneSymbol)	chr1	23228492	23235658	NA	NA	NA	NA	NA	0.0265	-0.0207	0.2591	-0.007	0.1668	-0.0118	-0.0746	-0.0384	-0.0357	-0.0666	0.0051	0.0788	0.0098
Mir30a	Mus musculus microRNA 30a (Mir30a), microRNA. (from RefSeq NR_029533)	chr1	23272268	23272339	Chr1 9.53 cM	Chr6	MIR30A	NA	NA	0.0265	-0.0207	0.2591	-0.007	0.1668	-0.0118	-0.0746	-0.0384	-0.0357	-0.0666	0.0051	0.0788	0.0098
Mir30c-2	Mus musculus microRNA 30c-2 (Mir30c-2), microRNA. (from RefSeq NR_029717)	chr1	23291700	23291784	Chr1 9.54 cM	Chr6	MIR30C2	NA	NA	0.0265	-0.0207	0.2591	-0.007	0.1668	-0.0118	-0.0746	-0.0384	-0.0357	-0.0666	0.0051	0.0788	0.0098
Ogfrl1	Ogfrl1 (from geneSymbol)	chr1	23366423	23383175	Chr1 9.57 cM	Chr6 q13	OGFRL1	NA	NA	0.0265	-0.0207	0.2591	-0.007	0.1668	-0.0118	-0.0746	-0.0384	-0.0357	-0.0666	0.0051	0.0788	0.0098
Gm19673	NA	chr1	23391677	23399959	NA	NA	NA	NA	NA	0.0265	-0.0207	0.2591	-0.007	0.1668	-0.0118	-0.0746	-0.0384	-0.0357	-0.0666	0.0051	0.0788	0.0098
Gm28822	Mus musculus predicted gene 28822 (Gm28822), long non-coding RNA. (from RefSeq NR_151529)	chr1	23576378	23596862	NA	NA	NA	NA	NA	0.0265	-0.0207	0.2591	-0.007	0.1668	-0.0118	-0.0746	-0.0384	-0.0357	-0.0666	0.0051	0.0788	0.0098
B3gat2	Involved in the biosynthesis of L2/HNK-1 carbohydrate epitope on both glycolipids and glycoproteins. (from UniProt P59270)	chr1	23761925	23847865	Chr1 9.75 cM	Chr6 q13	B3GAT2	NA	NA	0.0265	-0.0207	0.2591	-0.007	0.1668	-0.0118	-0.0746	-0.0384	-0.0357	-0.0666	0.0051	0.0788	0.0098
Smap1	Smap1 (from geneSymbol)	chr1	23845624	23909736	Chr1 9.79 cM	Chr6 q13	SMAP1	NA	NA	0.0265	-0.0207	0.2591	-0.007	0.1668	-0.0118	-0.0746	-0.0384	-0.0357	-0.0666	0.0051	0.0788	0.0098
Gm26524	Gm26524 (from geneSymbol)	chr1	23978190	23999887	NA	NA	NA	NA	NA	0.0265	-0.0207	0.2591	-0.007	0.1668	-0.0118	-0.0746	-0.0384	-0.0357	-0.0666	0.0051	0.0788	0.0098
Sdhaf4	Sdhaf4 (from geneSymbol)	chr1	23995938	24005640	Chr1 9.86 cM	Chr6 q13	SDHAF4	NA	NA	0.0265	-0.0207	0.2591	-0.007	0.1668	-0.0118	-0.0746	-0.0384	-0.0357	-0.0666	0.0051	0.0788	0.0098
Fam135a	Fam135a (from geneSymbol)	chr1	24011481	24043030	Chr1 9.87 cM	Chr6 q13	FAM135A	NA	NA	0.0265	-0.0207	0.2591	-0.007	0.1668	-0.0118	-0.0746	-0.0384	-0.0357	-0.0666	0.0051	0.0788	0.0098
Col9a1	Col9a1 (from geneSymbol)	chr1	24177588	24210535	Chr1 9.95 cM	Chr6 q13	COL9A1	NA	NA	0.0265	-0.0207	0.2591	-0.007	0.1668	-0.0118	-0.0746	-0.0384	-0.0357	-0.0666	0.0051	0.0788	0.0098
Col19a1	Col19a1 (from geneSymbol)	chr1	24257682	24586929	Chr1 9.99 cM	Chr6 q13	COL19A1	NA	NA	0.0265	-0.0207	0.2591	-0.007	0.1668	-0.0118	-0.0746	-0.0384	-0.0357	-0.0666	0.0051	0.0788	0.0098
Lmbrd1	Lmbrd1 (from geneSymbol)	chr1	24678917	24766299	Chr1 10.18 cM	Chr6 q13	LMBRD1	NA	NA	0.0265	-0.0207	0.2591	-0.007	0.1668	-0.0118	-0.0746	-0.0384	-0.0357	-0.0666	0.0051	0.0788	0.0098
Gm29414	Gm29414 (from geneSymbol)	chr1	25026580	25027593	NA	NA	NA	NA	NA	0.0265	-0.0207	0.2591	-0.007	0.1668	-0.0118	-0.0746	-0.0384	-0.0357	-0.0666	0.0051	0.0788	0.0098
Adgrb3	Adgrb3 (from geneSymbol)	chr1	25067675	25531950	Chr1 10.39 cM	Chr6 q12-q13	ADGRB3	NA	NA	0.0265	-0.0207	0.2591	-0.007	0.1668	-0.0118	-0.0746	-0.0384	-0.0357	-0.0666	0.0051	0.0788	0.0098
Gm20172	Gm20172 (from geneSymbol)	chr1	25276403	25277954	NA	NA	NA	NA	NA	0.0265	-0.0207	0.2591	-0.007	0.1668	-0.0118	-0.0746	-0.0384	-0.0357	-0.0666	0.0051	0.0788	0.0098
LOC108167844	NA	chr1	25830418	25837285	NA	NA	NA	NA	NA	0.0265	-0.0207	0.2591	-0.007	0.1668	-0.0118	-0.0746	-0.0384	-0.0357	-0.0666	0.0051	0.0788	0.0098
Gm39614	NA	chr1	25879167	25892305	NA	NA	NA	NA	NA	0.0265	-0.0207	0.2591	-0.007	0.1668	-0.0118	-0.0746	-0.0384	-0.0357	-0.0666	0.0051	0.0788	0.0098
Gm31076	NA	chr1	25896969	25903608	NA	NA	NA	NA	NA	0.0265	-0.0207	0.2591	-0.007	0.1668	-0.0118	-0.0746	-0.0384	-0.0357	-0.0666	0.0051	0.0788	0.0098
Gm31136	NA	chr1	26619657	26678581	NA	NA	NA	NA	NA	0.0265	-0.0207	0.2591	-0.007	0.1668	-0.0118	-0.0746	-0.0384	-0.0357	-0.0666	0.0051	0.0788	0.0098
4931408C20Rik	Mus musculus RIKEN cDNA 4931408C20 gene (4931408C20Rik), mRNA. (from RefSeq NM_001033764)	chr1	26681800	26687460	NA	NA	NA	NA	NA	0.0265	-0.0207	0.2591	-0.007	0.1668	-0.0118	-0.0746	-0.0384	-0.0357	-0.0666	0.0051	0.0788	0.0098
Gm5524	Gm5524 (from geneSymbol)	chr1	27884013	27902391	NA	NA	NA	NA	NA	0.0265	-0.0207	0.2591	-0.007	0.1668	-0.0118	-0.0746	-0.0384	-0.0357	-0.0666	0.0051	0.0788	0.0098
Gm7846	Gm7846 (from geneSymbol)	chr1	28580380	28580768	NA	NA	NA	NA	NA	0.0265	-0.0207	0.2591	-0.007	0.1668	-0.0118	-0.0746	-0.0384	-0.0357	-0.0666	0.0051	0.0788	0.0098
Gm597	Mus musculus predicted gene 597 (Gm597), mRNA. (from RefSeq NM_001013750)	chr1	28776121	28780252	NA	NA	NA	NA	NA	0.0265	-0.0207	0.2591	-0.007	0.1668	-0.0118	-0.0746	-0.0384	-0.0357	-0.0666	0.0051	0.0788	0.0098
LOC108167331	NA	chr1	28796144	28895588	NA	NA	NA	NA	NA	0.0265	-0.0207	0.2591	-0.007	0.1668	-0.0118	-0.0746	-0.0384	-0.0357	-0.0666	0.0051	0.0788	0.0098
Mir6342	Mus musculus microRNA 6342 (Mir6342), microRNA. (from RefSeq NR_105760)	chr1	29421487	29421612	NA	NA	NA	NA	NA	0.0265	-0.0207	0.2591	-0.007	0.1668	-0.0118	-0.0746	-0.0384	-0.0357	-0.0666	0.0051	0.0788	0.0098
Gm31465	NA	chr1	30127596	30138442	NA	NA	NA	NA	NA	0.0265	-0.0207	0.2591	-0.007	0.1668	-0.0118	-0.0746	-0.0384	-0.0357	-0.0666	0.0051	0.0788	0.0098
Gm31525	NA	chr1	30171704	30262611	NA	NA	NA	NA	NA	0.0265	-0.0207	0.2591	-0.007	0.1668	-0.0118	-0.0746	-0.0384	-0.0357	-0.0666	0.0051	0.0788	0.0098
Gm31581	NA	chr1	30502304	30516611	NA	NA	NA	NA	NA	0.0265	-0.0207	0.2591	-0.007	0.1668	-0.0118	-0.0746	-0.0384	-0.0357	-0.0666	0.0051	0.0788	0.0098
Gm39615	NA	chr1	30633637	30700502	NA	NA	NA	NA	NA	0.0265	-0.0207	0.2591	-0.007	0.1668	-0.0118	-0.0746	-0.0384	-0.0357	-0.0666	0.0051	0.0788	0.0098
Phf3	Phf3 (from geneSymbol)	chr1	30802341	30863071	Chr1 11.45 cM	Chr6 q12	PHF3	NA	NA	0.0265	-0.0207	0.2591	-0.007	0.1668	-0.0118	-0.0746	-0.0384	-0.0357	-0.0666	0.0051	0.0788	0.0098
Ptp4a1	Ptp4a1 (from geneSymbol)	chr1	30940302	30949332	Chr1 11.47 cM	Chr6 q12	PTP4A1	NA	NA	0.0265	-0.0207	0.2591	-0.007	0.1668	-0.0118	-0.0746	-0.0384	-0.0357	-0.0666	0.0051	0.0788	0.0098
Gm29669	NA	chr1	31019187	31096454	NA	NA	NA	NA	NA	0.0265	-0.0207	0.2591	-0.007	0.1668	-0.0118	-0.0746	-0.0384	-0.0357	-0.0666	0.0051	0.0788	0.0098
Gm28644	Gm28644 (from geneSymbol)	chr1	31039599	31044774	NA	NA	NA	NA	NA	0.0265	-0.0207	0.2591	-0.007	0.1668	-0.0118	-0.0746	-0.0384	-0.0357	-0.0666	0.0051	0.0788	0.0098
4931428L18Rik	4931428L18Rik (from geneSymbol)	chr1	31141077	31222656	NA	NA	NA	NA	NA	0.0265	-0.0207	0.2591	-0.007	0.1668	-0.0118	-0.0746	-0.0384	-0.0357	-0.0666	0.0051	0.0788	0.0098
Lgsn	Mus musculus lengsin, lens protein with glutamine synthetase domain (Lgsn), mRNA. (from RefSeq NM_153601)	chr1	31176434	31204725	Chr1 11.53 cM	Chr6 q12	LGSN	NA	NA	0.0265	-0.0207	0.2591	-0.007	0.1668	-0.0118	-0.0746	-0.0384	-0.0357	-0.0666	0.0051	0.0788	0.0098
Pih1d3	Mus musculus PIH1 domain containing 3 (Pih1d3), mRNA. (from RefSeq NM_029062)	chr1	31222838	31224287	NA	NA	NA	NA	NA	0.0265	-0.0207	0.2591	-0.007	0.1668	-0.0118	-0.0746	-0.0384	-0.0357	-0.0666	0.0051	0.0788	0.0098
Gm4850	Gm4850 (from geneSymbol)	chr1	31264846	31268061	NA	NA	NA	NA	NA	0.0265	-0.0207	0.2591	-0.007	0.1668	-0.0118	-0.0746	-0.0384	-0.0357	-0.0666	0.0051	0.0788	0.0098
Khdrbs2	Khdrbs2 (from geneSymbol)	chr1	32172805	32657738	Chr1 11.86 cM	Chr6 q11.1	KHDRBS2	NA	NA	0.0265	-0.0207	0.2591	-0.007	0.1668	-0.0118	-0.0746	-0.0384	-0.0357	-0.0666	0.0051	0.0788	0.0098
Gm9839	Gm9839 (from geneSymbol)	chr1	32519562	32520999	NA	NA	NA	NA	NA	0.0265	-0.0207	0.2591	-0.007	0.1668	-0.0118	-0.0746	-0.0384	-0.0357	-0.0666	0.0051	0.0788	0.0098
Gm5415	Mus musculus predicted gene 5415 (Gm5415), mRNA. (from RefSeq NM_001164286)	chr1	32543545	32547293	NA	NA	NA	NA	NA	0.0265	-0.0207	0.2591	-0.007	0.1668	-0.0118	-0.0746	-0.0384	-0.0357	-0.0666	0.0051	0.0788	0.0098
LOC108167822	NA	chr1	32738534	32747184	NA	NA	NA	NA	NA	0.0265	-0.0207	0.2591	-0.007	0.1668	-0.0118	-0.0746	-0.0384	-0.0357	-0.0666	0.0051	0.0788	0.0098
Gm39616	NA	chr1	33133242	33176251	NA	NA	NA	NA	NA	0.0265	-0.0207	0.2591	-0.007	0.1668	-0.0118	-0.0746	-0.0384	-0.0357	-0.0666	0.0051	0.0788	0.0098
Gm39617	NA	chr1	33290822	33354602	NA	NA	NA	NA	NA	0.0265	-0.0207	0.2591	-0.007	0.1668	-0.0118	-0.0746	-0.0384	-0.0357	-0.0666	0.0051	0.0788	0.0098
Gm39618	NA	chr1	33522520	33530620	NA	NA	NA	NA	NA	0.0265	-0.0207	0.2591	-0.007	0.1668	-0.0118	-0.0746	-0.0384	-0.0357	-0.0666	0.0051	0.0788	0.0098
Prim2	Prim2 (from geneSymbol)	chr1	33613511	33669789	Chr1 12.7 cM	Chr6 p11.2	PRIM2	NA	NA	0.0265	-0.0207	0.2591	-0.007	0.1668	-0.0118	-0.0746	-0.0384	-0.0357	-0.0666	0.0051	0.0788	0.0098
1700001G17Rik	Mus musculus RIKEN cDNA 1700001G17 gene (1700001G17Rik), long non-coding RNA. (from RefSeq NR_033199)	chr1	33669823	33670712	NA	NA	NA	NA	NA	0.0265	-0.0207	0.2591	-0.007	0.1668	-0.0118	-0.0746	-0.0384	-0.0357	-0.0666	0.0051	0.0788	0.0098
Gm32229	NA	chr1	33714182	33719895	NA	NA	NA	NA	NA	0.0265	-0.0207	0.2591	-0.007	0.1668	-0.0118	-0.0746	-0.0384	-0.0357	-0.0666	0.0051	0.0788	0.0098
Rab23	Rab23 (from geneSymbol)	chr1	33720418	33742564	Chr1 12.8 cM	Chr6 p12.1-p11.2	RAB23	NA	NA	0.0265	-0.0207	0.2591	-0.007	0.1668	-0.0118	-0.0746	-0.0384	-0.0357	-0.0666	0.0051	0.0788	0.0098
Bag2	Bag2 (from geneSymbol)	chr1	33745483	33757566	Chr1 12.81 cM	Chr6 p12.1	BAG2	NA	NA	0.0265	-0.0207	0.2591	-0.007	0.1668	-0.0118	-0.0746	-0.0384	-0.0357	-0.0666	0.0051	0.0788	0.0098
Zfp451	Zfp451 (from geneSymbol)	chr1	33801959	33814595	Chr1 12.81 cM	Chr6 p12.1	ZNF451	NA	NA	0.0265	-0.0207	0.2591	-0.007	0.1668	-0.0118	-0.0746	-0.0384	-0.0357	-0.0666	0.0051	0.0788	0.0098
Gm15455	Gm15455 (from geneSymbol)	chr1	33835898	33838914	NA	NA	NA	NA	NA	0.0265	-0.0207	0.2591	-0.007	0.1668	-0.0118	-0.0746	-0.0384	-0.0357	-0.0666	0.0051	0.0788	0.0098
Gm38471	NA	chr1	33873085	33874756	NA	NA	NA	NA	NA	0.0265	-0.0207	0.2591	-0.007	0.1668	-0.0118	-0.0746	-0.0384	-0.0357	-0.0666	0.0051	0.0788	0.0098
Bend6	Bend6 (from geneSymbol)	chr1	33877524	33907934	Chr1 12.85 cM	Chr6 p12.1	BEND6	NA	NA	0.0265	-0.0207	0.2591	-0.007	0.1668	-0.0118	-0.0746	-0.0384	-0.0357	-0.0666	0.0051	0.0788	0.0098
Mir6896	Mus musculus microRNA 6896 (Mir6896), microRNA. (from RefSeq NR_105861)	chr1	34117358	34117431	NA	NA	NA	NA	NA	0.0265	-0.0207	0.2591	-0.007	0.1668	-0.0118	-0.0746	-0.0384	-0.0357	-0.0666	0.0051	0.0788	0.0098
Dst	Dst (from geneSymbol)	chr1	34160329	34183904	Chr1 12.91 cM	Chr6 p12.1	DST	NA	NA	0.0265	-0.0207	0.2591	-0.007	0.1668	-0.0118	-0.0746	-0.0384	-0.0357	-0.0666	0.0051	0.0788	0.0098
LOC108167617	NA	chr1	34166314	34177976	NA	NA	NA	NA	NA	0.0265	-0.0207	0.2591	-0.007	0.1668	-0.0118	-0.0746	-0.0384	-0.0357	-0.0666	0.0051	0.0788	0.0098
Mir5103	Mus musculus microRNA 5103 (Mir5103), microRNA. (from RefSeq NR_039562)	chr1	34433120	34433199	NA	NA	NA	NA	NA	0.0265	-0.0207	0.2591	-0.007	0.1668	-0.0118	-0.0746	-0.0384	-0.0357	-0.0666	0.0051	0.0788	0.0098
Ccdc115	Ccdc115 (from geneSymbol)	chr1	34436669	34439672	Chr1 13.22 cM	Chr2 q21.1	CCDC115	NA	NA	0.0265	-0.0207	0.2591	-0.007	0.1668	-0.0118	-0.0746	-0.0384	-0.0357	-0.0666	0.0051	0.0788	0.0098
Imp4	Imp4 (from geneSymbol)	chr1	34439828	34445747	Chr1 13.22 cM	Chr2 q21.1	IMP4	NA	NA	0.0265	-0.0207	0.2591	-0.007	0.1668	-0.0118	-0.0746	-0.0384	-0.0357	-0.0666	0.0051	0.0788	0.0098
Gm32504	NA	chr1	34459008	34459827	NA	NA	NA	NA	NA	0.0265	-0.0207	0.2591	-0.007	0.1668	-0.0118	-0.0746	-0.0384	-0.0357	-0.0666	0.0051	0.0788	0.0098
Ptpn18	Ptpn18 (from geneSymbol)	chr1	34459765	34473784	Chr1 13.25 cM	Chr2 q21.1	PTPN18	NA	NA	0.0265	-0.0207	0.2591	-0.007	0.1668	-0.0118	-0.0746	-0.0384	-0.0357	-0.0666	0.0051	0.0788	0.0098
Gm32566	NA	chr1	34474786	34485978	NA	NA	NA	NA	NA	0.0265	-0.0207	0.2591	-0.007	0.1668	-0.0118	-0.0746	-0.0384	-0.0357	-0.0666	0.0051	0.0788	0.0098
4930568A12Rik	4930568A12Rik (from geneSymbol)	chr1	34477166	34485581	NA	NA	NA	NA	NA	0.0265	-0.0207	0.2591	-0.007	0.1668	-0.0118	-0.0746	-0.0384	-0.0357	-0.0666	0.0051	0.0788	0.0098
Prss39	Prss39 (from geneSymbol)	chr1	34498429	34503062	Chr1 13.29 cM	NA	NA	NA	NA	0.0265	-0.0207	0.2591	-0.007	0.1668	-0.0118	-0.0746	-0.0384	-0.0357	-0.0666	0.0051	0.0788	0.0098
Cfc1	Mus musculus cripto, FRL-1, cryptic family 1 (Cfc1), transcript variant 1, mRNA. (from RefSeq NM_007685)	chr1	34535647	34544311	Chr1 13.34 cM	Chr2 q21.1	CFC1	NA	NA	0.0265	-0.0207	0.2591	-0.007	0.1668	-0.0118	-0.0746	-0.0384	-0.0357	-0.0666	0.0051	0.0788	0.0098
Prss40	Prss40 (from geneSymbol)	chr1	34552604	34560995	Chr1 13.34 cM	Chr2 q21.1	PRSS40A	NA	NA	0.0265	-0.0207	0.2591	-0.007	0.1668	-0.0118	-0.0746	-0.0384	-0.0357	-0.0666	0.0051	0.0788	0.0098
Amer3	Mus musculus APC membrane recruitment 3 (Amer3), mRNA. (from RefSeq NM_213727)	chr1	34580530	34590944	Chr1 13.34 cM	Chr2 q21.1	AMER3	NA	NA	0.0265	-0.0207	0.2591	-0.007	0.1668	-0.0118	-0.0746	-0.0384	-0.0357	-0.0666	0.0051	0.0788	0.0098
AA619741	AA619741 (from geneSymbol)	chr1	34633534	34636210	NA	NA	NA	NA	NA	0.0265	-0.0207	0.2591	-0.007	0.1668	-0.0118	-0.0746	-0.0384	-0.0357	-0.0666	0.0051	0.0788	0.0098
Gm38647	NA	chr1	34663075	34666477	NA	NA	NA	NA	NA	0.0265	-0.0207	0.2591	-0.007	0.1668	-0.0118	-0.0746	-0.0384	-0.0357	-0.0666	0.0051	0.0788	0.0098
Gm32920	NA	chr1	34685664	34688842	NA	NA	NA	NA	NA	0.0265	-0.0207	0.2591	-0.007	0.1668	-0.0118	-0.0746	-0.0384	-0.0357	-0.0666	0.0051	0.0788	0.0098
LOC108167618	NA	chr1	34748271	34750503	NA	NA	NA	NA	NA	0.0265	-0.0207	0.2591	-0.007	0.1668	-0.0118	-0.0746	-0.0384	-0.0357	-0.0666	0.0051	0.0788	0.0098
Gm32790	NA	chr1	34759935	34792553	NA	NA	NA	NA	NA	0.0265	-0.0207	0.2591	-0.007	0.1668	-0.0118	-0.0746	-0.0384	-0.0357	-0.0666	0.0051	0.0788	0.0098
Arhgef4	Arhgef4 (from geneSymbol)	chr1	34801721	34812754	Chr1 13.34 cM	Chr2 q21.1	ARHGEF4	NA	NA	0.0265	-0.0207	0.2591	-0.007	0.1668	-0.0118	-0.0746	-0.0384	-0.0357	-0.0666	0.0051	0.0788	0.0098
Fam168b	Mus musculus family with sequence similarity 168, member B (Fam168b), transcript variant 2, mRNA. (from RefSeq NM_001160236)	chr1	34813223	34843029	Chr1 13.34 cM	Chr2 q21.1	FAM168B	NA	NA	0.0265	-0.0207	0.2591	-0.007	0.1668	-0.0118	-0.0746	-0.0384	-0.0357	-0.0666	0.0051	0.0788	0.0098
Plekhb2	The sequence shown here is derived from an Ensembl automatic analysis pipeline and should be considered as preliminary data. (from UniProt D3Z3L2)	chr1	34849958	34871557	Chr1 13.34 cM	Chr2 q21.1	PLEKHB2	NA	NA	0.0265	-0.0207	0.2591	-0.007	0.1668	-0.0118	-0.0746	-0.0384	-0.0357	-0.0666	0.0051	0.0788	0.0098
1110002O04Rik	1110002O04Rik (from geneSymbol)	chr1	35869596	35881165	NA	NA	NA	NA	NA	0.0265	-0.0207	0.2591	-0.007	0.1668	-0.0118	-0.0746	-0.0384	-0.0357	-0.0666	0.0051	0.0788	0.0098
Gm33176	NA	chr1	35942012	35955016	NA	NA	NA	NA	NA	0.0265	-0.0207	0.2591	-0.007	0.1668	-0.0118	-0.0746	-0.0384	-0.0357	-0.0666	0.0051	0.0788	0.0098
Gm39622	NA	chr1	35959998	35965098	NA	NA	NA	NA	NA	0.0265	-0.0207	0.2591	-0.007	0.1668	-0.0118	-0.0746	-0.0384	-0.0357	-0.0666	0.0051	0.0788	0.0098
Gm33222	Gm33222 (from geneSymbol)	chr1	36001938	36011004	NA	NA	NA	NA	NA	0.0265	-0.0207	0.2591	-0.007	0.1668	-0.0118	-0.0746	-0.0384	-0.0357	-0.0666	0.0051	0.0788	0.0098
Gm39623	NA	chr1	36016794	36021488	NA	NA	NA	NA	NA	0.0265	-0.0207	0.2591	-0.007	0.1668	-0.0118	-0.0746	-0.0384	-0.0357	-0.0666	0.0051	0.0788	0.0098
Gm39624	NA	chr1	36058717	36066243	NA	NA	NA	NA	NA	0.0265	-0.0207	0.2591	-0.007	0.1668	-0.0118	-0.0746	-0.0384	-0.0357	-0.0666	0.0051	0.0788	0.0098
Hs6st1	Hs6st1 (from geneSymbol)	chr1	36068399	36106446	Chr1 15.15 cM	Chr2 q14.3	HS6ST1	NA	NA	0.0265	-0.0207	0.2591	-0.007	0.1668	-0.0118	-0.0746	-0.0384	-0.0357	-0.0666	0.0051	0.0788	0.0098
Gm33280	Gm33280 (from geneSymbol)	chr1	36129865	36134928	NA	NA	NA	NA	NA	0.0265	-0.0207	0.2591	-0.007	0.1668	-0.0118	-0.0746	-0.0384	-0.0357	-0.0666	0.0051	0.0788	0.0098
Uggt1	Uggt1 (from geneSymbol)	chr1	36140658	36244297	Chr1 15.15 cM	Chr2 q14.3	UGGT1	NA	NA	0.0265	-0.0207	0.2591	-0.007	0.1668	-0.0118	-0.0746	-0.0384	-0.0357	-0.0666	0.0051	0.0788	0.0098
Mir6897	Mus musculus microRNA 6897 (Mir6897), microRNA. (from RefSeq NR_105862)	chr1	36144251	36144313	NA	NA	NA	NA	NA	0.0265	-0.0207	0.2591	-0.007	0.1668	-0.0118	-0.0746	-0.0384	-0.0357	-0.0666	0.0051	0.0788	0.0098
Gm39625	NA	chr1	36244382	36250542	NA	NA	NA	NA	NA	0.0265	-0.0207	0.2591	-0.007	0.1668	-0.0118	-0.0746	-0.0384	-0.0357	-0.0666	0.0051	0.0788	0.0098
Neurl3	Mus musculus neuralized E3 ubiquitin protein ligase 3 (Neurl3), mRNA. (from RefSeq NM_153408)	chr1	36265789	36274458	Chr1 15.18 cM	Chr2 q11.2	NEURL3	NA	NA	0.0265	-0.0207	0.2591	-0.007	0.1668	-0.0118	-0.0746	-0.0384	-0.0357	-0.0666	0.0051	0.0788	0.0098
Arid5a	Arid5a (from geneSymbol)	chr1	36311599	36324036	Chr1 15.2 cM	Chr2 q11.2	ARID5A	NA	NA	0.0265	-0.0207	0.2591	-0.007	0.1668	-0.0118	-0.0746	-0.0384	-0.0357	-0.0666	0.0051	0.0788	0.0098
Kansl3	Mus musculus KAT8 regulatory NSL complex subunit 3 (Kansl3), transcript variant 1, mRNA. (from RefSeq NM_001310513)	chr1	36337995	36369193	Chr1 15.22 cM	Chr2 q11.2	KANSL3	NA	NA	0.0265	-0.0207	0.2591	-0.007	0.1668	-0.0118	-0.0746	-0.0384	-0.0357	-0.0666	0.0051	0.0788	0.0098
Mir6898	Mus musculus microRNA 6898 (Mir6898), microRNA. (from RefSeq NR_105863)	chr1	36348681	36348758	NA	NA	NA	NA	NA	0.0265	-0.0207	0.2591	-0.007	0.1668	-0.0118	-0.0746	-0.0384	-0.0357	-0.0666	0.0051	0.0788	0.0098
Fer1l5	Fer1l5 (from geneSymbol)	chr1	36372182	36411037	Chr1 15.26 cM	Chr2 q11.2	FER1L5	NA	NA	0.0265	-0.0207	0.2591	-0.007	0.1668	-0.0118	-0.0746	-0.0384	-0.0357	-0.0666	0.0051	0.0788	0.0098
Lman2l	The sequence shown here is derived from an Ensembl automatic analysis pipeline and should be considered as preliminary data. (from UniProt F6QN75)	chr1	36423185	36445271	Chr1 15.26 cM	Chr2 q11.2	LMAN2L	NA	NA	0.0265	-0.0207	0.2591	-0.007	0.1668	-0.0118	-0.0746	-0.0384	-0.0357	-0.0666	0.0051	0.0788	0.0098
Gm33401	NA	chr1	36461977	36462873	NA	NA	NA	NA	NA	0.0265	-0.0207	0.2591	-0.007	0.1668	-0.0118	-0.0746	-0.0384	-0.0357	-0.0666	0.0051	0.0788	0.0098
Gm33454	NA	chr1	36464717	36471546	NA	NA	NA	NA	NA	0.0265	-0.0207	0.2591	-0.007	0.1668	-0.0118	-0.0746	-0.0384	-0.0357	-0.0666	0.0051	0.0788	0.0098
Cnnm4	Cnnm4 (from geneSymbol)	chr1	36471596	36508776	Chr1 15.28 cM	Chr2 q11.2	CNNM4	NA	NA	0.0265	-0.0207	0.2591	-0.007	0.1668	-0.0118	-0.0746	-0.0384	-0.0357	-0.0666	0.0051	0.0788	0.0098
Cnnm3	Cnnm3 (from geneSymbol)	chr1	36511853	36527216	Chr1 15.3 cM	Chr2 q11.2	CNNM3	NA	NA	0.0265	-0.0207	0.2591	-0.007	0.1668	-0.0118	-0.0746	-0.0384	-0.0357	-0.0666	0.0051	0.0788	0.0098
Ankrd23	Mus musculus ankyrin repeat domain 23 (Ankrd23), transcript variant 1, mRNA. (from RefSeq NM_153502)	chr1	36530192	36535739	Chr1 15.31 cM	Chr2 q11.2	ANKRD23	NA	NA	0.0265	-0.0207	0.2591	-0.007	0.1668	-0.0118	-0.0746	-0.0384	-0.0357	-0.0666	0.0051	0.0788	0.0098
Ankrd39	Ankrd39 (from geneSymbol)	chr1	36542775	36547440	Chr1 15.32 cM	Chr2 q11.2	ANKRD39	NA	NA	0.0265	-0.0207	0.2591	-0.007	0.1668	-0.0118	-0.0746	-0.0384	-0.0357	-0.0666	0.0051	0.0788	0.0098
Sema4c	Sema4c (from geneSymbol)	chr1	36548652	36554337	Chr1 15.32 cM	Chr2 q11.2	SEMA4C	NA	NA	0.0265	-0.0207	0.2591	-0.007	0.1668	-0.0118	-0.0746	-0.0384	-0.0357	-0.0666	0.0051	0.0788	0.0098
Fam178b	Fam178b (from geneSymbol)	chr1	36562697	36589339	Chr1 15.33 cM	Chr2 q11.2	FAM178B	NA	NA	0.0265	-0.0207	0.2591	-0.007	0.1668	-0.0118	-0.0746	-0.0384	-0.0357	-0.0666	0.0051	0.0788	0.0098
Cox5b	Cox5b (from geneSymbol)	chr1	36691486	36693388	Chr1 15.38 cM	Chr2 q11.2	COX5B	NA	NA	0.0265	-0.0207	0.2591	-0.007	0.1668	-0.0118	-0.0746	-0.0384	-0.0357	-0.0666	0.0051	0.0788	0.0098
Actr1b	Actr1b (from geneSymbol)	chr1	36699199	36706626	Chr1 15.38 cM	Chr2 q11.2	ACTR1B	NA	NA	0.0265	-0.0207	0.2591	-0.007	0.1668	-0.0118	-0.0746	-0.0384	-0.0357	-0.0666	0.0051	0.0788	0.0098
4933424G06Rik	4933424G06Rik (from geneSymbol)	chr1	36714537	36757960	Chr1 15.4 cM	Chr2 q11.2	C2orf92	NA	NA	0.0265	-0.0207	0.2591	-0.007	0.1668	-0.0118	-0.0746	-0.0384	-0.0357	-0.0666	0.0051	0.0788	0.0098
Gm33533	Gm33533 (from geneSymbol)	chr1	36724297	36744389	NA	NA	NA	NA	NA	0.0265	-0.0207	0.2591	-0.007	0.1668	-0.0118	-0.0746	-0.0384	-0.0357	-0.0666	0.0051	0.0788	0.0098
Zap70	Zap70 (from geneSymbol)	chr1	36778983	36782820	Chr1 15.41 cM	Chr2 q11.2	ZAP70	NA	NA	0.0265	-0.0207	0.2591	-0.007	0.1668	-0.0118	-0.0746	-0.0384	-0.0357	-0.0666	0.0051	0.0788	0.0098
Tmem131	Tmem131 (from geneSymbol)	chr1	36795422	36939874	Chr1 15.42 cM	Chr2 q11.2	TMEM131	NA	NA	0.0265	-0.0207	0.2591	-0.007	0.1668	-0.0118	-0.0746	-0.0384	-0.0357	-0.0666	0.0051	0.0788	0.0098
Gm39626	NA	chr1	37042566	37046351	NA	NA	NA	NA	NA	0.0265	-0.0207	0.2591	-0.007	0.1668	-0.0118	-0.0746	-0.0384	-0.0357	-0.0666	0.0051	0.0788	0.0098
Vwa3b	Vwa3b (from geneSymbol)	chr1	37113331	37187608	Chr1 15.46 cM	Chr2 q11.2	VWA3B	NA	NA	0.0265	-0.0207	0.2591	-0.007	0.1668	-0.0118	-0.0746	-0.0384	-0.0357	-0.0666	0.0051	0.0788	0.0098
Gm37020	Gm37020 (from geneSymbol)	chr1	37132272	37150509	NA	NA	NA	NA	NA	0.0265	-0.0207	0.2591	-0.007	0.1668	-0.0118	-0.0746	-0.0384	-0.0357	-0.0666	0.0051	0.0788	0.0098
Cnga3	Cnga3 (from geneSymbol)	chr1	37219204	37263384	Chr1 15.46 cM	Chr2 q11.2	CNGA3	NA	NA	0.0265	-0.0207	0.2591	-0.007	0.1668	-0.0118	-0.0746	-0.0384	-0.0357	-0.0666	0.0051	0.0788	0.0098
4930439A04Rik	4930439A04Rik (from geneSymbol)	chr1	37330329	37334216	NA	NA	NA	NA	NA	0.0265	-0.0207	0.2591	-0.007	0.1668	-0.0118	-0.0746	-0.0384	-0.0357	-0.0666	0.0051	0.0788	0.0098
Inpp4a	Inpp4a (from geneSymbol)	chr1	37369216	37404442	Chr1 15.46 cM	Chr2 q11.2	INPP4A	NA	NA	0.0265	-0.0207	0.2591	-0.007	0.1668	-0.0118	-0.0746	-0.0384	-0.0357	-0.0666	0.0051	0.0788	0.0098
Coa5	Coa5 (from geneSymbol)	chr1	37417084	37430103	Chr1 15.46 cM	Chr2	COA5	NA	NA	0.0265	-0.0207	0.2591	-0.007	0.1668	-0.0118	-0.0746	-0.0384	-0.0357	-0.0666	0.0051	0.0788	0.0098
Unc50	Unc50 (from geneSymbol)	chr1	37430177	37438987	Chr1 15.46 cM	Chr2 q11.2	UNC50	NA	NA	0.0265	-0.0207	0.2591	-0.007	0.1668	-0.0118	-0.0746	-0.0384	-0.0357	-0.0666	0.0051	0.0788	0.0098
Mgat4a	The sequence shown here is derived from an Ensembl automatic analysis pipeline and should be considered as preliminary data. (from UniProt D3YZH7)	chr1	37444320	37540949	Chr1 15.46 cM	Chr2 q11.2	MGAT4A	NA	NA	0.0265	-0.0207	0.2591	-0.007	0.1668	-0.0118	-0.0746	-0.0384	-0.0357	-0.0666	0.0051	0.0788	0.0098
4930594C11Rik	Mus musculus RIKEN cDNA 4930594C11 gene (4930594C11Rik), non-coding RNA. (from RefSeq NR_024017)	chr1	37485850	37488605	NA	NA	NA	NA	NA	0.0265	-0.0207	0.2591	-0.007	0.1668	-0.0118	-0.0746	-0.0384	-0.0357	-0.0666	0.0051	0.0788	0.0098
Gm39627	NA	chr1	37499036	37499941	NA	NA	NA	NA	NA	0.0265	-0.0207	0.2591	-0.007	0.1668	-0.0118	-0.0746	-0.0384	-0.0357	-0.0666	0.0051	0.0788	0.0098
2010300C02Rik	The sequence shown here is derived from an Ensembl automatic analysis pipeline and should be considered as preliminary data. (from UniProt F7B0R9)	chr1	37612098	37665958	NA	NA	NA	NA	NA	0.0265	-0.0207	0.2591	-0.007	0.1668	-0.0118	-0.0746	-0.0384	-0.0357	-0.0666	0.0051	0.0788	0.0098
LOC102637491	NA	chr1	37614506	37615373	NA	NA	NA	NA	NA	0.0265	-0.0207	0.2591	-0.007	0.1668	-0.0118	-0.0746	-0.0384	-0.0357	-0.0666	0.0051	0.0788	0.0098
LOC102637336	NA	chr1	37661995	37669555	NA	NA	NA	NA	NA	0.0265	-0.0207	0.2591	-0.007	0.1668	-0.0118	-0.0746	-0.0384	-0.0357	-0.0666	0.0051	0.0788	0.0098
Gm39628	NA	chr1	37684599	37696393	NA	NA	NA	NA	NA	0.0265	-0.0207	0.2591	-0.007	0.1668	-0.0118	-0.0746	-0.0384	-0.0357	-0.0666	0.0051	0.0788	0.0098
Tsga10	Tsga10 (from geneSymbol)	chr1	37813845	37864881	Chr1 15.88 cM	Chr2 q11.2	TSGA10	NA	NA	0.0265	-0.0207	0.2591	-0.007	0.1668	-0.0118	-0.0746	-0.0384	-0.0357	-0.0666	0.0051	0.0788	0.0098
Lipt1	The sequence shown here is derived from an Ensembl automatic analysis pipeline and should be considered as preliminary data. (from UniProt D3Z2L3)	chr1	37872651	37876233	Chr1 16.13 cM	Chr2 q11.2	LIPT1	NA	NA	0.0265	-0.0207	0.2591	-0.007	0.1668	-0.0118	-0.0746	-0.0384	-0.0357	-0.0666	0.0051	0.0788	0.0098
Mitd1	Mitd1 (from geneSymbol)	chr1	37878887	37885304	Chr1 16.13 cM	Chr2 q11.2	MITD1	NA	NA	0.0265	-0.0207	0.2591	-0.007	0.1668	-0.0118	-0.0746	-0.0384	-0.0357	-0.0666	0.0051	0.0788	0.0098
Mrpl30	Mrpl30 (from geneSymbol)	chr1	37890552	37898333	Chr1 16.17 cM	Chr2 q11.2	MRPL30	NA	NA	0.0265	-0.0207	0.2591	-0.007	0.1668	-0.0118	-0.0746	-0.0384	-0.0357	-0.0666	0.0051	0.0788	0.0098
Lyg2	Mus musculus lysozyme G-like 2 (Lyg2), mRNA. (from RefSeq NM_001033427)	chr1	37905922	37916493	Chr1 16.2 cM	Chr2 q11.2	LYG2	NA	NA	0.0265	-0.0207	0.2591	-0.007	0.1668	-0.0118	-0.0746	-0.0384	-0.0357	-0.0666	0.0051	0.0788	0.0098
Lyg1	Lyg1 (from geneSymbol)	chr1	37946741	37957750	Chr1 16.29 cM	Chr2 q11.2	LYG1	NA	NA	0.0265	-0.0207	0.2591	-0.007	0.1668	-0.0118	-0.0746	-0.0384	-0.0357	-0.0666	0.0051	0.0788	0.0098
Txndc9	Txndc9 (from geneSymbol)	chr1	37987108	37997725	Chr1 16.37 cM	Chr2 q11.2	TXNDC9	NA	NA	0.0265	-0.0207	0.2591	-0.007	0.1668	-0.0118	-0.0746	-0.0384	-0.0357	-0.0666	0.0051	0.0788	0.0098
Eif5b	Eif5b (from geneSymbol)	chr1	37998009	38055579	Chr1 16.4 cM	Chr2 q11.2	EIF5B	NA	NA	0.0265	-0.0207	0.2591	-0.007	0.1668	-0.0118	-0.0746	-0.0384	-0.0357	-0.0666	0.0051	0.0788	0.0098
Gm34448	NA	chr1	38023489	38030460	NA	NA	NA	NA	NA	0.0265	-0.0207	0.2591	-0.007	0.1668	-0.0118	-0.0746	-0.0384	-0.0357	-0.0666	0.0051	0.0788	0.0098
Rev1	Rev1 (from geneSymbol)	chr1	38052801	38083783	Chr1 16.46 cM	Chr2 q11.2	REV1	NA	NA	0.0265	-0.0207	0.2591	-0.007	0.1668	-0.0118	-0.0746	-0.0384	-0.0357	-0.0666	0.0051	0.0788	0.0098
Gm5099	Mus musculus predicted gene 5099 (Gm5099), long non-coding RNA. (from RefSeq NR_151587)	chr1	38144028	38159860	NA	NA	NA	NA	NA	0.0265	-0.0207	0.2591	-0.007	0.1668	-0.0118	-0.0746	-0.0384	-0.0357	-0.0666	0.0051	0.0788	0.0098
Aff3	Aff3 (from geneSymbol)	chr1	38175990	38627244	Chr1 16.58 cM	Chr2 q11.2	AFF3	LUAD	LoF	0.0265	-0.0207	0.2591	-0.007	0.1668	-0.0118	-0.0746	-0.0384	-0.0357	-0.0666	0.0051	0.0788	0.0098
Gm16150	Gm16150 (from geneSymbol)	chr1	38232301	38247651	NA	NA	NA	NA	NA	0.0265	-0.0207	0.2591	-0.007	0.1668	-0.0118	-0.0746	-0.0384	-0.0357	-0.0666	0.0051	0.0788	0.0098
LOC108167619	NA	chr1	38472196	38488148	NA	NA	NA	NA	NA	0.0265	-0.0207	0.2591	-0.007	0.1668	-0.0118	-0.0746	-0.0384	-0.0357	-0.0666	0.0051	0.0788	0.0098
Gm34596	NA	chr1	38630666	38645917	NA	NA	NA	NA	NA	0.0265	-0.0207	0.2591	-0.007	0.1668	-0.0118	-0.0746	-0.0384	-0.0357	-0.0666	0.0051	0.0788	0.0098
Lonrf2	Mus musculus LON peptidase N-terminal domain and ring finger 2 (Lonrf2), mRNA. (from RefSeq NM_001029878)	chr1	38794508	38821215	Chr1 17.17 cM	Chr2 q11.2	LONRF2	NA	NA	0.0265	-0.0207	0.2591	-0.007	0.1668	-0.0118	-0.0746	-0.0384	-0.0357	-0.0666	0.0051	0.0788	0.0098
Chst10	Chst10 (from geneSymbol)	chr1	38864175	38898261	Chr1 17.24 cM	Chr2 q11.2	CHST10	NA	NA	0.0265	-0.0207	0.2591	-0.007	0.1668	-0.0118	-0.0746	-0.0384	-0.0357	-0.0666	0.0051	0.0788	0.0098
Nms	Mus musculus neuromedin S (Nms), transcript variant 2, mRNA. (from RefSeq NM_001311788)	chr1	38939148	38950276	Chr1 17.31 cM	Chr2 q11.2	NMS	NA	NA	0.0265	-0.0207	0.2591	-0.007	0.1668	-0.0118	-0.0746	-0.0384	-0.0357	-0.0666	0.0051	0.0788	0.0098
Gm35171	NA	chr1	38980805	38981810	NA	NA	NA	NA	NA	0.0265	-0.0207	0.2591	-0.007	0.1668	-0.0118	-0.0746	-0.0384	-0.0357	-0.0666	0.0051	0.0788	0.0098
Pdcl3	Pdcl3 (from geneSymbol)	chr1	38987813	38997236	Chr1 17.36 cM	Chr2 q11.2	PDCL3	NA	NA	0.0265	-0.0207	0.2591	-0.007	0.1668	-0.0118	-0.0746	-0.0384	-0.0357	-0.0666	0.0051	0.0788	0.0098
Gm35222	NA	chr1	39026006	39027357	NA	NA	NA	NA	NA	0.0265	-0.0207	0.2591	-0.007	0.1668	-0.0118	-0.0746	-0.0384	-0.0357	-0.0666	0.0051	0.0788	0.0098
Mir6349	Mus musculus microRNA 6349 (Mir6349), microRNA. (from RefSeq NR_105767)	chr1	39186895	39186992	NA	NA	NA	NA	NA	0.0265	-0.0207	0.2591	-0.007	0.1668	-0.0118	-0.0746	-0.0384	-0.0357	-0.0666	0.0051	0.0788	0.0098
Npas2	Contains 1 basic helix-loop-helix (bHLH) domain. (from UniProt G3UYV8)	chr1	39194271	39363240	Chr1 17.98 cM	Chr2 q11.2	NPAS2	NA	NA	0.0265	-0.0207	0.2591	-0.007	0.1668	-0.0118	-0.0746	-0.0384	-0.0357	-0.0666	0.0051	0.0788	0.0098
Rpl31	Rpl31 (from geneSymbol)	chr1	39367850	39371911	Chr1 18.3 cM	Chr2 q11.2	RPL31	NA	NA	0.0265	-0.0207	0.2591	-0.007	0.1668	-0.0118	-0.0746	-0.0384	-0.0357	-0.0666	0.0051	0.0788	0.0098
Tbc1d8	Tbc1d8 (from geneSymbol)	chr1	39383817	39478775	Chr1 18.3 cM	Chr2 q11.2	TBC1D8	NA	NA	0.0265	-0.0207	0.2591	-0.007	0.1668	-0.0118	-0.0746	-0.0384	-0.0357	-0.0666	0.0051	0.0788	0.0098
Cnot11	Cnot11 (from geneSymbol)	chr1	39535801	39546881	Chr1 18.31 cM	Chr2 q11.2	CNOT11	NA	NA	0.0265	-0.0207	0.2591	-0.007	0.1668	-0.0118	-0.0746	-0.0384	-0.0357	-0.0666	0.0051	0.0788	0.0098
Snord89	Mus musculus small nucleolar RNA, C/D box 89 (Snord89), small nucleolar RNA. (from RefSeq NR_028555)	chr1	39548746	39548840	NA	NA	NA	NA	NA	0.0265	-0.0207	0.2591	-0.007	0.1668	-0.0118	-0.0746	-0.0384	-0.0357	-0.0666	0.0051	0.0788	0.0098
Rnf149	Rnf149 (from geneSymbol)	chr1	39551293	39573504	Chr1 18.33 cM	Chr2 q11.2	RNF149	NA	NA	0.0265	-0.0207	0.2591	-0.007	0.1668	-0.0118	-0.0746	-0.0384	-0.0357	-0.0666	0.0051	0.0788	0.0098
Creg2	Mus musculus cellular repressor of E1A-stimulated genes 2 (Creg2), mRNA. (from RefSeq NM_170597)	chr1	39618573	39650962	Chr1 18.37 cM	Chr2 q11.2	CREG2	NA	NA	0.0265	-0.0207	0.2591	-0.007	0.1668	-0.0118	-0.0746	-0.0384	-0.0357	-0.0666	0.0051	0.0788	0.0098
D930019O06Rik	D930019O06Rik (from geneSymbol)	chr1	39651598	39658419	NA	NA	NA	NA	NA	0.0265	-0.0207	0.2591	-0.007	0.1668	-0.0118	-0.0746	-0.0384	-0.0357	-0.0666	0.0051	0.0788	0.0098
Rfx8	Rfx8 (from geneSymbol)	chr1	39665298	39692247	Chr1 18.41 cM	Chr2	RFX8	NA	NA	0.0265	-0.0207	0.2591	-0.007	0.1668	-0.0118	-0.0746	-0.0384	-0.0357	-0.0666	0.0051	0.0788	0.0098
Gm3646	Mus musculus predicted gene 3646 (Gm3646), mRNA. (from RefSeq NM_001177348)	chr1	39804140	39805332	NA	NA	NA	NA	NA	0.0265	-0.0207	0.2591	-0.007	0.1668	-0.0118	-0.0746	-0.0384	-0.0357	-0.0666	0.0051	0.0788	0.0098
1700066B17Rik	1700066B17Rik (from geneSymbol)	chr1	39842427	39847330	NA	NA	NA	NA	NA	0.0265	-0.0207	0.2591	-0.007	0.1668	-0.0118	-0.0746	-0.0384	-0.0357	-0.0666	0.0051	0.0788	0.0098
Gm35600	NA	chr1	39852436	39864814	NA	NA	NA	NA	NA	0.0265	-0.0207	0.2591	-0.007	0.1668	-0.0118	-0.0746	-0.0384	-0.0357	-0.0666	0.0051	0.0788	0.0098
Map4k4	Map4k4 (from geneSymbol)	chr1	39900911	40019678	Chr1 18.53 cM	Chr2 q11.2	MAP4K4	NA	NA	0.0265	-0.0207	0.2591	-0.007	0.1668	-0.0118	-0.0746	-0.0384	-0.0357	-0.0666	0.0051	0.0788	0.0098
Gm16894	Mus musculus predicted gene, 16894 (Gm16894), long non-coding RNA. (from RefSeq NR_037980)	chr1	40076211	40085851	NA	NA	NA	NA	NA	0.0265	-0.0207	0.2591	-0.007	0.1668	-0.0118	-0.0746	-0.0384	-0.0357	-0.0666	0.0051	0.0788	0.0098
Il1r2	Il1r2 (from geneSymbol)	chr1	40107054	40125230	Chr1 18.65 cM	Chr2 q11.2	IL1R2	NA	NA	0.0265	-0.0207	0.2591	-0.007	0.1668	-0.0118	-0.0746	-0.0384	-0.0357	-0.0666	0.0051	0.0788	0.0098
Gm35741	NA	chr1	40149099	40152599	NA	NA	NA	NA	NA	0.0265	-0.0207	0.2591	-0.007	0.1668	-0.0118	-0.0746	-0.0384	-0.0357	-0.0666	0.0051	0.0788	0.0098
Il1r1	Il1r1 (from geneSymbol)	chr1	40277285	40316201	Chr1 18.81 cM	Chr2 q11.2-q12.1	IL1R1	NA	NA	0.0265	-0.0207	0.2591	-0.007	0.1668	-0.0118	-0.0746	-0.0384	-0.0357	-0.0666	0.0051	0.0788	0.0098
Il1rl2	Il1rl2 (from geneSymbol)	chr1	40324626	40365471	Chr1 18.96 cM	Chr2 q12.1	IL1RL2	NA	NA	0.0265	-0.0207	0.2591	-0.007	0.1668	-0.0118	-0.0746	-0.0384	-0.0357	-0.0666	0.0051	0.0788	0.0098
Il1rl1	The sequence shown here is derived from an Ensembl automatic analysis pipeline and should be considered as preliminary data. (from UniProt G3UYU3)	chr1	40439628	40448411	Chr1 19.19 cM	Chr2 q12.1	IL1RL1	NA	NA	0.0265	-0.0207	0.2591	-0.007	0.1668	-0.0118	-0.0746	-0.0384	-0.0357	-0.0666	0.0051	0.0788	0.0098
Il18r1	Mus musculus interleukin 18 receptor 1 (Il18r1), transcript variant 2, mRNA. (from RefSeq NM_001161842)	chr1	40465620	40491580	Chr1 19.27 cM	Chr2 q12.1	IL18R1	NA	NA	0.0265	-0.0207	0.2591	-0.007	0.1668	-0.0118	-0.0746	-0.0384	-0.0357	-0.0666	0.0051	0.0788	0.0098
Il18rap	Il18rap (from geneSymbol)	chr1	40525342	40551707	Chr1 19.37 cM	Chr2 q12.1	IL18RAP	NA	NA	0.0265	-0.0207	0.2591	-0.007	0.1668	-0.0118	-0.0746	-0.0384	-0.0357	-0.0666	0.0051	0.0788	0.0098
Gm35801	Gm35801 (from geneSymbol)	chr1	40572182	40580519	NA	NA	NA	NA	NA	0.0265	-0.0207	0.2591	-0.007	0.1668	-0.0118	-0.0746	-0.0384	-0.0357	-0.0666	0.0051	0.0788	0.0098
Slc9a4	Slc9a4 (from geneSymbol)	chr1	40579722	40610387	Chr1 19.51 cM	Chr2 q12.1	SLC9A4	NA	NA	0.0265	-0.0207	0.2591	-0.007	0.1668	-0.0118	-0.0746	-0.0384	-0.0357	-0.0666	0.0051	0.0788	0.0098
Slc9a2	Belongs to the monovalent cation:proton antiporter 1 (CPA1) transporter (TC 2.A.36) family. (from UniProt Q3TM63)	chr1	40681711	40768885	Chr1 19.66 cM	Chr2 q12.1	SLC9A2	NA	NA	0.0265	-0.0207	0.2591	-0.007	0.1668	-0.0118	-0.0746	-0.0384	-0.0357	-0.0666	0.0051	0.0788	0.0098
Mfsd9	Mfsd9 (from geneSymbol)	chr1	40772039	40790657	Chr1 19.91 cM	Chr2 q12.1	MFSD9	NA	NA	0.0265	-0.0207	0.2591	-0.007	0.1668	-0.0118	-0.0746	-0.0384	-0.0357	-0.0666	0.0051	0.0788	-0.3892
Gm37915	Gm37915 (from geneSymbol)	chr1	40774552	40785367	NA	NA	NA	NA	NA	0.0265	-0.0207	0.2591	-0.007	0.1668	-0.0118	-0.0746	-0.0384	-0.0357	-0.0666	0.0051	0.0788	-0.3892
Tmem182	Mus musculus transmembrane protein 182 (Tmem182), mRNA. (from RefSeq NM_001081198)	chr1	40805600	40855267	Chr1 20.01 cM	Chr2 q12.1	TMEM182	NA	NA	0.0265	-0.0207	0.2591	-0.007	0.1668	-0.0118	-0.0746	-0.0384	-0.0357	-0.0666	0.0051	0.0788	-0.0079
4930448I06Rik	Mus musculus RIKEN cDNA 4930448I06 gene (4930448I06Rik), long non-coding RNA. (from RefSeq NR_040475)	chr1	41167559	41181252	NA	NA	NA	NA	NA	0.0265	-0.0207	0.2591	-0.007	0.1668	-0.0118	-0.0746	-0.0384	-0.0357	-0.0666	0.0051	0.0788	-0.0079
Gm39631	NA	chr1	41495621	41533313	NA	NA	NA	NA	NA	0.0265	-0.0207	0.2591	-0.007	0.1668	-0.0118	-0.0746	-0.0384	-0.0357	-0.0666	0.0051	0.0788	-0.0079
Gm35935	NA	chr1	41570306	41573501	NA	NA	NA	NA	NA	0.0265	-0.0207	0.2591	-0.007	0.1668	-0.0118	-0.0746	-0.0384	-0.0357	-0.0666	0.0051	0.0788	-0.0079
Gm29260	Gm29260 (from geneSymbol)	chr1	41911484	41939598	NA	NA	NA	NA	NA	0.0265	-0.0207	0.2591	-0.007	0.1668	-0.0118	-0.0746	-0.0384	-0.0357	-0.0666	0.0051	0.0788	-0.0079
Gm28175	Gm28175 (from geneSymbol)	chr1	42297545	42310010	NA	NA	NA	NA	NA	0.0265	-0.0207	0.2591	-0.007	0.1668	-0.0118	-0.0746	-0.0384	-0.0357	-0.0666	0.0051	0.0788	-0.0079
LOC108167620	NA	chr1	42331815	42350940	NA	NA	NA	NA	NA	0.0265	-0.0207	0.2591	-0.007	0.1668	-0.0118	-0.0746	-0.0384	-0.0357	-0.0666	0.0051	0.0788	-0.0079
Gm36678	NA	chr1	42399265	42416894	NA	NA	NA	NA	NA	0.0265	-0.0207	0.2591	-0.007	0.1668	-0.0118	-0.0746	-0.0384	-0.0357	-0.0666	0.0051	0.0788	-0.0079
LOC108167621	NA	chr1	42560406	42573333	NA	NA	NA	NA	NA	0.0265	-0.0207	0.2591	-0.007	0.1668	-0.0118	-0.0746	-0.0384	-0.0357	-0.0666	0.0051	0.0788	-0.0079
Gm36822	NA	chr1	42573782	42582017	NA	NA	NA	NA	NA	0.0265	-0.0207	0.2591	-0.007	0.1668	-0.0118	-0.0746	-0.0384	-0.0357	-0.0666	0.0051	0.0788	-0.0079
Gm30248	NA	chr1	42612299	42639740	NA	NA	NA	NA	NA	0.0265	-0.0207	0.2591	-0.007	0.1668	-0.0118	-0.0746	-0.0384	-0.0357	-0.0666	0.0051	0.0788	-0.0079
Pantr1	Pantr1 (from geneSymbol)	chr1	42648199	42694825	Chr1 21.08 cM	Chr2	PANTR1	NA	NA	0.0265	-0.0207	0.2591	-0.007	0.1668	-0.0118	-0.0746	-0.0384	-0.0357	-0.0666	0.0051	0.0788	-0.0079
Gm42411	NA	chr1	42695098	42696565	NA	NA	NA	NA	NA	0.0265	-0.0207	0.2591	-0.007	0.1668	-0.0118	-0.0746	-0.0384	-0.0357	-0.0666	0.0051	0.0788	-0.0079
Pou3f3	Mus musculus POU domain, class 3, transcription factor 3 (Pou3f3), mRNA. (from RefSeq NM_008900)	chr1	42697145	42700210	Chr1 21.21 cM	Chr2 q12.1	POU3F3	NA	NA	0.0265	-0.0207	0.2591	-0.007	0.1668	-0.0118	-0.0746	-0.0384	-0.0357	-0.0666	0.0051	0.0788	-0.0079
2900092D14Rik	NA	chr1	42700335	42703176	NA	NA	NA	NA	NA	0.0265	-0.0207	0.2591	-0.007	0.1668	-0.0118	-0.0746	-0.0384	-0.0357	-0.0666	0.0051	0.0788	-0.0079
Pantr2	Pantr2 (from geneSymbol)	chr1	42707060	42713454	NA	NA	NA	NA	NA	0.0265	-0.0207	0.2591	-0.007	0.1668	-0.0118	-0.0746	-0.0384	-0.0357	-0.0666	0.0051	0.0788	-0.0079
LOC108167622	NA	chr1	42738846	42744791	NA	NA	NA	NA	NA	0.0265	-0.0207	0.2591	-0.007	0.1668	-0.0118	-0.0746	-0.0384	-0.0357	-0.0666	0.0051	0.0788	-0.0079
Dalir	Mus musculus DNMT1 associated long intergenic non-coding RNA (Dalir), long non-coding RNA. (from RefSeq NR_130904)	chr1	42750711	42752886	Chr1 syntenic	Chr2	DALIR	NA	NA	0.0265	-0.0207	0.2591	-0.007	0.1668	-0.0118	-0.0746	-0.0384	-0.0357	-0.0666	0.0051	0.0788	-0.0079
LOC108167623	NA	chr1	42762306	42774147	NA	NA	NA	NA	NA	0.0265	-0.0207	0.2591	-0.007	0.1668	-0.0118	-0.0746	-0.0384	-0.0357	-0.0666	0.0051	0.0788	-0.0079
Mrps9	Mrps9 (from geneSymbol)	chr1	42884289	42905683	Chr1 21.62 cM	Chr2 q12.1	MRPS9	NA	NA	0.0265	-0.0207	0.2591	-0.007	0.1668	-0.0118	-0.0746	-0.0384	-0.0357	-0.0666	0.0051	0.0788	-0.0079
Gm39633	NA	chr1	42936622	42952667	NA	NA	NA	NA	NA	0.0265	-0.0207	0.2591	-0.007	0.1668	-0.0118	-0.0746	-0.0384	-0.0357	-0.0666	0.0051	0.0788	-0.0079
Gpr45	Gpr45 (from geneSymbol)	chr1	43016792	43035451	Chr1 21.88 cM	Chr2 q12.1	GPR45	NA	NA	0.0265	-0.0207	0.2591	-0.007	0.1668	-0.0118	-0.0746	-0.0384	-0.0357	-0.0666	0.0051	0.0788	-0.0079
Tgfbrap1	Tgfbrap1 (from geneSymbol)	chr1	43054524	43092291	Chr1 22.13 cM	Chr2 q12.1-q12.2	TGFBRAP1	NA	NA	0.0265	-0.0207	0.2591	-0.007	0.1668	-0.0118	-0.0746	-0.0384	-0.0357	-0.0666	0.0051	0.0788	-0.0079
Gm28782	Gm28782 (from geneSymbol)	chr1	43056055	43057134	NA	NA	NA	NA	NA	0.0265	-0.0207	0.2591	-0.007	0.1668	-0.0118	-0.0746	-0.0384	-0.0357	-0.0666	0.0051	0.0788	-0.0079
LOC108167597	NA	chr1	43092279	43093842	NA	NA	NA	NA	NA	0.0265	-0.0207	0.2591	-0.007	0.1668	-0.0118	-0.0746	-0.0384	-0.0357	-0.0666	0.0051	0.0788	-0.0079
AI597479	Mus musculus expressed sequence AI597479 (AI597479), mRNA. (from RefSeq NM_133818)	chr1	43098709	43115946	Chr1 22.27 cM	Chr2 q12.2	C2orf49	NA	NA	0.0265	-0.0207	0.2591	-0.007	0.1668	-0.0118	-0.0746	-0.0384	-0.0357	-0.0666	0.0051	0.0788	-0.0079
Fhl2	Mus musculus four and a half LIM domains 2 (Fhl2), transcript variant 1, mRNA. (from RefSeq NM_010212)	chr1	43123070	43163961	Chr1 22.33 cM	Chr2 q12.2	FHL2	NA	NA	0.0265	-0.0207	0.2591	-0.007	0.1668	-0.0118	-0.0746	-0.0384	-0.0357	-0.0666	0.0051	0.0788	-0.0079
Gm8210	Gm8210 (from geneSymbol)	chr1	43189056	43189765	NA	NA	NA	NA	NA	0.0265	-0.0207	0.2591	-0.007	0.1668	-0.0118	-0.0746	-0.0384	-0.0357	-0.0666	0.0051	0.0788	-0.0079
Gm29040	Gm29040 (from geneSymbol)	chr1	43249809	43277557	NA	NA	NA	NA	NA	0.0265	-0.0207	0.2591	-0.007	0.1668	-0.0118	-0.0746	-0.0384	-0.0357	-0.0666	0.0051	0.0788	-0.0079
Nck2	Nck2 (from geneSymbol)	chr1	43445750	43570518	Chr1 23.18 cM	Chr2 q12.2	NCK2	NA	NA	0.0265	-0.0207	0.2591	-0.007	0.1668	-0.0118	-0.0746	-0.0384	-0.0357	-0.0666	0.0051	0.0788	-0.0079
Gm38628	NA	chr1	43680425	43695980	NA	NA	NA	NA	NA	0.0265	-0.0207	0.2591	-0.007	0.1668	-0.0118	-0.0746	-0.0384	-0.0357	-0.0666	0.0051	0.0788	-0.0079
Gm30634	NA	chr1	43714282	43718238	NA	NA	NA	NA	NA	0.0265	-0.0207	0.2591	-0.007	0.1668	-0.0118	-0.0746	-0.0384	-0.0357	-0.0666	0.0051	0.0788	-0.0079
1500015O10Rik	NA	chr1	43730601	43742564	NA	NA	NA	NA	NA	0.0265	-0.0207	0.2591	-0.007	0.1668	-0.0118	-0.0746	-0.0384	-0.0357	-0.0666	0.0051	0.0788	-0.0079
Uxs1	Uxs1 (from geneSymbol)	chr1	43747849	43807377	Chr1 23.46 cM	Chr2 q12.2	UXS1	NA	NA	0.0265	-0.0207	0.2591	-0.007	0.1668	-0.0118	-0.0746	-0.0384	-0.0357	-0.0666	0.0051	0.0788	-0.0079
LOC102632770	NA	chr1	43887979	43889727	NA	NA	NA	NA	NA	0.0265	-0.0207	0.2591	-0.007	0.1668	-0.0118	-0.0746	-0.0384	-0.0357	-0.0666	0.0051	0.0788	-0.0079
Tpp2	Tpp2 (from geneSymbol)	chr1	43933993	44003000	Chr1 23.5 cM	Chr13 q33.1	TPP2	NA	NA	0.0265	-0.0207	0.2591	-0.007	0.1668	-0.0118	-0.0746	-0.0384	-0.0357	-0.0666	0.0051	0.0788	-0.0079
Mettl21c	Mettl21c (from geneSymbol)	chr1	44009407	44020006	Chr1 23.52 cM	Chr13 q33.1	METTL21C	NA	NA	0.0265	-0.0207	0.2591	-0.007	0.1668	-0.0118	-0.0746	-0.0384	-0.0357	-0.0666	0.0051	0.0788	-0.0079
Ccdc168	NA	chr1	44055868	44082447	Chr1 23.54 cM	Chr13 q33.1	CCDC168	NA	NA	0.0265	-0.0207	0.2591	-0.007	0.1668	-0.0118	-0.0746	-0.0384	-0.0357	-0.0666	0.0051	0.0788	-0.0079
Tex30	The sequence shown here is derived from an Ensembl automatic analysis pipeline and should be considered as preliminary data. (from UniProt D3Z2U8)	chr1	44086616	44102388	Chr1 23.54 cM	Chr13 q33.1	TEX30	NA	NA	0.0265	-0.0207	0.2591	-0.007	0.1668	-0.0118	-0.0746	-0.0384	-0.0357	-0.0666	0.0051	0.0788	-0.0079
Kdelc1	NA	chr1	44112789	44118926	NA	NA	NA	NA	NA	0.0265	-0.0207	0.2591	-0.007	0.1668	-0.0118	-0.0746	-0.0384	-0.0357	-0.0666	0.0051	0.0788	-0.0079
Bivm	Bivm (from geneSymbol)	chr1	44119967	44144771	Chr1 23.54 cM	Chr13 q33.1	BIVM	NA	NA	0.0265	-0.0207	0.2591	-0.007	0.1668	-0.0118	-0.0746	-0.0384	-0.0357	-0.0666	0.0051	0.0788	-0.0079
Ercc5	Ercc5 (from geneSymbol)	chr1	44147743	44181260	Chr1 23.55 cM	Chr13 q33.1	ERCC5	NA	NA	0.0265	-0.0207	0.2591	-0.007	0.1668	-0.0118	-0.0746	-0.0384	-0.0357	-0.0666	0.0051	0.0788	-0.0079
Mettl21e	Mettl21e (from geneSymbol)	chr1	44204069	44218931	Chr1 23.63 cM	Chr13 q33.1	METTL21EP	NA	NA	0.0265	-0.0207	0.2591	-0.007	0.1668	-0.0118	-0.0746	-0.0384	-0.0357	-0.0666	0.0051	0.0788	-0.0079
Gm28893	Gm28893 (from geneSymbol)	chr1	44392829	44393832	NA	NA	NA	NA	NA	0.0265	-0.0207	0.2591	-0.007	0.1668	-0.0118	-0.0746	-0.0384	-0.0357	-0.0666	0.0051	0.0788	-0.0079
Gm39635	NA	chr1	44550053	44551457	NA	NA	NA	NA	NA	0.0265	-0.0207	0.2591	-0.007	0.1668	-0.0118	-0.0746	-0.0384	-0.0357	-0.0666	0.0051	0.0788	-0.0079
Gulp1	The sequence shown here is derived from an Ensembl automatic analysis pipeline and should be considered as preliminary data. (from UniProt E0CXG2)	chr1	44551885	44796838	Chr1 23.63 cM	Chr2 q32.1-q32.2	GULP1	NA	NA	0.0265	-0.0207	0.2591	-0.007	0.1668	-0.0118	-0.0746	-0.0384	-0.0357	-0.0666	0.0051	0.0788	-0.0079
4930521E06Rik	Mus musculus RIKEN cDNA 4930521E06 gene (4930521E06Rik), long non-coding RNA. (from RefSeq NR_040602)	chr1	44739674	44744949	NA	NA	NA	NA	NA	0.0265	-0.0207	0.2591	-0.007	0.1668	-0.0118	-0.0746	-0.0384	-0.0357	-0.0666	0.0051	0.0788	-0.0079
Col3a1	Col3a1 (from geneSymbol)	chr1	45311537	45349706	Chr1 23.67 cM	Chr2 q32.2	COL3A1	NA	NA	0.0265	-0.0207	0.2591	-0.007	0.1668	-0.0118	-0.0746	-0.0384	-0.0357	-0.0666	0.0051	0.0788	-0.0079
Col5a2	Col5a2 (from geneSymbol)	chr1	45374330	45503282	Chr1 23.69 cM	Chr2 q32.2	COL5A2	NA	NA	0.0265	-0.0207	0.2591	-0.007	0.1668	-0.0118	-0.0746	-0.0384	-0.0357	-0.0666	0.0051	0.0788	-0.0079
Gm39637	NA	chr1	45711801	45724478	NA	NA	NA	NA	NA	0.0265	-0.0207	0.2591	-0.007	0.1668	-0.0118	-0.0746	-0.0384	-0.0357	-0.0666	0.0051	0.0788	-0.0079
Wdr75	Wdr75 (from geneSymbol)	chr1	45795152	45818814	Chr1 23.87 cM	Chr2 q32.2	WDR75	NA	NA	0.0265	-0.0207	0.2591	-0.007	0.1668	-0.0118	-0.0746	-0.0384	-0.0357	-0.0666	0.0051	0.0788	-0.0079
Gm30900	NA	chr1	45826150	45830144	NA	NA	NA	NA	NA	0.0265	-0.0207	0.2591	-0.007	0.1668	-0.0118	-0.0746	-0.0384	-0.0357	-0.0666	0.0051	0.0788	-0.0079
Slc40a1	Slc40a1 (from geneSymbol)	chr1	45908069	45925594	Chr1 23.96 cM	Chr2 q32.2	SLC40A1	NA	NA	0.0265	-0.0207	0.2591	-0.007	0.1668	-0.0118	-0.0746	-0.0384	-0.0357	-0.0666	0.0051	0.0788	-0.0079
Stk-ps2	Stk-ps2 (from geneSymbol)	chr1	46020414	46030437	Chr1 23.96 cM	NA	NA	NA	NA	0.0265	-0.0207	0.2591	-0.007	0.1668	-0.0118	-0.0746	-0.0384	-0.0357	-0.0666	0.0051	0.0788	-0.0079
Dnah7b	Dnah7b (from geneSymbol)	chr1	46066424	46230403	Chr1 23.96 cM	Chr2 q32.3	DNAH7	NA	NA	0.0265	-0.0207	0.2591	-0.007	0.1668	-0.0118	-0.0746	-0.0384	-0.0357	-0.0666	0.0051	0.0788	-0.0079
Gm31046	NA	chr1	46222607	46233437	NA	NA	NA	NA	NA	0.0265	-0.0207	0.2591	-0.007	0.1668	-0.0118	-0.0746	-0.0384	-0.0357	-0.0666	0.0051	0.0788	-0.0079
Dnah7c	The sequence shown here is derived from an Ensembl automatic analysis pipeline and should be considered as preliminary data. (from UniProt F6QYG9)	chr1	46629539	46807477	Chr1 24 cM	Chr2 q32.3	DNAH7	NA	NA	0.0265	-0.0207	0.2591	-0.007	0.1668	-0.0118	-0.0746	-0.0384	-0.0357	-0.0666	0.0051	0.0788	-0.0079
Slc39a10	Slc39a10 (from geneSymbol)	chr1	46807543	46843790	Chr1 24.07 cM	Chr2 q32.3	SLC39A10	NA	NA	0.0265	-0.0207	0.2591	-0.007	0.1668	-0.0118	-0.0746	-0.0384	-0.0357	-0.0666	0.0051	0.0788	-0.0079
Gm39638	NA	chr1	47251862	47288100	NA	NA	NA	NA	NA	0.0265	-0.0207	0.2591	-0.007	0.1668	-0.0118	-0.0746	-0.0384	-0.0357	-0.0666	0.0051	0.0788	-0.0079
Gm39639	NA	chr1	47433523	47461160	NA	NA	NA	NA	NA	0.0265	-0.0207	0.2591	-0.007	0.1668	-0.0118	-0.0746	-0.0384	-0.0357	-0.0666	0.0051	0.0788	-0.0079
Mir6350	Mus musculus microRNA 6350 (Mir6350), microRNA. (from RefSeq NR_105768)	chr1	47467020	47467125	NA	NA	NA	NA	NA	0.0265	-0.0207	0.2591	-0.007	0.1668	-0.0118	-0.0746	-0.0384	-0.0357	-0.0666	0.0051	0.0788	-0.0079
C230029F24Rik	C230029F24Rik (from geneSymbol)	chr1	49244615	49340431	NA	NA	NA	NA	NA	0.0265	-0.0207	0.2591	-0.007	0.1668	-0.0118	-0.0746	-0.0384	-0.0357	-0.0666	0.0051	0.0788	-0.0079
Gm39640	NA	chr1	50297901	50322048	NA	NA	NA	NA	NA	0.0265	-0.0207	0.2591	-0.007	0.1668	-0.0118	-0.0746	-0.0384	-0.0357	-0.0666	0.0051	0.0788	-0.0079
Gm28321	Gm28321 (from geneSymbol)	chr1	50812474	50817701	NA	NA	NA	NA	NA	0.0265	-0.0207	0.2591	-0.007	0.1668	-0.0118	-0.0746	-0.0384	-0.0357	-0.0666	0.0051	0.0788	-0.0079
LOC108167624	NA	chr1	50900541	50914773	NA	NA	NA	NA	NA	0.0265	-0.0207	0.2591	-0.007	0.1668	-0.0118	-0.0746	-0.0384	-0.0357	-0.0666	0.0051	0.0788	-0.0079
Tmeff2	Tmeff2 (from geneSymbol)	chr1	50927522	51187270	Chr1 25.95 cM	Chr2 q32.3	TMEFF2	NA	NA	0.0265	-0.0207	0.2591	-0.007	0.1668	-0.0118	-0.0746	-0.0384	-0.0357	-0.0666	0.0051	0.0788	-0.0079
9330175M20Rik	Mus musculus RIKEN cDNA 9330175M20 gene (9330175M20Rik), long non-coding RNA. (from RefSeq NR_045151)	chr1	51218385	51333779	NA	NA	NA	NA	NA	0.0265	-0.0207	0.2591	-0.007	0.1668	-0.0118	-0.0746	-0.0384	-0.0357	-0.0666	0.0051	0.0788	-0.0079
Sdpr	NA	chr1	51289125	51302960	NA	NA	NA	NA	NA	0.0265	-0.0207	0.2591	-0.007	0.1668	-0.0118	-0.0746	-0.0384	-0.0357	-0.0666	0.0051	0.0788	-0.0079
Nabp1	Nabp1 (from geneSymbol)	chr1	51469487	51478399	Chr1 26.58 cM	Chr2 q32.3	NABP1	NA	NA	0.0265	-0.0207	0.2591	-0.007	0.1668	-0.0118	-0.0746	-0.0384	-0.0357	-0.0666	0.0051	0.0788	-0.0079
Gm17767	Gm17767 (from geneSymbol)	chr1	51582166	51596718	NA	NA	NA	NA	NA	0.0265	-0.0207	0.2591	-0.007	0.1668	-0.0118	-0.0746	-0.0384	-0.0357	-0.0666	0.0051	0.0788	-0.0079
Gm31636	NA	chr1	51622473	51639498	NA	NA	NA	NA	NA	0.0265	-0.0207	0.2591	-0.007	0.1668	-0.0118	-0.0746	-0.0384	-0.0357	-0.0666	0.0051	0.0788	-0.0079
Myo1b	Myo1b (from geneSymbol)	chr1	51749873	51879603	Chr1 26.58 cM	Chr2 q32.3	MYO1B	NA	NA	0.0265	-0.0207	0.2591	-0.007	0.1668	-0.0118	-0.0746	-0.0384	-0.0357	-0.0666	0.0051	0.0788	-0.0079
Gm33795	NA	chr1	51916286	51919988	NA	NA	NA	NA	NA	0.0265	-0.0207	0.2591	-0.007	0.1668	-0.0118	-0.0746	-0.0384	-0.0357	-0.0666	0.0051	0.0788	-0.0079
Stat4	Stat4 (from geneSymbol)	chr1	52008239	52107189	Chr1 26.67 cM	Chr2 q32.2-q32.3	STAT4	NA	NA	0.0265	-0.0207	0.2591	-0.007	0.1668	-0.0118	-0.0746	-0.0384	-0.0357	-0.0666	0.0051	0.0788	-0.0079
Gm31812	Gm31812 (from geneSymbol)	chr1	52107292	52113890	NA	NA	NA	NA	NA	0.0265	-0.0207	0.2591	-0.007	0.1668	-0.0118	-0.0746	-0.0384	-0.0357	-0.0666	0.0051	0.0788	-0.0079
Stat1	Stat1 (from geneSymbol)	chr1	52119649	52160922	Chr1 26.81 cM	Chr2 q32.2	STAT1	NA	NA	0.0265	-0.0207	0.2591	-0.007	0.1668	-0.0118	-0.0746	-0.0384	-0.0357	-0.0666	0.0051	0.0788	-0.0079
Gls	Gls (from geneSymbol)	chr1	52200100	52233719	Chr1 26.86 cM	Chr2 q32.2	GLS	NA	NA	0.0265	-0.0207	0.2591	-0.007	0.1668	-0.0118	-0.0746	-0.0384	-0.0357	-0.0666	0.0051	0.0788	-0.0079
Gm31867	NA	chr1	52249319	52250982	NA	NA	NA	NA	NA	0.0265	-0.0207	0.2591	-0.007	0.1668	-0.0118	-0.0746	-0.0384	-0.0357	-0.0666	0.0051	0.0788	-0.0079
Gm31955	NA	chr1	52343290	52367667	NA	NA	NA	NA	NA	0.0265	-0.0207	0.2591	-0.007	0.1668	-0.0118	-0.0746	-0.0384	-0.0357	-0.0666	0.0051	0.0788	-0.0079
Nab1	Nab1 (from geneSymbol)	chr1	52457293	52500292	Chr1 26.99 cM	Chr2 q32.2	NAB1	NA	NA	0.0265	-0.0207	0.2591	-0.007	0.1668	-0.0118	-0.0746	-0.0384	-0.0357	-0.0666	0.0051	0.0788	-0.0079
Gm553	Gm553 (from geneSymbol)	chr1	52504494	52520703	NA	NA	NA	NA	NA	0.0265	-0.0207	0.2591	-0.007	0.1668	-0.0118	-0.0746	-0.0384	-0.0357	-0.0666	0.0051	0.0788	-0.0079
Gm28178	Mus musculus predicted gene 28178 (Gm28178), long non-coding RNA. (from RefSeq NR_151614)	chr1	52570013	52580292	NA	NA	NA	NA	NA	0.0265	-0.0207	0.2591	-0.007	0.1668	-0.0118	-0.0746	-0.0384	-0.0357	-0.0666	0.0051	0.0788	-0.0079
Tmem194b	NA	chr1	52630704	52651919	NA	NA	NA	NA	NA	0.0265	-0.0207	0.2591	-0.007	0.1668	-0.0118	-0.0746	-0.0384	-0.0357	-0.0666	0.0051	0.0788	-0.0079
Mfsd6	Mfsd6 (from geneSymbol)	chr1	52659985	52727318	Chr1 26.99 cM	Chr2 q32.2	MFSD6	NA	NA	0.0265	-0.0207	0.2591	-0.007	0.1668	-0.0118	-0.0746	-0.0384	-0.0357	-0.0666	0.0051	0.0788	-0.0079
Inpp1	Inpp1 (from geneSymbol)	chr1	52785424	52805914	Chr1 26.99 cM	Chr2 q32.2	INPP1	NA	NA	0.0265	-0.0207	0.2591	-0.007	0.1668	-0.0118	-0.0746	-0.0384	-0.0357	-0.0666	0.0051	0.0788	-0.0079
Hibch	Hibch (from geneSymbol)	chr1	52845037	52920986	Chr1 26.99 cM	Chr2 q32.2	HIBCH	NA	NA	0.0265	-0.0207	0.2591	-0.007	0.1668	-0.0118	-0.0746	-0.0384	-0.0357	-0.0666	0.0051	0.0788	-0.0079
1700019D03Rik	Mus musculus RIKEN cDNA 1700019D03 gene (1700019D03Rik), transcript variant 1, mRNA. (from RefSeq NM_144953)	chr1	52922319	52948059	Chr1 26.99 cM	Chr2 q32.2	C2orf88	NA	NA	0.0265	-0.0207	0.2591	-0.007	0.1668	-0.0118	-0.0746	-0.0384	-0.0357	-0.0666	0.0051	0.0788	-0.0079
Mstn	Mstn (from geneSymbol)	chr1	53061639	53068079	Chr1 26.99 cM	Chr2 q32.2	MSTN	NA	NA	0.0265	-0.0207	0.2591	-0.007	0.1668	-0.0118	-0.0746	-0.0384	-0.0357	-0.0666	0.0051	0.0788	-0.0079
1700019A02Rik	Mus musculus RIKEN cDNA 1700019A02 gene (1700019A02Rik), transcript variant 2, mRNA. (from RefSeq NM_001368200)	chr1	53163225	53188650	NA	NA	NA	NA	NA	0.0265	-0.0207	0.2591	-0.007	0.1668	-0.0118	-0.0746	-0.0384	-0.0357	-0.0666	0.0051	0.0788	-0.0079
Pms1	The sequence shown here is derived from an Ensembl automatic analysis pipeline and should be considered as preliminary data. (from UniProt D3Z611)	chr1	53189186	53297028	Chr1 26.99 cM	Chr2 q32.2	PMS1	NA	NA	0.0265	-0.0207	0.2591	-0.007	0.1668	-0.0118	-0.0746	-0.0384	-0.0357	-0.0666	0.0051	0.0788	-0.0079
Ormdl1	Ormdl1 (from geneSymbol)	chr1	53297094	53310245	Chr1 26.99 cM	Chr2 q32.2	ORMDL1	NA	NA	0.0265	-0.0207	0.2591	-0.007	0.1668	-0.0118	-0.0746	-0.0384	-0.0357	-0.0666	0.0051	0.0788	-0.0079
Osgepl1	Osgepl1 (from geneSymbol)	chr1	53315011	53326175	Chr1 26.99 cM	Chr2 q32.2	OSGEPL1	NA	NA	0.0265	-0.0207	0.2591	-0.007	0.1668	-0.0118	-0.0746	-0.0384	-0.0357	-0.0666	0.0051	0.0788	-0.0079
Asnsd1	The sequence shown here is derived from an Ensembl automatic analysis pipeline and should be considered as preliminary data. (from UniProt D3Z0F1)	chr1	53344616	53352752	Chr1 26.99 cM	Chr2 q32.2	ASNSD1	NA	NA	0.0265	-0.0207	0.2591	-0.007	0.1668	-0.0118	-0.0746	-0.0384	-0.0357	-0.0666	0.0051	0.0788	-0.0079
Dnah7a	Mus musculus dynein, axonemal, heavy chain 7A (Dnah7a), mRNA. (from RefSeq NM_001252070)	chr1	53481748	53708118	Chr1 26.99 cM	Chr2 q32.3	DNAH7	NA	NA	0.0265	-0.0207	0.2591	-0.007	0.1668	-0.0118	-0.0746	-0.0384	-0.0357	-0.0666	0.0051	0.0788	-0.0079
Gm32311	NA	chr1	53710991	53760971	NA	NA	NA	NA	NA	0.0265	-0.0207	0.2591	-0.007	0.1668	-0.0118	-0.0746	-0.0384	-0.0357	-0.0666	0.0051	0.0788	-0.0079
Stk17b	Stk17b (from geneSymbol)	chr1	53755511	53785164	Chr1 26.99 cM	Chr2 q32.3	STK17B	NA	NA	0.0265	-0.0207	0.2591	-0.007	0.1668	-0.0118	-0.0746	-0.0384	-0.0357	-0.0666	0.0051	0.0788	-0.0079
Hecw2	Hecw2 (from geneSymbol)	chr1	53806871	53941264	Chr1 26.99 cM	Chr2 q32.3	HECW2	NA	NA	0.0265	-0.0207	0.2591	-0.007	0.1668	-0.0118	-0.0746	-0.0384	-0.0357	-0.0666	0.0051	0.0788	-0.0079
Mir7681	Mus musculus microRNA 7681 (Mir7681), microRNA. (from RefSeq NR_106149)	chr1	53849423	53849495	NA	NA	NA	NA	NA	0.0265	-0.0207	0.2591	-0.007	0.1668	-0.0118	-0.0746	-0.0384	-0.0357	-0.0666	0.0051	0.0788	-0.0079
Ccdc150	Ccdc150 (from geneSymbol)	chr1	54329565	54368608	Chr1 27.06 cM	Chr2 q33.1	CCDC150	NA	NA	0.0265	-0.0207	0.2591	-0.007	0.1668	-0.0118	-0.0746	-0.0384	-0.0357	-0.0666	0.0051	0.0788	-0.0079
Gtf3c3	Gtf3c3 (from geneSymbol)	chr1	54395876	54439026	Chr1 27.13 cM	Chr2 q33.1	GTF3C3	NA	NA	0.0265	-0.0207	0.2591	-0.007	0.1668	-0.0118	-0.0746	-0.0384	-0.0357	-0.0666	0.0051	0.0788	-0.0079
Gm34066	Gm34066 (from geneSymbol)	chr1	54442696	54447094	Chr1 syntenic	Chr2 q33.1	C2orf66	NA	NA	0.0265	-0.0207	0.2591	-0.007	0.1668	-0.0118	-0.0746	-0.0384	-0.0357	-0.0666	0.0051	0.0788	-0.0079
LOC108167366	NA	chr1	54448329	54456948	NA	NA	NA	NA	NA	0.0265	-0.0207	0.2591	-0.007	0.1668	-0.0118	-0.0746	-0.0384	-0.0357	-0.0666	0.0051	0.0788	-0.0079
Pgap1	Pgap1 (from geneSymbol)	chr1	54472999	54557684	Chr1 27.25 cM	Chr2 q33.1	PGAP1	NA	NA	0.0265	-0.0207	0.2591	-0.007	0.1668	-0.0118	-0.0746	-0.0384	-0.0357	-0.0666	0.0051	0.0788	-0.0079
Ankrd44	Ankrd44 (from geneSymbol)	chr1	54645339	54828694	Chr1 27.7 cM	Chr2 q33.1	ANKRD44	NA	NA	0.0265	-0.0207	0.2591	-0.007	0.1668	-0.0118	-0.0746	-0.0384	-0.0357	-0.0666	0.0051	0.0788	-0.0079
4930444A19Rik	4930444A19Rik (from geneSymbol)	chr1	54716496	54729723	NA	NA	NA	NA	NA	0.0265	-0.0207	0.2591	-0.007	0.1668	-0.0118	-0.0746	-0.0384	-0.0357	-0.0666	0.0051	0.0788	-0.0079
Sf3b1	Sf3b1 (from geneSymbol)	chr1	55012221	55027492	Chr1 27.98 cM	Chr2 q33.1	SF3B1	AML	Act	0.0265	-0.0207	0.2591	-0.007	0.1668	-0.0118	-0.0746	-0.0384	-0.0357	-0.0666	0.0051	0.0788	-0.0079
Coq10b	Coq10b (from geneSymbol)	chr1	55052769	55072702	Chr1 28 cM	Chr2 q33.1	COQ10B	NA	NA	0.0265	-0.0207	0.2591	-0.007	0.1668	-0.0118	-0.0746	-0.0384	-0.0357	-0.0666	0.0051	0.0788	-0.0079
Hspd1	Mus musculus heat shock protein 1 (chaperonin) (Hspd1), transcript variant 1, mRNA. (from RefSeq NM_010477)	chr1	55077833	55087932	Chr1 28.01 cM	Chr2 q33.1	HSPD1	NA	NA	0.0265	-0.0207	0.2591	-0.007	0.1668	-0.0118	-0.0746	-0.0384	-0.0357	-0.0666	0.0051	0.0788	-0.0079
Hspe1	Hspe1 (from geneSymbol)	chr1	55088147	55091317	Chr1 28.02 cM	Chr2 q33.1	HSPE1	NA	NA	0.0265	-0.0207	0.2591	-0.007	0.1668	-0.0118	-0.0746	-0.0384	-0.0357	-0.0666	0.0051	0.0788	-0.0079
Mob4	Mob4 (from geneSymbol)	chr1	55131244	55154899	Chr1 28.03 cM	Chr2 q33.1	MOB4	NA	NA	0.0265	-0.0207	0.2591	-0.007	0.1668	-0.0118	-0.0746	-0.0384	-0.0357	-0.0666	0.0051	0.0788	-0.0079
Rftn2	Rftn2 (from geneSymbol)	chr1	55176003	55226349	Chr1 28.05 cM	Chr2 q33.1	RFTN2	NA	NA	0.0265	-0.0207	0.2591	-0.007	0.1668	-0.0118	-0.0746	-0.0384	-0.0357	-0.0666	0.0051	0.0788	-0.0079
Gm10561	Gm10561 (from geneSymbol)	chr1	55226660	55235069	NA	NA	NA	NA	NA	0.0265	-0.0207	0.2591	-0.007	0.1668	-0.0118	-0.0746	-0.0384	-0.0357	-0.0666	0.0051	0.0788	-0.0079
Mars2	Mus musculus methionine-tRNA synthetase 2 (mitochondrial) (Mars2), mRNA. (from RefSeq NM_175439)	chr1	55237176	55240058	Chr1 28.08 cM	Chr2 q33.1	MARS2	NA	NA	0.0265	-0.0207	0.2591	-0.007	0.1668	-0.0118	-0.0746	-0.0384	-0.0357	-0.0666	0.0051	0.0788	-0.0079
Boll	Boll (from geneSymbol)	chr1	55300068	55362707	Chr1 28.08 cM	Chr2 q33.1	BOLL	NA	NA	0.0265	-0.0207	0.2591	-0.007	0.1668	-0.0118	-1.8059	-0.0384	-0.0357	-1.3497	0.0051	0.0788	-0.0079
LOC108167625	NA	chr1	55404263	55405956	NA	NA	NA	NA	NA	0.0265	-0.0207	0.2591	-0.007	0.1668	-0.0118	-0.0579	-0.0384	-0.0357	-0.0204	0.0051	0.0788	-0.0079
Plcl1	Plcl1 (from geneSymbol)	chr1	55405945	55754285	Chr1 28.15 cM	Chr2 q33.1	PLCL1	NA	NA	0.0265	-0.0207	0.2591	-0.007	0.1668	-0.0118	-0.0579	-0.0384	-0.0357	-0.0204	0.0051	0.0788	-0.0079
Gm6644	Mus musculus predicted gene 6644 (Gm6644), non-coding RNA. (from RefSeq NR_037965)	chr1	55443694	55445063	NA	NA	NA	NA	NA	0.0265	-0.0207	0.2591	-0.007	0.1668	-0.0118	-0.0579	-0.0384	-0.0357	-0.0204	0.0051	0.0788	-0.0079
Gm39642	NA	chr1	55502041	55506499	NA	NA	NA	NA	NA	0.0265	-0.0207	0.2591	-0.007	0.1668	-0.0118	-0.0579	-0.0384	-0.0357	-0.0204	0.0051	0.0788	-0.0079
Gm32949	NA	chr1	55888971	55917219	NA	NA	NA	NA	NA	0.0265	-0.0207	0.2591	-0.007	0.1668	-0.0118	-0.0579	-0.0384	-0.0357	-0.0204	0.0051	0.0788	-0.0079
9130227L01Rik	Mus musculus RIKEN cDNA 9130227L01 gene (9130227L01Rik), long non-coding RNA. (from RefSeq NR_045837)	chr1	55931240	55972098	NA	NA	NA	NA	NA	0.0265	-0.0207	0.2591	-0.007	0.1668	-0.0118	-0.0579	-0.0384	-0.0357	-0.0204	0.0051	0.0788	-0.0079
1700003I22Rik	1700003I22Rik (from geneSymbol)	chr1	56018977	56020203	NA	NA	NA	NA	NA	0.0265	-0.0207	0.2591	-0.007	0.1668	-0.0118	-0.0579	-0.0384	-0.0357	-0.0204	0.0051	0.0788	-0.0079
Hsfy2	Mus musculus heat shock transcription factor, Y-linked 2 (Hsfy2), mRNA. (from RefSeq NM_027661)	chr1	56636043	56637451	Chr1 28.72 cM	ChrY q11.222	HSFY1	NA	NA	0.0265	-0.0207	0.2591	-0.007	0.1668	-0.0118	-0.0579	-0.0384	-0.0357	-0.0204	0.0051	0.0788	-0.0079
Satb2	The sequence shown here is derived from an Ensembl automatic analysis pipeline and should be considered as preliminary data. (from UniProt H3BJX4)	chr1	56793980	56971334	Chr1 28.72 cM	Chr2 q33.1	SATB2	NA	NA	0.0265	-0.0207	0.2591	-0.007	0.1668	-0.0118	-0.0579	-0.0384	-0.0357	-0.0204	0.0051	0.0788	-0.0079
9130024F11Rik	9130024F11Rik (from geneSymbol)	chr1	56971468	56975196	NA	NA	NA	NA	NA	0.0265	-0.0207	0.2591	-0.007	0.1668	-0.0118	-0.0579	-0.0384	-0.0357	-0.0204	0.0051	0.0788	-0.0079
Gm38484	NA	chr1	57002549	57042519	NA	NA	NA	NA	NA	0.0265	-0.0207	0.2591	-0.007	0.1668	-0.0118	-0.0579	-0.0384	-0.0357	-0.0204	0.0051	0.0788	-0.0079
LOC105243927	NA	chr1	57127308	57150615	NA	NA	NA	NA	NA	0.0265	-0.0207	0.2591	-0.007	0.1668	-0.0118	-0.0579	-0.0384	-0.0357	-0.0204	0.0051	0.0788	-0.0079
BC055402	Mus musculus cDNA sequence BC055402 (BC055402), long non-coding RNA. (from RefSeq NR_037990)	chr1	57200644	57214996	NA	NA	NA	NA	NA	0.0265	-0.0207	0.2591	-0.007	0.1668	-0.0118	-0.0579	-0.0384	-0.0357	-0.0204	0.0051	0.0788	-0.0079
4930558J18Rik	Mus musculus RIKEN cDNA 4930558J18 gene (4930558J18Rik), long non-coding RNA. (from RefSeq NR_037999)	chr1	57359221	57377544	NA	NA	NA	NA	NA	0.0265	-0.0207	0.2591	-0.007	0.1668	-0.0118	-0.0579	-0.0384	-0.0357	-0.0204	0.0051	0.0788	-0.0079
1700066M21Rik	1700066M21Rik (from geneSymbol)	chr1	57377594	57380228	Chr1 28.78 cM	Chr2 q33.1	C2orf69	NA	NA	0.0265	-0.0207	0.2591	-0.007	0.1668	-0.0118	-0.0579	-0.0384	-0.0357	-0.0204	0.0051	0.0788	-0.0079
Tyw5	Tyw5 (from geneSymbol)	chr1	57388234	57406471	Chr1 28.78 cM	Chr2 q33.1	TYW5	NA	NA	0.0265	-0.0207	0.2591	-0.007	0.1668	-0.0118	-0.0579	-0.0384	-0.0357	-0.0204	0.0051	0.0788	-0.0079
9430016H08Rik	NA	chr1	57406547	57415958	NA	NA	NA	NA	NA	0.0265	-0.0207	0.2591	-0.007	0.1668	-0.0118	-0.0579	-0.0384	-0.0357	-0.0204	0.0051	0.0788	-0.0079
Spats2l	Spats2l (from geneSymbol)	chr1	57855463	57948398	Chr1 28.85 cM	Chr2 q33.1	SPATS2L	NA	NA	0.0265	-0.0207	0.2591	-0.007	0.1668	-0.0118	-0.0579	-0.0384	-0.0357	-0.0204	0.0051	0.0788	-0.0079
Kctd18	Kctd18 (from geneSymbol)	chr1	57955122	57966113	Chr1 28.86 cM	Chr2 q33.1	KCTD18	NA	NA	0.0265	-0.0207	0.2591	-0.007	0.1668	-0.0118	-0.0579	-0.0384	-0.0357	-0.0204	0.0051	0.0788	-0.0079
Sgol2a	NA	chr1	57995973	58026277	NA	NA	NA	NA	NA	0.0265	-0.0207	0.2591	-0.007	0.1668	-0.0118	-0.0579	-0.0384	-0.0357	-0.0204	0.0051	0.0788	-0.0079
Aox1	Aox1 (from geneSymbol)	chr1	58029805	58073171	Chr1 28.86 cM	Chr2 q33.1	AOX1	NA	NA	0.0265	-0.0207	0.2591	-0.007	0.1668	-0.0118	-0.0579	-0.0384	-0.0357	-0.0204	0.0051	0.0788	-0.0079
Gm39643	NA	chr1	58115414	58140751	NA	NA	NA	NA	NA	0.0265	-0.0207	0.2591	-0.007	0.1668	-0.0118	-0.0579	-0.0384	-0.0357	-0.0204	0.0051	0.0788	-0.0079
Aox3	Aox3 (from geneSymbol)	chr1	58141027	58200451	Chr1 28.96 cM	Chr2 q33.1	AOX3P	NA	NA	0.0265	-0.0207	0.2591	-0.007	0.1668	-0.0118	-0.0579	-0.0384	-0.0357	-0.0204	0.0051	0.0788	-0.0079
Aox4	Aox4 (from geneSymbol)	chr1	58230841	58268600	Chr1 28.97 cM	NA	NA	NA	NA	0.0265	-0.0207	0.2591	-0.007	0.1668	-0.0118	-0.0579	-0.0384	-0.0357	-0.0204	0.0051	0.0788	-0.0079
Aox2	Mus musculus aldehyde oxidase 2 (Aox2), mRNA. (from RefSeq NM_001008419)	chr1	58278376	58359862	Chr1 29 cM	Chr2 q33.1	AOX2P	NA	NA	0.0265	-0.0207	0.2591	-0.007	0.1668	-0.0118	-0.0579	-0.0384	-0.0357	-0.0204	0.0051	0.0788	-0.0079
Gm15759	Gm15759 (from geneSymbol)	chr1	58289414	58315429	NA	NA	NA	NA	NA	0.0265	-0.0207	0.2591	-0.007	0.1668	-0.0118	-0.0579	-0.0384	-0.0357	-0.0204	0.0051	0.0788	-0.0079
Bzw1	Bzw1 (from geneSymbol)	chr1	58397774	58407354	Chr1 29.09 cM	Chr2 q33.1	BZW1	NA	NA	0.0265	-0.0207	0.2591	-0.007	0.1668	-0.0118	-0.0579	-0.0384	-0.0357	-0.0204	0.0051	0.0788	-0.0079
Clk1	Clk1 (from geneSymbol)	chr1	58411987	58424088	Chr1 29.09 cM	Chr2 q33.1	CLK1	NA	NA	0.0265	-0.0207	0.2591	-0.007	0.1668	-0.0118	-0.0579	-0.0384	-0.0357	-0.0204	0.0051	0.0788	-0.0079
Ppil3	Ppil3 (from geneSymbol)	chr1	58433786	58445486	Chr1 29.1 cM	Chr2 q33.1	PPIL3	NA	NA	0.0265	-0.0207	0.2591	-0.007	0.1668	-0.0118	-0.0579	-0.0384	-0.0357	-0.0204	0.0051	0.0788	-0.0079
Nif3l1	The sequence shown here is derived from an Ensembl automatic analysis pipeline and should be considered as preliminary data. (from UniProt D3YYF0)	chr1	58447633	58462276	Chr1 29.1 cM	Chr2 q33.1	NIF3L1	NA	NA	0.0265	-0.0207	0.2591	-0.007	0.1668	-0.0118	-0.0579	-0.0384	-0.0357	-0.0204	0.0051	0.0788	-0.0079
Orc2	Orc2 (from geneSymbol)	chr1	58462770	58501426	Chr1 29.1 cM	Chr2 q33.1	ORC2	NA	NA	0.0265	-0.0207	0.2591	-0.007	0.1668	-0.0118	-0.0579	-0.0384	-0.0357	-0.0204	0.0051	0.0788	-0.0079
Gm15834	Gm15834 (from geneSymbol)	chr1	58509665	58517361	NA	NA	NA	NA	NA	0.0265	-0.0207	0.2591	-0.007	0.1668	-0.0118	-0.0579	-0.0384	-0.0357	-0.0204	0.0051	0.0788	-0.0079
Fam126b	Fam126b (from geneSymbol)	chr1	58522805	58586154	NA	NA	NA	NA	NA	0.0265	-0.0207	0.2591	-0.007	0.1668	-0.0118	-0.0579	-0.0384	-0.0357	-0.0204	0.0051	0.0788	-0.0079
Ndufb3	Mus musculus NADH:ubiquinone oxidoreductase subunit B3 (Ndufb3), mRNA. (from RefSeq NM_025597)	chr1	58586396	58595964	Chr1 29.13 cM	Chr2 q33.1	NDUFB3	NA	NA	0.0265	-0.0207	0.2591	-0.007	0.1668	-0.0118	-0.0579	-0.0384	-0.0357	-0.0204	0.0051	0.0788	-0.0079
Gm20257	Gm20257 (from geneSymbol)	chr1	58652640	58655831	NA	NA	NA	NA	NA	0.0265	-0.0207	0.2591	-0.007	0.1668	-0.0118	-0.0579	-0.0384	-0.0357	-0.0204	0.0051	0.0788	-0.0079
Als2cr12	NA	chr1	58668191	58696008	NA	NA	NA	NA	NA	0.0265	-0.0207	0.2591	-0.007	0.1668	-0.0118	-0.0579	-0.0384	-0.0357	-0.0204	0.0051	0.0788	-0.0079
Cflar	Mus musculus CASP8 and FADD-like apoptosis regulator (Cflar), transcript variant 10, non-coding RNA. (from RefSeq NR_149258)	chr1	58713285	58733227	Chr1 29.16 cM	Chr2 q33.1	CFLAR	NA	NA	0.0265	-0.0207	0.2591	-0.007	0.1668	-0.0118	-0.0579	-0.0384	-0.0357	-0.0204	0.0051	0.0788	-0.0079
Gm39646	NA	chr1	58767582	58791873	NA	NA	NA	NA	NA	0.0265	-0.0207	0.2591	-0.007	0.1668	-0.0118	-0.0579	-0.0384	-0.0357	-0.0204	0.0051	0.0788	-0.0079
Casp8	Casp8 (from geneSymbol)	chr1	58802501	58847503	Chr1 29.19 cM	Chr2 q33.1	CASP8	BCC	Act	0.0265	-0.0207	0.2591	-0.007	0.1668	-0.0118	-0.0579	-0.0384	-0.0357	-0.0204	0.0051	0.0788	-0.0079
Gm28802	Gm28802 (from geneSymbol)	chr1	58849790	58896695	NA	NA	NA	NA	NA	0.0265	-0.0207	0.2591	-0.007	0.1668	-0.0118	-0.0579	-0.0384	-0.0357	-0.0204	0.0051	0.0788	-0.0079
Trak2	Trak2 (from geneSymbol)	chr1	58900448	58926727	Chr1 29.2 cM	Chr2 q33.1	TRAK2	NA	NA	0.0265	-0.0207	0.2591	-0.007	0.1668	-0.0118	-0.0579	-0.0384	-0.0357	-0.0204	0.0051	0.0788	-0.0079
Stradb	Stradb (from geneSymbol)	chr1	58973570	58995122	Chr1 29.2 cM	Chr2 q33.1	STRADB	NA	NA	0.0265	-0.0207	0.2591	-0.007	0.1668	-0.0118	-0.0579	-0.0384	-0.0357	-0.0204	0.0051	0.0788	-0.0079
Als2cr11b	NA	chr1	59006251	59022925	NA	NA	NA	NA	NA	0.0265	-0.0207	0.2591	-0.007	0.1668	-0.0118	-0.0579	-0.0384	-0.0357	-0.0204	0.0051	0.0788	-0.0079
Gm29018	Gm29018 (from geneSymbol)	chr1	59035933	59038188	NA	NA	NA	NA	NA	0.0265	-0.0207	0.2591	-0.007	0.1668	-0.0118	-0.0579	-0.0384	-0.0357	-0.0204	0.0051	0.0788	-0.0079
Als2cr11	NA	chr1	59050726	59084517	NA	NA	NA	NA	NA	0.0265	-0.0207	0.2591	-0.007	-0.979	-0.0118	-0.0579	-0.0384	-0.0357	-0.0204	0.0051	0.0788	-0.0079
Tmem237	Tmem237 (from geneSymbol)	chr1	59100596	59119806	Chr1 29.2 cM	Chr2	TMEM237	NA	NA	0.0265	-0.0207	0.2591	-0.007	0.1613	-0.0118	-0.0579	-0.0384	-0.0357	-0.0204	0.0051	0.0788	-0.0079
Mpp4	Mpp4 (from geneSymbol)	chr1	59120934	59161636	Chr1 29.2 cM	Chr2 q33.1	MPP4	NA	NA	0.0265	-0.0207	0.2591	-0.007	0.1613	-0.0118	-0.0579	-0.0384	-0.0357	-0.0204	0.0051	0.0788	-0.0079
Als2	Als2 (from geneSymbol)	chr1	59191608	59237231	Chr1 29.33 cM	Chr2 q33.1	ALS2	NA	NA	0.0265	-0.0207	0.2591	-0.007	0.1613	-0.0118	-0.0579	-0.0384	-0.0357	-0.0204	0.0051	0.0788	-0.0079
Gm33667	NA	chr1	59237377	59239022	NA	NA	NA	NA	NA	0.0265	-0.0207	0.2591	-0.007	0.1613	-0.0118	-0.0579	-0.0384	-0.0357	-0.0204	0.0051	0.0788	-0.0079
Cdk15	Cdk15 (from geneSymbol)	chr1	59285772	59352612	Chr1 29.47 cM	Chr2 q33.1	CDK15	NA	NA	0.0265	-0.0207	0.2591	-0.007	0.1613	-0.0118	-0.0579	-0.0384	-0.0357	-0.0204	0.0051	0.0788	-0.0079
Gm33724	NA	chr1	59417477	59418927	NA	NA	NA	NA	NA	0.0265	-0.0207	0.2591	-0.007	0.1613	-0.0118	-0.0579	-0.0384	-0.0357	-0.0204	0.0051	0.0788	-0.0079
Gm33774	NA	chr1	59455327	59458627	NA	NA	NA	NA	NA	0.0265	-0.0207	0.2591	-0.007	0.1613	-0.0118	-0.0579	-0.0384	-0.0357	-0.0204	0.0051	0.0788	-0.0079
Fzd7	Mus musculus frizzled class receptor 7 (Fzd7), mRNA. (from RefSeq NM_008057)	chr1	59482146	59486955	Chr1 30.08 cM	Chr2 q33.1	FZD7	NA	NA	0.0265	-0.0207	0.2591	-0.007	0.1613	-0.0118	-0.0579	-0.0384	-0.0357	-0.0204	0.0051	0.0788	-0.0079
Gm39649	NA	chr1	59532994	59537221	NA	NA	NA	NA	NA	0.0265	-0.0207	0.2591	-0.007	0.1613	-0.0118	-0.0579	-0.0384	-0.0357	-0.0204	0.0051	0.0788	-0.0079
Gm28411	Gm28411 (from geneSymbol)	chr1	59542116	59548743	NA	NA	NA	NA	NA	0.0265	-0.0207	0.2591	-0.007	0.1613	-0.0118	-0.0579	-0.0384	-0.0357	-0.0204	0.0051	0.0788	-0.0079
Gm39648	NA	chr1	59586712	59596208	NA	NA	NA	NA	NA	0.0265	-0.0207	0.2591	-0.007	0.1613	-0.0118	-0.0579	-0.0384	-0.0357	-0.0204	0.0051	0.0788	-0.0079
Gm973	Gm973 (from geneSymbol)	chr1	59605703	59636417	Chr1 30.13 cM	Chr2	KIAA2012	NA	NA	0.0265	-0.0207	0.2591	-0.007	0.1613	-0.0118	-0.0579	-0.0384	-0.0357	-0.0204	0.0051	0.0788	-0.0079
Gm33833	NA	chr1	59612057	59619439	NA	NA	NA	NA	NA	0.0265	-0.0207	0.2591	-0.007	0.1613	-0.0118	-0.0579	-0.0384	-0.0357	-0.0204	0.0051	0.0788	-0.0079
Sumo1	Sumo1 (from geneSymbol)	chr1	59639433	59670834	Chr1 30.32 cM	Chr2 q33.1	SUMO1	NA	NA	0.0265	-0.0207	0.2591	-0.007	0.1613	-0.0118	-0.0579	-0.0384	-0.0357	-0.0204	0.0051	0.0788	-0.0079
Nop58	Nop58 (from geneSymbol)	chr1	59685005	59711510	Chr1 30.38 cM	Chr2 q33.1	NOP58	NA	NA	0.0265	-0.0207	0.2591	-0.007	0.1613	-0.0118	-0.0579	-0.0384	-0.0357	-0.0204	0.0051	0.0788	-0.0079
Snord70	Mus musculus small nucleolar RNA, C/D box 70 (Snord70), small nucleolar RNA. (from RefSeq NR_028554)	chr1	59691957	59692010	NA	NA	NA	NA	NA	0.0265	-0.0207	0.2591	-0.007	0.1613	-0.0118	-0.0579	-0.0384	-0.0357	-0.0204	0.0051	0.0788	-0.0079
Snord11	Mus musculus small nucleolar RNA, C/D box 11 (Snord11), small nucleolar RNA. (from RefSeq NR_028521)	chr1	59704807	59704870	NA	NA	NA	NA	NA	0.0265	-0.0207	0.2591	-0.007	0.1613	-0.0118	-0.0579	-0.0384	-0.0357	-0.0204	0.0051	0.0788	-0.0079
Bmpr2	Bmpr2 (from geneSymbol)	chr1	59764269	59877616	Chr1 30.44 cM	Chr2 q33.1-q33.2	BMPR2	NA	NA	0.0265	-0.0207	0.2591	-0.007	0.1613	-0.0118	-0.0579	-0.0384	-0.0357	-0.0204	0.0051	0.0788	-0.0079
Fam117b	Fam117b (from geneSymbol)	chr1	59913005	59985348	Chr1 30.44 cM	Chr2 q33.2	FAM117B	NA	NA	0.0265	-0.0207	0.2591	-0.007	0.1613	-0.0118	-0.0579	-0.0384	-0.0357	-0.0204	0.0051	0.0788	-0.0079
Ica1l	Ica1l (from geneSymbol)	chr1	60020779	60042645	Chr1 30.45 cM	Chr2 q33.2	ICA1L	NA	NA	0.0265	-0.0207	0.2591	-0.007	0.1613	-0.0118	-0.0579	-0.0384	-0.0357	-0.0204	0.0051	0.0788	-0.0079
Wdr12	Wdr12 (from geneSymbol)	chr1	60077583	60098005	Chr1 30.45 cM	Chr2 q33.2	WDR12	NA	NA	0.0265	-0.0207	0.2591	-0.007	0.1613	-0.0118	-0.0579	-0.0384	-0.0357	-0.0204	0.0051	0.0788	-0.0079
Carf	Carf (from geneSymbol)	chr1	60131850	60153953	Chr1 30.45 cM	Chr2 q33.2	CARF	NA	NA	0.0265	-0.0207	0.2591	-0.007	0.1613	-0.0118	-0.0579	-0.0384	-0.0357	-0.0204	0.0051	0.0788	-0.0079
Nbeal1	Nbeal1 (from geneSymbol)	chr1	60180496	60281290	Chr1 30.46 cM	Chr2 q33.2	NBEAL1	NA	NA	0.0265	-0.0207	0.2591	-0.007	0.1613	-0.0118	-0.0579	-0.0384	-0.0357	-0.0204	0.0051	0.0788	-0.0079
Cyp20a1	Cyp20a1 (from geneSymbol)	chr1	60343373	60387965	Chr1 30.47 cM	Chr2 q33.2	CYP20A1	NA	NA	0.0265	-0.0207	0.2591	-0.007	0.1613	-0.0118	-0.0579	-0.0384	-0.0357	-0.0204	0.0051	0.0788	-0.0079
Abi2	Abi2 (from geneSymbol)	chr1	60409618	60480734	Chr1 30.47 cM	Chr2 q33.2	ABI2	NA	NA	0.0265	-0.0207	0.2591	-0.007	0.1613	-0.0118	-0.0579	-0.0384	-0.0357	-0.0204	0.0051	0.0788	-0.0079
Raph1	Raph1 (from geneSymbol)	chr1	60483184	60493627	Chr1 30.48 cM	Chr2 q33.2	RAPH1	NA	NA	0.0265	-0.0207	0.2591	-0.007	0.1613	-0.0118	-0.0579	-0.0384	-0.0357	-0.0204	0.0051	0.0788	-0.0079
LOC102637269	NA	chr1	60522772	60523033	NA	NA	NA	NA	NA	0.0265	-0.0207	0.2591	-0.007	0.1613	-0.0118	-0.0579	-0.0384	-0.0357	-0.0204	0.0051	0.0788	-0.0079
Gm11578	Gm11578 (from geneSymbol)	chr1	60591419	60593335	NA	NA	NA	NA	NA	0.0265	-0.0207	0.2591	-0.007	0.1613	-0.0118	-0.0579	-0.0384	-0.0357	-0.0204	0.0051	0.0788	-0.0079
Gm38388	Gm38388 (from geneSymbol)	chr1	60594001	60599633	NA	NA	NA	NA	NA	0.0265	-0.0207	0.2591	-0.007	0.1613	-0.0118	-0.0579	-0.0384	-0.0357	-0.0204	0.0051	0.0788	-0.0079
Cd28	Cd28 (from geneSymbol)	chr1	60746387	60773359	Chr1 30.52 cM	Chr2 q33.2	CD28	NA	NA	0.0265	-0.0207	0.2591	-0.007	0.1613	-0.0118	-0.0579	-0.0384	-0.0357	-0.0204	0.0051	0.0788	-0.0079
2310016D23Rik	2310016D23Rik (from geneSymbol)	chr1	60778460	60803769	NA	NA	NA	NA	NA	0.0265	-0.0207	0.2591	-0.007	0.1613	-0.0118	-0.0579	-0.0384	-0.0357	-0.0204	0.0051	0.0788	-0.0079
Gm38137	Gm38137 (from geneSymbol)	chr1	60867187	60883061	NA	NA	NA	NA	NA	0.0265	-0.0207	0.2591	-0.007	0.1613	-0.0118	-0.0579	-0.0384	-0.0357	-0.0204	0.0051	0.0788	-0.0079
Gm39650	NA	chr1	60887088	60887534	NA	NA	NA	NA	NA	0.0265	-0.0207	0.2591	-0.007	0.1613	-0.0118	-0.0579	-0.0384	-0.0357	-0.0204	0.0051	0.0788	-0.0079
Ctla4	Ctla4 (from geneSymbol)	chr1	60909024	60915832	Chr1 30.58 cM	Chr2 q33.2	CTLA4	NA	NA	0.0265	-0.0207	0.2591	-0.007	0.1613	-0.0118	-0.0579	-0.0384	-0.0357	-0.0204	0.0051	0.0788	-0.0079
Gm34649	NA	chr1	60921591	60943488	NA	NA	NA	NA	NA	0.0265	-0.0207	0.2591	-0.007	0.1613	-0.0118	-0.0579	-0.0384	-0.0357	-0.0204	0.0051	0.0788	-0.0079
Icos	Icos (from geneSymbol)	chr1	60989484	61000322	Chr1 30.6 cM	Chr2 q33.2	ICOS	NA	NA	0.0265	-0.0207	0.2591	-0.007	0.1613	-0.0118	-0.0579	-0.0384	-0.0357	-0.0204	0.0051	0.0788	-0.0079
LOC105243939	NA	chr1	61311951	61355557	NA	NA	NA	NA	NA	0.0265	-0.0207	0.2591	-0.007	0.1613	-0.0118	-0.0579	-0.0384	-0.0357	-0.0204	0.0051	0.0788	-0.0079
9530026F06Rik	Mus musculus RIKEN cDNA 9530026F06 gene (9530026F06Rik), long non-coding RNA. (from RefSeq NR_040483)	chr1	61378431	61395904	NA	NA	NA	NA	NA	0.0265	-0.0207	0.2591	-0.007	0.1613	-0.0118	-0.0579	-0.0384	-0.0357	-0.0204	0.0051	0.0788	-0.0079
Pard3b	Pard3b (from geneSymbol)	chr1	61638666	62346711	Chr1 30.92 cM	Chr2 q33.3	PARD3B	NA	NA	0.0265	-0.0207	0.2591	-0.007	0.1613	-0.0118	-0.0579	-0.0384	-0.0357	-0.0204	0.0051	0.0788	-0.0079
Pard3bos1	Pard3bos1 (from geneSymbol)	chr1	61786330	61864579	NA	NA	NA	NA	NA	0.0265	-0.0207	0.2591	-0.007	0.1613	-0.0118	-0.0579	-0.0384	-0.0357	-0.0204	0.0051	0.0788	-0.0079
Pard3bos2	Pard3bos2 (from geneSymbol)	chr1	62130357	62136341	NA	NA	NA	NA	NA	0.0265	-0.0207	0.2591	-0.007	0.1613	-0.0118	-0.0579	-0.0384	-0.0357	-0.0204	0.0051	0.0788	-0.0079
Gm34881	NA	chr1	62513329	62526071	NA	NA	NA	NA	NA	0.0265	-0.0207	0.2591	-0.007	0.1613	-0.0118	-0.0579	-0.0384	-0.0357	-0.0204	0.0051	0.0788	-0.0079
Nrp2	Nrp2 (from geneSymbol)	chr1	62703316	62797091	Chr1 31.35 cM	Chr2 q33.3	NRP2	NA	NA	0.0265	-0.0207	0.2591	-0.007	0.1613	-0.0118	-0.0579	-0.0384	-0.0357	-0.0204	0.0051	0.0788	-0.0079
Gm29083	Gm29083 (from geneSymbol)	chr1	62711674	62718920	NA	NA	NA	NA	NA	0.0265	-0.0207	0.2591	-0.007	0.1613	-0.0118	-0.0579	-0.0384	-0.0357	-0.0204	0.0051	0.0788	-0.0079
4930487H11Rik	NA	chr1	62790917	62794732	NA	NA	NA	NA	NA	0.0265	-0.0207	0.2591	-0.007	0.1613	-0.0118	-0.0579	-0.0384	-0.0357	-0.0204	0.0051	0.0788	-0.0079
Gm4208	Gm4208 (from geneSymbol)	chr1	62820454	62823600	NA	NA	NA	NA	NA	0.0265	-0.0207	0.2591	-0.007	0.1613	-0.0118	-0.0579	-0.0384	-0.0357	-0.0204	0.0051	0.0788	-0.0079
Gm35120	NA	chr1	62836857	62839810	NA	NA	NA	NA	NA	0.0265	-0.0207	0.2591	-0.007	0.1613	-0.0118	-0.0579	-0.0384	-0.0357	-0.0204	0.0051	0.0788	-0.0079
Gm39652	NA	chr1	62840310	62844365	NA	NA	NA	NA	NA	0.0265	-0.0207	0.2591	-0.007	0.1613	-0.0118	-0.0579	-0.0384	-0.0357	-0.0204	0.0051	0.0788	-0.0079
Gm35252	NA	chr1	62906175	62956594	NA	NA	NA	NA	NA	0.0265	-0.0207	0.2591	-0.007	0.1613	-0.0118	-0.0579	-0.0384	-0.0357	-0.0204	0.0051	0.0788	-0.0079
Gm38513	NA	chr1	62974789	62981429	NA	NA	NA	NA	NA	0.0265	-0.0207	0.2591	-0.007	0.1613	-0.0118	-0.0579	-0.0384	-0.0357	-0.0204	0.0051	0.0788	-0.0079
Ino80d	Ino80d (from geneSymbol)	chr1	63057964	63113536	Chr1 31.89 cM	Chr2 q33.3	INO80D	NA	NA	0.0265	-0.0207	0.2591	-0.007	0.1613	-0.0118	-0.0579	-0.0384	-0.0357	-0.0204	0.0051	0.0788	-0.0079
Ino80dos	Ino80dos (from geneSymbol)	chr1	63114739	63158295	NA	NA	NA	NA	NA	0.0265	-0.0207	0.2591	-0.007	0.1613	-0.0118	-0.0579	-0.0384	-0.0357	-0.0204	0.0051	0.0788	-0.0079
Ndufs1	Ndufs1 (from geneSymbol)	chr1	63143604	63176691	Chr1 32.29 cM	Chr2 q33.3	NDUFS1	NA	NA	0.0265	-0.0207	0.2591	-0.007	0.1613	-0.0118	-0.0579	-0.0384	-0.0357	-0.0204	0.0051	0.0788	-0.0079
Eef1b2	Eef1b2 (from geneSymbol)	chr1	63176830	63180486	Chr1 32.31 cM	Chr2 q33.3	EEF1B2	NA	NA	0.0265	-0.0207	0.2591	-0.007	0.1613	-0.0118	-0.0579	-0.0384	-0.0357	-0.0204	0.0051	0.0788	-0.0079
Snora41	Mus musculus small nucleolar RNA, H/ACA box 41 (Snora41), small nucleolar RNA. (from RefSeq NR_028558)	chr1	63179022	63179135	NA	NA	NA	NA	NA	0.0265	-0.0207	0.2591	-0.007	0.1613	-0.0118	-0.0579	-0.0384	-0.0357	-0.0204	0.0051	0.0788	-0.0079
Gpr1	Gpr1 (from geneSymbol)	chr1	63182570	63210716	NA	NA	NA	NA	NA	0.0265	-0.0207	0.2591	-0.007	0.1613	-0.0118	-0.0579	-0.0384	-0.0357	-0.0204	0.0051	0.0788	-0.0079
1700039I01Rik	1700039I01Rik (from geneSymbol)	chr1	63248013	63253647	NA	NA	NA	NA	NA	0.0265	-0.0207	0.2591	-0.007	0.1613	-0.0118	-0.0579	-0.0384	-0.0357	-0.0204	0.0051	0.0788	-0.0079
Gm11608	Gm11608 (from geneSymbol)	chr1	63266676	63272807	NA	NA	NA	NA	NA	0.0265	-0.0207	0.2591	-0.007	0.1613	-0.0118	-0.0579	-0.0384	-0.0357	-0.0204	0.0051	0.0788	-0.0079
Zdbf2	Zdbf2 (from geneSymbol)	chr1	63273483	63314576	Chr1 32.31 cM	Chr2 q33.3	ZDBF2	NA	NA	0.0265	-0.0207	0.2591	-0.007	0.1613	-0.0118	-0.0579	-0.0384	-0.0357	-0.0204	0.0051	0.0788	-0.0079
Gm35393	NA	chr1	63431304	63436457	NA	NA	NA	NA	NA	0.0265	-0.0207	0.2591	-0.007	0.1613	-0.0118	-0.0579	-0.0384	-0.0357	-0.0204	0.0051	0.0788	-0.0079
Adam23	Adam23 (from geneSymbol)	chr1	63445890	63596101	Chr1 32.31 cM	Chr2 q33.3	ADAM23	NA	NA	0.0265	-0.0207	0.2591	-0.007	0.1613	-0.0118	-0.0579	-0.0384	-0.0357	-0.0204	0.0051	0.0788	-0.0079
Gm39653	Gm39653 (from geneSymbol)	chr1	63615597	63620732	NA	NA	NA	NA	NA	0.0265	-0.0207	0.2591	-0.007	0.1613	-0.0118	-0.0579	-0.0384	-0.0357	-0.0204	0.0051	0.0788	-0.0079
Dytn	Dytn (from geneSymbol)	chr1	63622850	63686927	Chr1 32.31 cM	Chr2 q33.3	DYTN	NA	NA	0.0265	-0.0207	0.2591	-0.007	0.1613	-0.0118	-0.0579	-0.0384	-0.0357	-0.0204	0.0051	0.0788	-0.0079
Mdh1b	Mus musculus malate dehydrogenase 1B, NAD (soluble) (Mdh1b), mRNA. (from RefSeq NM_029696)	chr1	63698826	63730318	Chr1 32.31 cM	Chr2 q33.3	MDH1B	NA	NA	0.0265	-0.0207	0.2591	-0.007	0.1613	-0.0118	-0.0579	-0.0384	-0.0357	-0.0204	0.0051	0.0788	-0.0079
Fastkd2	Fastkd2 (from geneSymbol)	chr1	63730598	63752474	Chr1 32.31 cM	Chr2 q33.3	FASTKD2	NA	NA	0.0265	-0.0207	0.2591	-0.007	0.1613	-0.0118	-0.0579	-0.0384	-0.0357	-0.0204	0.0051	0.0788	-0.0079
4933402D24Rik	Mus musculus RIKEN cDNA 4933402D24 gene (4933402D24Rik), mRNA. (from RefSeq NM_001256158)	chr1	63754908	63769267	NA	NA	NA	NA	NA	0.0265	-0.0207	0.2591	-0.007	0.1613	-0.0118	-0.0579	-0.0384	-0.0357	-0.0204	0.0051	0.0788	-0.0079
Cpo	NA	chr1	63851920	63936247	NA	NA	NA	NA	NA	0.0265	-0.0207	0.2591	-0.007	0.1613	-0.0118	-0.0579	-0.0384	-0.0357	-0.0204	0.0051	0.0788	-0.0079
Gm13749	Mus musculus predicted gene 13749 (Gm13749), long non-coding RNA. (from RefSeq NR_027824)	chr1	63964726	63968999	NA	NA	NA	NA	NA	0.0265	-0.0207	0.2591	-0.007	0.1613	-0.0118	-0.0579	-0.0384	-0.0357	-0.0204	0.0051	0.0788	-0.0079
Klf7	Klf7 (from geneSymbol)	chr1	64035662	64121389	Chr1 32.31 cM	Chr2 q33.3	KLF7	NA	NA	0.0265	-0.0207	0.2591	-0.007	0.1613	-0.0118	-0.0579	-0.0384	-0.0357	-0.0204	0.0051	0.0788	-0.0079
Mir6899	Mus musculus microRNA 6899 (Mir6899), microRNA. (from RefSeq NR_105864)	chr1	64042437	64042501	NA	NA	NA	NA	NA	0.0265	-0.0207	0.2591	-0.007	0.1613	-0.0118	-0.0579	-0.0384	-0.0357	-0.0204	0.0051	0.0788	-0.0079
Gm35880	NA	chr1	64121534	64242198	NA	NA	NA	NA	NA	0.0265	-0.0207	0.2591	-0.007	0.1613	-0.0118	-0.0579	-0.0384	-0.0357	-0.0204	0.0051	0.0788	-0.0079
Gm39654	NA	chr1	64246993	64256156	NA	NA	NA	NA	NA	0.0265	-0.0207	0.2591	-0.007	0.1613	-0.0118	-0.0579	-0.0384	-0.0357	-0.0204	0.0051	0.0788	-0.0079
Gm35803	NA	chr1	64279350	64298537	NA	NA	NA	NA	NA	0.0265	-0.0207	0.2591	-0.007	0.1613	-0.0118	-0.0579	-0.0384	-0.0357	-0.0204	0.0051	0.0788	-0.0079
Gm36148	NA	chr1	64516796	64521354	NA	NA	NA	NA	NA	0.0265	-0.0207	0.2591	-0.007	0.1613	-0.0118	-0.0579	-0.0384	-0.0357	-0.0204	0.0051	0.0788	-0.0079
Creb1	Creb1 (from geneSymbol)	chr1	64575016	64602970	Chr1 32.74 cM	Chr2 q33.3	CREB1	NA	NA	0.0265	-0.0207	0.2591	-0.007	0.1613	-0.0118	-0.0579	-0.0384	-0.0357	-0.0204	0.0051	0.0788	-0.0079
Mettl21a	Mettl21a (from geneSymbol)	chr1	64608047	64618552	Chr1 32.74 cM	Chr2 q33.3	METTL21A	NA	NA	0.0265	-0.0207	0.2591	-0.007	0.1613	-0.0118	-0.0579	-0.0384	-0.0357	-0.0204	0.0051	0.0788	-0.0079
Gm29152	Gm29152 (from geneSymbol)	chr1	64649477	64654018	NA	NA	NA	NA	NA	0.0265	-0.0207	0.2591	-0.007	0.1613	-0.0118	-0.0579	-0.0384	-0.0357	-0.0204	0.0051	0.0788	-0.0079
2810408I11Rik	2810408I11Rik (from geneSymbol)	chr1	64679868	64690659	NA	NA	NA	NA	NA	0.0265	-0.0207	0.2591	-0.007	0.1613	-0.0118	-0.0579	-0.0384	-0.0357	-0.0204	0.0051	0.0788	-0.0079
Ccnyl1	Ccnyl1 (from geneSymbol)	chr1	64691040	64723511	Chr1 32.74 cM	Chr2 q33.3	CCNYL1	NA	NA	0.0265	-0.0207	0.2591	-0.007	0.1613	-0.0118	-0.0579	-0.0384	-0.0357	-0.0204	0.0051	0.0788	-0.0079
Fzd5	Receptor for Wnt proteins. Most of frizzled receptors are coupled to the beta-catenin canonical signaling pathway, which leads to the activation of disheveled proteins, inhibition of GSK- 3 kinase, nuclear accumulation of beta-catenin and activation of Wnt target genes. A second signaling pathway involving PKC and calcium fluxes has been seen for some family members, but it is not yet clear if it…	chr1	64730557	64737750	Chr1 32.74 cM	Chr2 q33.3	FZD5	NA	NA	0.0265	-0.0207	0.2591	-0.007	0.1613	-0.0118	-0.0579	-0.0384	-0.0357	-0.0204	0.0051	0.0788	-0.0079
Plekhm3	Plekhm3 (from geneSymbol)	chr1	64789119	64928775	Chr1 32.76 cM	Chr2 q33.3	PLEKHM3	NA	NA	0.0265	-0.0207	0.2591	-0.007	0.1613	-0.0118	-0.0579	-0.0384	-0.0357	-0.0204	0.0051	0.0788	-0.0079
Akr1cl	Akr1cl (from geneSymbol)	chr1	65013077	65032759	Chr1 32.8 cM	Chr10 p15.1	AKR1C1	NA	NA	0.0265	-0.0207	0.2591	-0.007	0.1613	-0.0118	-0.0579	-0.0384	-0.0357	-0.0204	0.0051	0.0788	-0.0079
Cryge	The sequence shown here is derived from an Ensembl automatic analysis pipeline and should be considered as preliminary data. (from UniProt E0CXE4)	chr1	65048556	65051163	Chr1 32.8 cM	Chr2 q33.3	CRYGD	NA	NA	0.0265	-0.0207	0.2591	-0.007	0.1613	-0.0118	-0.0579	-0.0384	-0.0357	-0.0204	0.0051	0.0788	-0.0079
Crygd	The sequence shown here is derived from an Ensembl automatic analysis pipeline and should be considered as preliminary data. (from UniProt F7CUK9)	chr1	65061837	65063440	Chr1 32.8 cM	Chr2 q33.3	CRYGD	NA	NA	0.0265	-0.0207	0.2591	-0.007	0.1613	-0.0118	-0.0579	-0.0384	-0.0357	-0.0204	0.0051	0.0788	-0.0079
Crygc	Mus musculus crystallin, gamma C (Crygc), transcript variant 2, mRNA. (from RefSeq NM_001082573)	chr1	65071524	65073532	Chr1 32.81 cM	Chr2 q33.3	CRYGC	NA	NA	0.0265	-0.0207	0.2591	-0.007	0.1613	-0.0118	-0.0579	-0.0384	-0.0357	-0.0204	0.0051	0.0788	-0.0079
Crygb	Mus musculus crystallin, gamma B (Crygb), mRNA. (from RefSeq NM_144761)	chr1	65080221	65082290	Chr1 32.82 cM	Chr2 q33.3	CRYGB	NA	NA	0.0265	-0.0207	0.2591	-0.007	0.1613	-0.0118	-0.0579	-0.0384	-0.0357	-0.0204	0.0051	0.0788	-0.0079
Cryga	Cryga (from geneSymbol)	chr1	65100388	65103363	Chr1 32.84 cM	Chr2 q33.3	CRYGA	NA	NA	0.0265	-0.0207	0.2591	-0.007	0.1613	-0.0118	-0.0579	-0.0384	-0.0357	-0.0204	0.0051	0.0788	-0.0079
D630023F18Rik	The sequence shown here is derived from an Ensembl automatic analysis pipeline and should be considered as preliminary data. (from UniProt D6RG74)	chr1	65107312	65123214	Chr1 32.84 cM	Chr2 q33.3	C2orf80	NA	NA	0.0265	-0.0207	0.2591	-0.007	0.1613	-0.0118	-0.0579	-0.0384	-0.0357	-0.0204	0.0051	0.0788	-0.0079
Gm36358	NA	chr1	65114190	65119014	NA	NA	NA	NA	NA	0.0265	-0.0207	0.2591	-0.007	0.1613	-0.0118	-0.0579	-0.0384	-0.0357	-0.0204	0.0051	0.0788	-0.0079
Idh1	Belongs to the isocitrate and isopropylmalate dehydrogenases family. (from UniProt D3YVY3)	chr1	65158615	65179142	Chr1 32.91 cM	Chr2 q34	IDH1	AML	Act	0.0265	-0.0207	0.2591	-0.007	0.1613	-0.0118	-0.0579	-0.0384	-0.0357	-0.0204	0.0051	0.0788	-0.0079
Pikfyve	Pikfyve (from geneSymbol)	chr1	65186637	65255128	Chr1 32.94 cM	Chr2 q34	PIKFYVE	NA	NA	0.0265	-0.0207	0.2591	-0.007	0.1613	-0.0118	-0.0579	-0.0384	-0.0357	-0.0204	0.0051	0.0788	-0.0079
Pth2r	The sequence shown here is derived from an Ensembl automatic analysis pipeline and should be considered as preliminary data. (from UniProt D3YV95)	chr1	65334404	65389625	Chr1 33.05 cM	Chr2 q34	PTH2R	NA	NA	0.0265	-0.0207	0.2591	-0.007	0.1613	-0.0118	-0.0579	-0.0384	-0.0357	-0.0204	0.0051	0.0788	-0.0079
Crygf	The sequence shown here is derived from an Ensembl automatic analysis pipeline and should be considered as preliminary data. (from UniProt E9Q3I1)	chr1	65926521	65928304	Chr1 33.31 cM	Chr2 q33.3	CRYGD	NA	NA	0.0265	-0.0207	0.2591	-0.007	0.1613	-0.0118	-0.0579	-0.0384	-0.0357	-0.0204	0.0051	0.0788	-0.0079
Map2	Map2 (from geneSymbol)	chr1	66381251	66442583	Chr1 33.49 cM	Chr2 q34	MAP2	NA	NA	0.0265	-0.0207	0.2591	-0.007	0.1613	-0.0118	-0.0579	-0.0384	-0.0357	-0.0204	0.0051	0.0788	-0.0079
Unc80	Unc80 (from geneSymbol)	chr1	66468446	66699148	Chr1 33.56 cM	Chr2 q34	UNC80	NA	NA	0.0265	-0.0207	0.2591	-0.007	0.1613	-0.0118	-0.0579	-0.0384	-0.0357	-0.0204	0.0051	0.0788	-0.0079
Gm39655	NA	chr1	66649711	66653295	NA	NA	NA	NA	NA	0.0265	-0.0207	0.2591	-0.007	0.1613	-0.0118	-0.0579	-0.0384	-0.0357	-0.0204	0.0051	0.0788	-0.0079
Rpe	Rpe (from geneSymbol)	chr1	66700832	66719516	Chr1 33.61 cM	Chr2 q34	RPE	NA	NA	0.0265	-0.0207	0.2591	-0.007	0.1613	-0.0118	-0.0579	-0.0384	-0.0357	-0.0204	0.0051	0.0788	-0.0079
LOC108167626	NA	chr1	66738219	66762014	NA	NA	NA	NA	NA	0.0265	-0.0207	0.2591	-0.007	0.1613	-0.0118	-0.0579	-0.0384	-0.0357	-0.0204	0.0051	0.0788	-0.0079
Kansl1l	Mus musculus KAT8 regulatory NSL complex subunit 1-like (Kansl1l), transcript variant 1, mRNA. (from RefSeq NM_001122738)	chr1	66762314	66817596	Chr1 33.61 cM	Chr2 q34	KANSL1L	NA	NA	0.0265	-0.0207	0.2591	-0.007	0.1613	-0.0118	-0.0579	-0.0384	-0.0357	-0.0204	0.0051	0.0788	-0.0079
Gm39656	NA	chr1	66779632	66793287	NA	NA	NA	NA	NA	0.0265	-0.0207	0.2591	-0.007	0.1613	-0.0118	-0.0579	-0.0384	-0.0357	-0.0204	0.0051	0.0788	-0.0079
Acadl	Acadl (from geneSymbol)	chr1	66830838	66863309	Chr1 33.64 cM	Chr2 q34	ACADL	NA	NA	0.0265	-0.0207	0.2591	-0.007	0.1613	-0.0118	-0.0579	-0.0384	-0.0357	-0.0204	0.0051	0.0788	-0.0079
Myl1	Myl1 (from geneSymbol)	chr1	66926065	66935416	Chr1 33.71 cM	Chr2 q34	MYL1	NA	NA	0.0265	-0.0207	0.2591	-0.007	0.1613	-0.0118	-0.0579	-0.0384	-0.0357	-0.0204	0.0051	0.0788	-0.0079
Lancl1	Lancl1 (from geneSymbol)	chr1	67000516	67038834	Chr1 33.75 cM	Chr2 q34	LANCL1	NA	NA	0.0265	-0.0207	0.2591	-0.007	0.1613	-0.0118	-0.0579	-0.0384	-0.0357	-0.0204	0.0051	0.0788	-0.0079
Cps1	Mus musculus carbamoyl-phosphate synthetase 1 (Cps1), mRNA. (from RefSeq NM_001080809)	chr1	67123026	67231267	Chr1 33.75 cM	Chr2 q34	CPS1	NA	NA	0.0265	-0.0207	0.2591	-0.007	0.1613	-0.0118	-0.0579	-0.0384	-0.0357	-0.0204	0.0051	0.0788	-0.0079
Gm39658	NA	chr1	67345245	67367949	NA	NA	NA	NA	NA	0.0265	-0.0207	0.2591	-0.007	0.1613	-0.0118	-0.0579	-0.0384	-0.0357	-0.0204	0.0051	0.0788	-0.0079
Gm15669	Gm15669 (from geneSymbol)	chr1	67792456	67819926	NA	NA	NA	NA	NA	0.0265	-0.0207	0.2591	-0.007	0.1613	-0.0118	-0.0579	-0.0384	-0.0357	-0.0204	0.0051	0.0788	-0.0079
Erbb4	Erbb4 (from geneSymbol)	chr1	68105430	69110787	Chr1 33.8 cM	Chr2 q34	ERBB4	BLCA	Act	0.0265	-0.0207	0.2591	-0.007	0.1613	-0.0118	-0.0579	-0.0384	-0.0357	-0.0204	0.0051	0.0788	-0.0079
Gm28497	Gm28497 (from geneSymbol)	chr1	69433661	69444090	NA	NA	NA	NA	NA	0.0265	-0.0207	0.2591	-0.007	0.1613	-0.0118	-0.0579	-0.0384	-0.0357	-0.0204	0.0051	0.0788	-0.0079
Ikzf2	Ikzf2 (from geneSymbol)	chr1	69531324	69685237	Chr1 34.9 cM	Chr2 q34	IKZF2	NA	NA	0.0265	-0.0207	0.2591	-0.007	0.1613	-0.0118	-0.0579	-0.0384	-0.0357	-0.0204	0.0051	0.0788	-0.0079
Gm29822	NA	chr1	69781706	69788525	NA	NA	NA	NA	NA	0.0265	-0.0207	0.2591	-0.007	0.1613	-0.0118	-0.0579	-0.0384	-0.0357	-0.0204	0.0051	0.0788	-0.0079
Spag16	Spag16 (from geneSymbol)	chr1	69826969	69926250	Chr1 35.04 cM	Chr2 q34	SPAG16	NA	NA	0.0265	-0.0207	0.2591	-0.007	0.1613	-0.0118	-0.0579	-0.0384	-0.0357	-0.0204	0.0051	0.0788	-0.0079
Vwc2l	Vwc2l (from geneSymbol)	chr1	70725220	70773396	Chr1 35.46 cM	Chr2 q34-q35	VWC2L	NA	NA	0.0265	-0.0207	0.2591	-0.007	0.1613	-0.0118	-0.0579	-0.0384	-0.0357	-0.0204	0.0051	0.0788	-0.0079
Gm29906	NA	chr1	70851014	70894541	NA	NA	NA	NA	NA	0.0265	-0.0207	0.2591	-0.007	0.1613	-0.0118	-0.0579	-0.0384	-0.0357	-0.0204	0.0051	0.0788	-0.0079
Bard1	Mus musculus BRCA1 associated RING domain 1 (Bard1), mRNA. (from RefSeq NM_007525)	chr1	71047683	71103156	Chr1 35.67 cM	Chr2 q35	BARD1	PRAD	Act	0.0265	-0.0207	0.2591	-0.007	0.1613	-0.0118	-0.0579	-0.0384	-0.0357	-0.0204	0.0051	0.0788	-0.0079
Abca12	Abca12 (from geneSymbol)	chr1	71243089	71414910	Chr1 35.81 cM	Chr2 q35	ABCA12	NA	NA	0.0265	-0.0207	0.2591	-0.007	0.1613	-0.0118	-0.0579	-0.0384	-0.0357	-0.0204	0.0051	0.0788	-0.0079
Gm39659	NA	chr1	71327289	71329244	NA	NA	NA	NA	NA	0.0265	-0.0207	0.2591	-0.007	0.1613	-0.0118	-0.0579	-0.0384	-0.0357	-0.0204	0.0051	0.0788	-0.0079
Atic	Atic (from geneSymbol)	chr1	71557155	71579403	Chr1 36.03 cM	Chr2 q35	ATIC	NA	NA	0.0265	-0.0207	0.2591	-0.007	0.1613	-0.0118	-0.0579	-0.0384	-0.0357	-0.0204	0.0051	0.0788	-0.0079
Fn1	Fn1 (from geneSymbol)	chr1	71585518	71653229	Chr1 36.05 cM	Chr2 q35	FN1	NA	NA	0.0265	-0.0207	0.2591	-0.007	0.1613	-0.0118	-0.0579	-0.0384	-0.0357	-0.0204	0.0051	0.0788	-0.0079
Apol7d	Apol7d (from geneSymbol)	chr1	71653334	71662843	NA	NA	NA	NA	NA	0.0265	-0.0207	0.2591	-0.007	0.1613	-0.0118	-0.0579	-0.0384	-0.0357	-0.0204	0.0051	0.0788	-0.0079
LOC108167627	NA	chr1	71678349	71712078	NA	NA	NA	NA	NA	0.0265	-0.0207	0.2591	-0.007	0.1613	-0.0118	-0.0579	-0.0384	-0.0357	-0.0204	0.0051	0.0788	-0.0079
Gm39660	NA	chr1	71728538	71741345	NA	NA	NA	NA	NA	0.0265	-0.0207	0.2591	-0.007	0.1613	-0.0118	-0.0579	-0.0384	-0.0357	-0.0204	0.0051	0.0788	-0.0079
Gm30160	NA	chr1	71728539	71749807	NA	NA	NA	NA	NA	0.0265	-0.0207	0.2591	-0.007	0.1613	-0.0118	-0.0579	-0.0384	-0.0357	-0.0204	0.0051	0.0788	-0.0079
Gm30308	NA	chr1	71813562	71814507	NA	NA	NA	NA	NA	0.0265	-0.0207	0.2591	-0.007	0.1613	-0.0118	-0.0579	-0.0384	-0.0357	-0.0204	0.0051	0.0788	-0.0079
LOC108167354	NA	chr1	71823323	71835845	NA	NA	NA	NA	NA	0.0265	-0.0207	0.2591	-0.007	0.1613	-0.0118	-0.0579	-0.0384	-0.0357	-0.0204	0.0051	0.0788	-0.0079
Gm8883	Gm8883 (from geneSymbol)	chr1	71888111	71891204	NA	NA	NA	NA	NA	0.0265	-0.0207	0.2591	-0.007	0.1613	-0.0118	-0.0579	-0.0384	-0.0357	-0.0204	0.0051	0.0788	-0.0079
Gm28818	Gm28818 (from geneSymbol)	chr1	71894414	71898790	NA	NA	NA	NA	NA	0.0265	-0.0207	0.2591	-0.007	0.1613	-0.0118	-0.0579	-0.0384	-0.0357	-0.0204	0.0051	0.0788	-0.0079
4933417E11Rik	Mus musculus RIKEN cDNA 4933417E11 gene (4933417E11Rik), long non-coding RNA. (from RefSeq NR_040454)	chr1	71958997	72005195	NA	NA	NA	NA	NA	0.0265	-0.0207	0.2591	-0.007	0.1613	-0.0118	-0.0579	-0.0384	-0.0357	-0.0204	0.0051	0.0788	-0.0079
Gm4319	Gm4319 (from geneSymbol)	chr1	72107141	72123738	NA	NA	NA	NA	NA	0.0265	-0.0207	0.2591	-0.007	0.1613	-0.0118	-0.0579	-0.0384	-0.0357	-0.0204	0.0051	0.0788	-0.0079
Mreg	Mus musculus melanoregulin (Mreg), transcript variant 1, mRNA. (from RefSeq NM_001005423)	chr1	72159232	72198281	Chr1 36.39 cM	Chr2 q35	MREG	NA	NA	0.0265	-0.0207	0.2591	-0.007	0.1613	-0.0118	-0.0579	-0.0384	-0.0357	-0.0204	0.0051	0.0788	-0.0079
Pecr	The sequence shown here is derived from an Ensembl automatic analysis pipeline and should be considered as preliminary data. (from UniProt D6RHN4)	chr1	72259171	72284261	Chr1 36.46 cM	Chr2 q35	PECR	NA	NA	0.0265	-0.0207	0.2591	-0.007	0.1613	-0.0118	-0.0579	-0.0384	-0.0357	-0.0204	0.0051	0.0788	-0.0079
D230017M19Rik	NA	chr1	72261144	72267182	NA	NA	NA	NA	NA	0.0265	-0.0207	0.2591	-0.007	0.1613	-0.0118	-0.0579	-0.0384	-0.0357	-0.0204	0.0051	0.0788	-0.0079
Tmem169	The sequence shown here is derived from an Ensembl automatic analysis pipeline and should be considered as preliminary data. (from UniProt D3YUR6)	chr1	72284372	72302995	Chr1 36.48 cM	Chr2 q35	TMEM169	NA	NA	0.0265	-0.0207	0.2591	-0.007	0.1613	-0.0118	-0.0579	-0.0384	-0.0357	-0.0204	0.0051	0.0788	-0.0079
Xrcc5	Mus musculus X-ray repair complementing defective repair in Chinese hamster cells 5 (Xrcc5), transcript variant 1, mRNA. (from RefSeq NM_009533)	chr1	72307545	72394942	Chr1 36.5 cM	Chr2 q35	XRCC5	NA	NA	0.0265	-0.0207	0.2591	-0.007	0.1613	-0.0118	-0.0579	-0.0384	-0.0357	-0.0204	0.0051	0.0788	-0.0079
Gm39661	NA	chr1	72413064	72421263	NA	NA	NA	NA	NA	0.0265	-0.0207	0.2591	-0.007	0.1613	-0.0118	-0.0579	-0.0384	-0.0357	-0.0204	0.0051	0.0788	-0.0079
March4	Mus musculus membrane-associated ring finger (C3HC4) 4 (March4), mRNA. (from RefSeq NM_001045533)	chr1	72428931	72536587	NA	NA	NA	NA	NA	0.0265	-0.0207	0.2591	-0.007	0.1613	-0.0118	-0.0579	-0.0384	-0.0357	-0.0204	0.0051	0.0788	-0.0079
Smarcal1	The sequence shown here is derived from an Ensembl automatic analysis pipeline and should be considered as preliminary data. (from UniProt D3Z0J8)	chr1	72583238	72629358	Chr1 36.72 cM	Chr2 q35	SMARCAL1	NA	NA	0.0265	-0.0207	0.2591	-0.007	0.1613	-0.0118	-0.0579	-0.0384	-0.0357	-0.0204	0.0051	0.0788	-0.0079
Gm39662	Gm39662 (from geneSymbol)	chr1	72640225	72642976	NA	NA	NA	NA	NA	0.0265	-0.0207	0.2591	-0.007	0.1613	-0.0118	-0.0579	-0.0384	-0.0357	-0.0204	0.0051	0.0788	-0.0079
Ankar	Ankar (from geneSymbol)	chr1	72642984	72681972	Chr1 36.8 cM	Chr2 q32.2	ANKAR	NA	NA	0.0265	-0.0207	0.2591	-0.007	0.1613	-0.0118	-0.0579	-0.0384	-0.0357	-0.0204	0.0051	0.0788	-0.0079
Rpl37a	Rpl37a (from geneSymbol)	chr1	72711259	72713813	Chr1 36.87 cM	Chr2 q35	RPL37A	NA	NA	0.0265	-0.0207	0.2591	-0.007	0.1613	-0.0118	-0.0579	-0.0384	-0.0357	-0.0204	0.0051	0.0788	-0.0079
Gm39663	NA	chr1	72726972	72734909	NA	NA	NA	NA	NA	0.0265	-0.0207	0.2591	-0.007	0.1613	-0.0118	-0.0579	-0.0384	-0.0357	-0.0204	0.0051	0.0788	-0.0079
Gm30788	NA	chr1	72753191	72769995	NA	NA	NA	NA	NA	0.0265	-0.0207	0.2591	-0.007	0.1613	-0.0118	-0.0579	-0.0384	-0.0357	-0.0204	0.0051	0.0788	-0.0079
Gm30847	NA	chr1	72768471	72784840	NA	NA	NA	NA	NA	0.0265	-0.0207	0.2591	-0.007	0.1613	-0.0118	-0.0579	-0.0384	-0.0357	-0.0204	0.0051	0.0788	-0.0079
Igfbp2	Igfbp2 (from geneSymbol)	chr1	72825386	72852474	Chr1 36.94 cM	Chr2 q35	IGFBP2	NA	NA	0.0265	-0.0207	0.2591	-0.007	0.1613	-0.0118	-0.0579	-0.0384	-0.0357	-0.0204	0.0051	0.0788	-0.0079
Igfbp5	Igfbp5 (from geneSymbol)	chr1	72858064	72874865	Chr1 36.94 cM	Chr2 q35	IGFBP5	NA	NA	0.0265	-0.0207	0.2591	-0.007	0.1613	-0.0118	-0.0579	-0.0384	-0.0357	-0.0204	0.0051	0.0788	-0.0079
Gm31047	NA	chr1	72939070	72952744	NA	NA	NA	NA	NA	0.0265	-0.0207	0.2591	-0.007	0.1613	-0.0118	-0.0579	-0.0384	-0.0357	-0.0204	0.0051	0.0788	-0.0079
Gm31137	NA	chr1	72984847	73006028	NA	NA	NA	NA	NA	0.0265	-0.0207	0.2591	-0.007	0.1613	-0.0118	-0.0579	-0.0384	-0.0357	-0.0204	0.0051	0.0788	-0.0079
Tnp1	Mus musculus transition protein 1 (Tnp1), mRNA. (from RefSeq NM_009407)	chr1	73015073	73015899	Chr1 36.94 cM	Chr2 q35	TNP1	NA	NA	0.0265	-0.0207	0.2591	-0.007	0.1613	-0.0118	-0.0579	-0.0384	-0.0357	-0.0204	0.0051	0.0788	-0.0079
1700027A15Rik	1700027A15Rik (from geneSymbol)	chr1	73024585	73025508	NA	NA	NA	NA	NA	0.0265	-0.0207	0.2591	-0.007	0.1613	-0.0118	-0.0579	-0.0384	-0.0357	-0.0204	0.0051	0.0788	-0.0079
Gm31254	NA	chr1	73138590	73140470	NA	NA	NA	NA	NA	0.0265	-0.0207	0.2591	-0.007	0.1613	-0.0118	-0.0579	-0.0384	-0.0357	-0.0204	0.0051	0.0788	-0.0079
Gm29185	Gm29185 (from geneSymbol)	chr1	73140252	73309140	NA	NA	NA	NA	NA	0.0265	-0.0207	0.2591	-0.007	0.1613	-0.0118	-0.0579	-0.0384	-0.0357	-0.0204	0.0051	0.0788	-0.0079
Gm31197	NA	chr1	73140730	73148067	NA	NA	NA	NA	NA	0.0265	-0.0207	0.2591	-0.007	0.1613	-0.0118	-0.0579	-0.0384	-0.0357	-0.0204	0.0051	0.0788	-0.0079
Gm31344	NA	chr1	73363642	73372314	NA	NA	NA	NA	NA	0.0265	-0.0207	0.2591	-0.007	0.1613	-0.0118	-0.0579	-0.0384	-0.0357	-0.0204	0.0051	0.0788	-0.0079
Pinc	Mus musculus pregnancy induced noncoding RNA (Pinc), long non-coding RNA. (from RefSeq NR_003202)	chr1	73391384	73407569	NA	NA	NA	NA	NA	0.0265	-0.0207	0.2591	-0.007	0.1613	-0.0118	-0.0579	-0.0384	-0.0357	-0.0204	0.0051	0.0788	-0.0079
D530049I02Rik	Mus musculus RIKEN cDNA D530049I02 gene (D530049I02Rik), long non-coding RNA. (from RefSeq NR_040605)	chr1	73398967	73430779	NA	NA	NA	NA	NA	0.0265	-0.0207	0.2591	-0.007	0.1613	-0.0118	-0.0579	-0.0384	-0.0357	-0.0204	0.0051	0.0788	-0.0079
LOC102633705	NA	chr1	73520287	73529965	NA	NA	NA	NA	NA	0.0265	-0.0207	0.2591	-0.007	0.1613	-0.0118	-0.0579	-0.0384	-0.0357	-0.0204	0.0051	0.0788	-0.0079
6030407O03Rik	6030407O03Rik (from geneSymbol)	chr1	73618380	73864466	NA	NA	NA	NA	NA	0.0265	-0.0207	0.2591	-0.007	0.1613	-0.0118	-0.0579	-0.0384	-0.0357	-0.0204	0.0051	0.0788	-0.0079
Gm29183	Gm29183 (from geneSymbol)	chr1	73811330	73825324	NA	NA	NA	NA	NA	0.0265	-0.0207	0.2591	-0.007	0.1613	-0.0118	-0.0579	-0.0384	-0.0357	-0.0204	0.0051	0.0788	-0.0079
Mir6351	Mus musculus microRNA 6351 (Mir6351), microRNA. (from RefSeq NR_105769)	chr1	73855476	73855575	NA	NA	NA	NA	NA	0.0265	-0.0207	0.2591	-0.007	0.1613	-0.0118	-0.0579	-0.0384	-0.0357	-0.0204	0.0051	0.0788	-0.0079
Tns1	Tns1 (from geneSymbol)	chr1	73910231	73963040	Chr1 38.17 cM	Chr2 q35	TNS1	NA	NA	0.0265	-0.0207	0.2591	-0.007	0.1613	-0.0118	-0.0579	-0.0384	-0.0357	-0.0204	0.0051	0.0788	-0.0079
Gm39664	NA	chr1	74030950	74032927	NA	NA	NA	NA	NA	0.0265	-0.0207	0.2591	-0.007	0.1613	-0.0118	-0.0579	-0.0384	-0.0357	-0.0204	0.0051	0.0788	-0.0079
Gm31637	NA	chr1	74095283	74097049	NA	NA	NA	NA	NA	0.0265	-0.0207	0.2591	-0.007	0.1613	-0.0118	-0.0579	-0.0384	-0.0357	-0.0204	0.0051	0.0788	-0.0079
Rufy4	Mus musculus RUN and FYVE domain containing 4 (Rufy4), transcript variant 1, mRNA. (from RefSeq NM_001170641)	chr1	74128990	74148225	Chr1 38.38 cM	Chr2 q35	RUFY4	NA	NA	0.0265	-0.0207	0.2591	-0.007	0.1613	-0.0118	-0.0579	-0.0384	-0.0357	-0.0204	0.0051	0.0788	-0.0079
Cxcr2	Receptor for interleukin-8 which is a powerful neutrophil chemotactic factor. Binding of IL-8 to the receptor causes activation of neutrophils. This response is mediated via a G-protein that activates a phosphatidylinositol-calcium second messenger system. Binds to IL-8 with high affinity. Also binds with high affinity to CXCL3, GRO/MGSA and NAP-2. (from UniProt P35343)	chr1	74155645	74159878	Chr1 38.41 cM	Chr2 q35	CXCR2	NA	NA	0.0265	-0.0207	0.2591	-0.007	0.1613	-0.0118	-0.0579	-0.0384	-0.0357	-0.0204	0.0051	0.0788	-0.0079
Cxcr1	Receptor to interleukin-8, which is a powerful neutrophils chemotactic factor. Binding of IL-8 to the receptor causes activation of neutrophils. This response is mediated via a G-protein that activate a phosphatidylinositol-calcium second messenger system (By similarity). (from UniProt Q810W6)	chr1	74191784	74192844	Chr1 38.44 cM	Chr2 q35	CXCR1	NA	NA	0.0265	-0.0207	0.2591	-0.007	0.1613	-0.0118	-0.0579	-0.0384	-0.0357	-0.0204	0.0051	0.0788	-0.0079
Mir1928	Mus musculus microRNA 1928 (Mir1928), microRNA. (from RefSeq NR_035449)	chr1	74206553	74206620	NA	NA	NA	NA	NA	0.0265	-0.0207	0.2591	-0.007	0.1613	-0.0118	-0.0579	-0.0384	-0.0357	-0.0204	0.0051	0.0788	-0.0079
Gm31691	NA	chr1	74208479	74215193	NA	NA	NA	NA	NA	0.0265	-0.0207	0.2591	-0.007	0.1613	-0.0118	-0.0579	-0.0384	-0.0357	-0.0204	0.0051	0.0788	-0.0079
Arpc2	Arpc2 (from geneSymbol)	chr1	74236549	74268213	Chr1 38.49 cM	Chr2 q35	ARPC2	NA	NA	0.0265	-0.0207	0.2591	-0.007	0.1613	-0.0118	-0.0579	-0.0384	-0.0357	-0.0204	0.0051	0.0788	-0.0079
Gpbar1	Mus musculus G protein-coupled bile acid receptor 1 (Gpbar1), mRNA. (from RefSeq NM_174985)	chr1	74278599	74279589	Chr1 38.53 cM	Chr2 q35	GPBAR1	NA	NA	0.0265	-0.0207	0.2591	-0.007	0.1613	-0.0118	-0.0579	-0.0384	-0.0357	-0.0204	0.0051	0.0788	-0.0079
Aamp	Aamp (from geneSymbol)	chr1	74279843	74284471	Chr1 38.53 cM	Chr2 q35	AAMP	NA	NA	0.0265	-0.0207	0.2591	-0.007	0.1613	-0.0118	-0.0579	-0.0384	-0.0357	-0.0204	0.0051	0.0788	-0.0079
LOC108167628	NA	chr1	74281370	74283869	NA	NA	NA	NA	NA	0.0265	-0.0207	0.2591	-0.007	0.1613	-0.0118	-0.0579	-0.0384	-0.0357	-0.0204	0.0051	0.0788	-0.0079
Pnkd	Pnkd (from geneSymbol)	chr1	74285033	74287454	Chr1 38.53 cM	Chr2 q35	PNKD	NA	NA	0.0265	-0.0207	0.2591	-0.007	0.1613	-0.0118	-0.0579	-0.0384	-0.0357	-0.0204	0.0051	0.0788	-0.0079
Tmbim1	The sequence shown here is derived from an Ensembl automatic analysis pipeline and should be considered as preliminary data. (from UniProt F6YG30)	chr1	74288246	74304336	Chr1 38.53 cM	Chr2 q35	TMBIM1	NA	NA	0.0265	-0.0207	0.2591	-0.007	0.1613	-0.0118	-0.0579	-0.0384	-0.0357	-0.0204	0.0051	0.0788	-0.0079
Catip	Catip (from geneSymbol)	chr1	74364314	74369323	Chr1 38.54 cM	Chr2 q35	CATIP	NA	NA	0.0265	-0.0207	0.2591	-0.007	0.1613	-0.0118	-0.0579	-0.0384	-0.0357	-0.0204	0.0051	0.0788	-0.0079
Slc11a1	Slc11a1 (from geneSymbol)	chr1	74375202	74386051	Chr1 38.54 cM	Chr2 q35	SLC11A1	NA	NA	0.0265	-0.0207	0.2591	-0.007	0.1613	-0.0118	-0.0579	-0.0384	-0.0357	-0.0204	0.0051	0.0788	-0.0079
Ctdsp1	The sequence shown here is derived from an Ensembl automatic analysis pipeline and should be considered as preliminary data. (from UniProt F7AIT6)	chr1	74391608	74397285	Chr1 38.54 cM	Chr2 q35	CTDSP1	NA	NA	0.0265	-0.0207	0.2591	-0.007	0.1613	-0.0118	-0.0579	-0.0384	-0.0357	-0.0204	0.0051	0.0788	-0.0079
Mir26b	Mus musculus microRNA 26b (Mir26b), microRNA. (from RefSeq NR_029743)	chr1	74394309	74394394	Chr1 38.54 cM	Chr2	MIR26B	NA	NA	0.0265	-0.0207	0.2591	-0.007	0.1613	-0.0118	-0.0579	-0.0384	-0.0357	-0.0204	0.0051	0.0788	-0.0079
Vil1	Vil1 (from geneSymbol)	chr1	74409383	74435560	Chr1 38.54 cM	Chr2 q35	VIL1	NA	NA	0.0265	-0.0207	0.2591	-0.007	0.1613	-0.0118	-0.0579	-0.0384	-0.0357	-0.0204	0.0051	0.0788	-0.0079
Usp37	Usp37 (from geneSymbol)	chr1	74435509	74505821	Chr1 38.54 cM	Chr2 q35	USP37	NA	NA	0.0265	-0.0207	0.2591	-0.007	0.1613	-0.0118	-0.0579	-0.0384	-0.0357	-0.0204	0.0051	0.0788	-0.0079
Cnot9	Cnot9 (from geneSymbol)	chr1	74506059	74530842	Chr1 38.54 cM	Chr2 q35	CNOT9	MEL	Act	0.0265	-0.0207	0.2591	-0.007	0.1613	-0.0118	-0.0579	-0.0384	-0.0357	-0.0204	0.0051	0.0788	-0.0079
Plcd4	Plcd4 (from geneSymbol)	chr1	74542912	74562796	Chr1 38.54 cM	Chr2 q35	PLCD4	NA	NA	0.0265	-0.0207	0.2591	-0.007	0.1613	-0.0118	-0.0579	-0.0384	-0.0357	-0.0204	0.0051	0.0788	-0.0079
Zfp142	Zfp142 (from geneSymbol)	chr1	74566422	74585472	Chr1 38.54 cM	Chr2 q35	ZNF142	NA	NA	0.0265	-0.0207	0.2591	-0.007	0.1613	-0.0118	-0.0579	-0.0384	-0.0357	-0.0204	0.0051	0.0788	-0.0079
Bcs1l	Bcs1l (from geneSymbol)	chr1	74588324	74592196	Chr1 38.54 cM	Chr2 q35	BCS1L	NA	NA	0.0265	-0.0207	0.2591	-0.007	0.1613	-0.0118	-0.0579	-0.0384	-0.0357	-0.0204	0.0051	0.0788	-0.0079
Rnf25	Rnf25 (from geneSymbol)	chr1	74593747	74601380	Chr1 38.54 cM	Chr2 q35	RNF25	NA	NA	0.0265	-0.0207	0.2591	-0.007	0.1613	-0.0118	-0.0579	-0.0384	-0.0357	-0.0204	0.0051	0.0788	-0.0079
Stk36	Stk36 (from geneSymbol)	chr1	74601454	74636894	Chr1 38.54 cM	Chr2 q35	STK36	NA	NA	0.0265	-0.0207	0.2591	-0.007	0.1613	-0.0118	-0.0579	-0.0384	-0.0357	-0.0204	0.0051	0.0788	-0.0079
Ttll4	Ttll4 (from geneSymbol)	chr1	74661753	74697973	Chr1 38.54 cM	Chr2 q35	TTLL4	NA	NA	0.0265	-0.0207	0.2591	-0.007	0.1613	-0.0118	-0.0579	-0.0384	-0.0357	-0.0204	0.0051	0.0788	-0.0079
Cyp27a1	Cyp27a1 (from geneSymbol)	chr1	74713534	74737897	Chr1 38.54 cM	Chr2 q35	CYP27A1	NA	NA	0.0265	-0.0207	0.2591	-0.007	0.1613	-0.0118	-0.0579	-0.0384	-0.0357	-0.0204	0.0051	0.0788	-0.0079
Prkag3	AMP/ATP-binding subunit of AMP-activated protein kinase (AMPK), an energy sensor protein kinase that plays a key role in regulating cellular energy metabolism. In response to reduction of intracellular ATP levels, AMPK activates energy-producing pathways and inhibits energy-consuming processes: inhibits protein, carbohydrate and lipid biosynthesis, as well as cell growth and proliferation. AMPK a…	chr1	74738921	74748955	Chr1 38.54 cM	Chr2 q35	PRKAG3	NA	NA	0.0265	-0.0207	0.2591	-0.007	0.1613	-0.0118	-0.0579	-0.0384	-0.0357	-0.0204	0.0051	0.0788	-0.0079
Wnt6	Wnt6 (from geneSymbol)	chr1	74771891	74785319	Chr1 38.54 cM	Chr2 q35	WNT6	NA	NA	0.0265	-0.0207	0.2591	-0.007	0.1613	-0.0118	-0.0579	-0.0384	-0.0357	-0.0204	0.0051	0.0788	-0.0079
Gm29539	Gm29539 (from geneSymbol)	chr1	74775204	74778862	NA	NA	NA	NA	NA	0.0265	-0.0207	0.2591	-0.007	0.1613	-0.0118	-0.0579	-0.0384	-0.0357	-0.0204	0.0051	0.0788	-0.0079
Gm32099	NA	chr1	74787168	74795333	NA	NA	NA	NA	NA	0.0265	-0.0207	0.2591	-0.007	0.1613	-0.0118	-0.0579	-0.0384	-0.0357	-0.0204	0.0051	0.0788	-0.0079
Wnt10a	Wnt10a (from geneSymbol)	chr1	74792018	74804176	Chr1 38.54 cM	Chr2 q35	WNT10A	NA	NA	0.0265	-0.0207	0.2591	-0.007	0.1613	-0.0118	-0.0579	-0.0384	-0.0357	-0.0204	0.0051	0.0788	-0.0079
Gm32275	NA	chr1	74820812	74843532	NA	NA	NA	NA	NA	0.0265	-0.0207	0.2591	-0.007	0.1613	-0.0118	-0.0579	-0.0384	-0.0357	-0.0204	0.0051	0.0788	-0.0079
Gm16582	Mus musculus predicted gene 16582 (Gm16582), long non-coding RNA. (from RefSeq NR_151618)	chr1	74849741	74879953	NA	NA	NA	NA	NA	0.0265	-0.0207	0.2591	-0.007	0.1613	-0.0118	-0.0579	-0.0384	-0.0357	-0.0204	0.0051	0.0788	-0.0079
Cdk5r2	Mus musculus cyclin-dependent kinase 5, regulatory subunit 2 (p39) (Cdk5r2), mRNA. (from RefSeq NM_009872)	chr1	74855028	74857732	Chr1 38.54 cM	Chr2 q35	CDK5R2	NA	NA	0.0265	-0.0207	0.2591	-0.007	0.1613	-0.0118	-0.0579	-0.0384	-0.0357	-0.0204	0.0051	0.0788	-0.0079
Fev	Fev (from geneSymbol)	chr1	74881508	74885408	Chr1	Chr2 q35	FEV	NA	NA	0.0265	-0.0207	0.2591	-0.007	0.1613	-0.0118	-0.0579	-0.0384	-0.0357	-0.0204	0.0051	0.0788	-0.0079
Cryba2	Cryba2 (from geneSymbol)	chr1	74889933	74893143	Chr1 38.54 cM	Chr2 q35	CRYBA2	NA	NA	0.0265	-0.0207	0.2591	-0.007	0.1613	-0.0118	-0.0579	-0.0384	-0.0357	-0.0204	0.0051	0.0788	-0.0079
Mir375	Mus musculus microRNA 375 (Mir375), microRNA. (from RefSeq NR_029876)	chr1	74900657	74900721	Chr1 38.54 cM	Chr2	MIR375	NA	NA	0.0265	-0.0207	0.2591	-0.007	0.1613	-0.0118	-0.0579	-0.0384	-0.0357	-0.0204	0.0051	0.0788	-0.0079
Ccdc108	NA	chr1	74922302	74935628	NA	NA	NA	NA	NA	0.0265	-0.0207	0.2591	-0.007	0.1613	-0.0118	-0.0579	-0.0384	-0.0357	-0.0204	0.0051	0.0788	-0.0079
Ihh	Ihh (from geneSymbol)	chr1	74947722	74951672	Chr1 38.55 cM	Chr2 q35	IHH	NA	NA	0.0265	-0.0207	0.2591	-0.007	0.1613	-0.0118	-0.0579	-0.0384	-0.0357	-0.0204	0.0051	0.0788	-0.0079
Nhej1	Mus musculus non-homologous end joining factor 1 (Nhej1), mRNA. (from RefSeq NM_029342)	chr1	74967345	75125226	Chr1 38.56 cM	Chr2 q35	NHEJ1	NA	NA	0.0265	-0.0207	0.2591	-0.007	0.1613	-0.0118	-0.0579	-0.0384	-0.0357	-0.0204	0.0051	0.0788	-0.0079
Slc23a3	Slc23a3 (from geneSymbol)	chr1	75125540	75133890	Chr1 38.6 cM	Chr2 q35	SLC23A3	NA	NA	0.0265	-0.0207	0.2591	-0.007	0.1613	-0.0118	-0.0579	-0.0384	-0.0357	-0.0204	0.0051	0.0788	-0.0079
Cnppd1	Cnppd1 (from geneSymbol)	chr1	75135765	75141988	Chr1 38.6 cM	Chr2 q35	CNPPD1	NA	NA	0.0265	-0.0207	0.2591	-0.007	0.1613	-0.0118	-0.0579	-0.0384	-0.0357	-0.0204	0.0051	0.0788	-0.0079
Fam134a	NA	chr1	75143157	75147909	NA	NA	NA	NA	NA	0.0265	-0.0207	0.2591	-0.007	0.1613	-0.0118	-0.0579	-0.0384	-0.0357	-0.0204	0.0051	0.0788	-0.0079
Zfand2b	Zfand2b (from geneSymbol)	chr1	75168734	75171626	Chr1 38.61 cM	Chr2 q35	ZFAND2B	NA	NA	0.0265	-0.0207	0.2591	-0.007	0.1613	-0.0118	-0.0579	-0.0384	-0.0357	-0.0204	0.0051	0.0788	-0.0079
Abcb6	The sequence shown here is derived from an Ensembl automatic analysis pipeline and should be considered as preliminary data. (from UniProt F6SGP4)	chr1	75171714	75180271	Chr1 38.62 cM	Chr2 q35	ABCB6	NA	NA	0.0265	-0.0207	0.2591	-0.007	0.1613	-0.0118	-0.0579	-0.0384	-0.0357	-0.0204	0.0051	0.0788	-0.0079
Atg9a	Atg9a (from geneSymbol)	chr1	75180862	75191778	Chr1 38.62 cM	Chr2 q35	ATG9A	NA	NA	0.0265	-0.0207	0.2591	-0.007	0.1613	-0.0118	-0.0579	-0.0384	-0.0357	-0.0204	0.0051	0.0788	-0.0079
Ankzf1	Ankzf1 (from geneSymbol)	chr1	75192159	75195538	Chr1 38.62 cM	Chr2 q35	ANKZF1	NA	NA	0.0265	-0.0207	0.2591	-0.007	0.1613	-0.0118	-0.0579	-0.0384	-0.0357	-0.0204	0.0051	0.0788	-0.0079
Glb1l	Glb1l (from geneSymbol)	chr1	75201262	75210764	Chr1 38.63 cM	Chr2 q35	GLB1L	NA	NA	0.0265	-0.0207	0.2591	-0.007	0.1613	-0.0118	-0.0579	-0.0384	-0.0357	-0.0204	0.0051	0.0788	-0.0079
Stk16	Stk16 (from geneSymbol)	chr1	75210833	75214244	Chr1 38.63 cM	Chr2 q35	STK16	NA	NA	0.0265	-0.0207	0.2591	-0.007	0.1613	-0.0118	-0.0579	-0.0384	-0.0357	-0.0204	0.0051	0.0788	-0.0079
Tuba4a	Tuba4a (from geneSymbol)	chr1	75214971	75219294	Chr1 38.63 cM	Chr2 q35	TUBA4A	NA	NA	0.0265	-0.0207	0.2591	-0.007	0.1613	-0.0118	-0.0579	-0.0384	-0.0357	-0.0204	0.0051	0.0788	-0.0079
A630095N17Rik	Mus musculus RIKEN cDNA A630095N17 gene (A630095N17Rik), transcript variant 2, mRNA. (from RefSeq NM_001243091)	chr1	75220094	75223654	NA	NA	NA	NA	NA	0.0265	-0.0207	0.2591	-0.007	0.1613	-0.0118	-0.0579	-0.0384	-0.0357	-0.0204	0.0051	0.0788	-0.0079
Dnajb2	Dnajb2 (from geneSymbol)	chr1	75236701	75245692	Chr1 38.64 cM	Chr2 q35	DNAJB2	NA	NA	0.0265	-0.0207	0.2591	-0.007	0.1613	-0.0118	-0.0579	-0.0384	-0.0357	-0.0204	0.0051	0.0788	-0.0079
Ptprn	Ptprn (from geneSymbol)	chr1	75247034	75263931	Chr1 38.64 cM	Chr2 q35	PTPRN	NA	NA	0.0265	-0.0207	0.2591	-0.007	0.1613	-0.0118	-0.0579	-0.0384	-0.0357	-0.0204	0.0051	0.0788	-0.0079
Resp18	Resp18 (from geneSymbol)	chr1	75272201	75278380	Chr1 38.65 cM	Chr2 q35	RESP18	NA	NA	0.0265	-0.0207	0.2591	-0.007	0.1613	-0.0118	-0.0579	-0.0384	-0.0357	-0.0204	0.0051	0.0788	-0.0079
Dnpep	Dnpep (from geneSymbol)	chr1	75308564	75317017	Chr1 38.71 cM	Chr2 q35	DNPEP	NA	NA	0.0265	-0.0207	0.2591	-0.007	0.1613	-0.0118	-0.0579	-0.0384	-0.0357	-0.0204	0.0051	0.0788	-0.0079
Des	Des (from geneSymbol)	chr1	75360291	75368579	Chr1 38.85 cM	Chr2 q35	DES	NA	NA	0.0265	-0.0207	0.2591	-0.007	0.1613	-0.0118	-0.0579	-0.0384	-0.0357	-0.0204	0.0051	0.0788	-0.0079
Gm15179	Gm15179 (from geneSymbol)	chr1	75368209	75375015	NA	NA	NA	NA	NA	0.0265	-0.0207	0.2591	-0.007	0.1613	-0.0118	-0.0579	-0.0384	-0.0357	-0.0204	0.0051	0.0788	-0.0079
Speg	Speg (from geneSymbol)	chr1	75400084	75404565	Chr1 38.88 cM	Chr2 q35	SPEG	NA	NA	0.0265	-0.0207	0.2591	-0.007	0.1613	-0.0118	-0.0579	-0.0384	-0.0357	-0.0204	0.0051	0.0788	-0.0079
Gmppa	The sequence shown here is derived from an Ensembl automatic analysis pipeline and should be considered as preliminary data. (from UniProt D3Z3L0)	chr1	75435978	75443175	Chr1 39.04 cM	Chr2 q35	GMPPA	NA	NA	0.0265	-0.0207	0.2591	-0.007	0.1613	-0.0118	-0.0579	-0.0384	-0.0357	-0.0204	0.0051	0.0788	-0.0079
Asic4	Belongs to the amiloride-sensitive sodium channel family. (from UniProt D3YYS9)	chr1	75450509	75474340	Chr1 39.08 cM	Chr2 q35	ASIC4	NA	NA	0.0265	-0.0207	0.2591	-0.007	0.1613	-0.0118	-0.0579	-0.0384	-0.0357	-0.0204	0.0051	0.0788	-0.0079
Gm32506	NA	chr1	75455520	75457644	NA	NA	NA	NA	NA	0.0265	-0.0207	0.2591	-0.007	0.1613	-0.0118	-0.0579	-0.0384	-0.0357	-0.0204	0.0051	0.0788	-0.0079
Chpf	Chpf (from geneSymbol)	chr1	75474568	75479471	Chr1 39.14 cM	Chr2 q35	CHPF	NA	NA	0.0265	-0.0207	0.2591	-0.007	0.1613	-0.0118	-0.0579	-0.0384	-0.0357	-0.0204	0.0051	0.0788	-0.0079
Tmem198	The sequence shown here is derived from an Ensembl automatic analysis pipeline and should be considered as preliminary data. (from UniProt D3Z7R8)	chr1	75479531	75485693	Chr1 39.15 cM	Chr2 q35	TMEM198	NA	NA	0.0265	-0.0207	0.2591	-0.007	0.1613	-0.0118	-0.0579	-0.0384	-0.0357	-0.0204	0.0051	0.0788	-0.0079
Obsl1	Obsl1 (from geneSymbol)	chr1	75496336	75506452	Chr1 39.15 cM	Chr2 q35	OBSL1	NA	NA	0.0265	-0.0207	0.2591	-0.007	0.1613	-0.0118	-0.0579	-0.0384	-0.0357	-0.0204	0.0051	0.0788	-0.0079
Inha	Mus musculus inhibin alpha (Inha), transcript variant 1, mRNA. (from RefSeq NM_010564)	chr1	75508538	75510366	Chr1 39.16 cM	Chr2 q35	INHA	NA	NA	0.0265	-0.0207	0.2591	-0.007	0.1613	-0.0118	-0.0579	-0.0384	-0.0357	-0.0204	0.0051	0.0788	-0.0079
Stk11ip	Stk11ip (from geneSymbol)	chr1	75521528	75537335	Chr1 39.16 cM	Chr2 q35	STK11IP	NA	NA	0.0265	-0.0207	0.2591	-0.007	0.1613	-0.0118	-0.0579	-0.0384	-0.0357	-0.0204	0.0051	0.0788	-0.0079
Slc4a3	Slc4a3 (from geneSymbol)	chr1	75549603	75559083	Chr1 39.16 cM	Chr2 q35	SLC4A3	NA	NA	0.0265	-0.0207	0.2591	-0.007	0.1613	-0.0118	-0.0579	-0.0384	-0.0357	-0.0204	0.0051	0.0788	-0.0079
Gm32622	NA	chr1	75973978	76094342	NA	NA	NA	NA	NA	0.0265	-0.0207	0.2591	-0.007	0.1613	-0.0118	-0.0579	-0.0384	-0.0357	-0.0204	0.0051	0.0788	-0.0079
Gm29065	Gm29065 (from geneSymbol)	chr1	76016495	76019725	NA	NA	NA	NA	NA	0.0265	-0.0207	0.2591	-0.007	0.1613	-0.0118	-0.0579	-0.0384	-0.0357	-0.0204	0.0051	0.0788	-0.0079
Gm32737	NA	chr1	76094980	76106216	NA	NA	NA	NA	NA	0.0265	-0.0207	0.2591	-0.007	0.1613	-0.0118	-0.0579	-0.0384	-0.0357	-0.0204	0.0051	0.0788	-0.0079
Gm17751	Mus musculus predicted gene, 17751 (Gm17751), transcript variant 1, long non-coding RNA. (from RefSeq NR_038012)	chr1	76489132	76502028	NA	NA	NA	NA	NA	0.0265	-0.0207	0.2591	-0.007	0.1613	-0.0118	-0.0579	-0.0384	-0.0357	-0.0204	0.0051	0.0788	-0.0079
Mir6343	Mus musculus microRNA 6343 (Mir6343), microRNA. (from RefSeq NR_105761)	chr1	76509559	76509643	NA	NA	NA	NA	NA	0.0265	-0.0207	0.2591	-0.007	0.1613	-0.0118	-0.0579	-0.0384	-0.0357	-0.0204	0.0051	0.0788	-0.0079
Epha4	Epha4 (from geneSymbol)	chr1	77367181	77515023	Chr1 39.55 cM	Chr2 q36.1	EPHA4	NA	NA	0.0265	-0.0207	0.2591	-0.007	0.1613	-0.0118	-0.0579	-0.0384	-0.0357	-0.0204	0.0051	0.0788	-0.0079
Mir6352	Mus musculus microRNA 6352 (Mir6352), microRNA. (from RefSeq NR_105770)	chr1	77496652	77496768	NA	NA	NA	NA	NA	0.0265	-0.0207	0.2591	-0.007	0.1613	-0.0118	-0.0579	-0.0384	-0.0357	-0.0204	0.0051	0.0788	-0.0079
Gm32793	NA	chr1	77551324	77562771	NA	NA	NA	NA	NA	0.0265	-0.0207	0.2591	-0.007	0.1613	-0.0118	-0.0579	-0.0384	-0.0357	-0.0204	0.0051	0.0788	-0.0079
Gm32974	NA	chr1	77604422	77642338	NA	NA	NA	NA	NA	0.0265	-0.0207	0.2591	-0.007	0.1613	-0.0118	-0.0579	-0.0384	-0.0357	-0.0204	0.0051	0.0788	-0.0079
Gm33083	NA	chr1	77770547	77896298	NA	NA	NA	NA	NA	0.0265	-0.0207	0.2591	-0.007	0.1613	-0.0118	-0.0579	-0.0384	-0.0357	-0.0204	0.0051	0.0788	-0.0079
Gm33030	NA	chr1	77813642	77915486	NA	NA	NA	NA	NA	0.0265	-0.0207	0.2591	-0.007	0.1613	-0.0118	-0.0579	-0.0384	-0.0357	-0.0204	0.0051	0.0788	-0.0079
Pax3	Mus musculus paired box 3 (Pax3), transcript variant 2, mRNA. (from RefSeq NM_001159520)	chr1	78101266	78197136	Chr1 39.79 cM	Chr2 q36.1	PAX3	NA	NA	0.0265	-0.0207	0.2591	-0.007	0.1613	-0.0118	-0.0579	-0.0384	-0.0357	-0.0204	0.0051	0.0788	-0.0079
Gm33152	NA	chr1	78201163	78203051	NA	NA	NA	NA	NA	0.0265	-0.0207	0.2591	-0.007	0.1613	-0.0118	-0.0579	-0.0384	-0.0357	-0.0204	0.0051	0.0788	-0.0079
Gm2102	NA	chr1	78214963	78218978	NA	NA	NA	NA	NA	0.0265	-0.0207	0.2591	-0.007	0.1613	-0.0118	-0.0579	-0.0384	-0.0357	-0.0204	0.0051	0.0788	-0.0079
Sgpp2	Mus musculus sphingosine-1-phosphate phosphotase 2 (Sgpp2), mRNA. (from RefSeq NM_001004173)	chr1	78310315	78416066	Chr1 40.23 cM	Chr2 q36.1	SGPP2	NA	NA	0.0265	-0.0207	0.2591	-0.007	0.1613	-0.0118	-0.0579	-0.0384	-0.0357	-0.0204	0.0051	0.0788	-0.0079
Farsb	Farsb (from geneSymbol)	chr1	78425084	78488889	Chr1 40.44 cM	Chr2 q36.1	FARSB	NA	NA	0.0265	-0.0207	0.2591	-0.007	0.1613	-0.0118	-0.0579	-0.0384	-0.0357	-0.0204	0.0051	0.0788	-0.0079
Mogat1	The sequence shown here is derived from an Ensembl automatic analysis pipeline and should be considered as preliminary data. (from UniProt D3YZB8)	chr1	78511935	78538173	Chr1 40.59 cM	Chr2 q36.1	MOGAT1	NA	NA	0.0265	-0.0207	0.2591	-0.007	0.1613	-0.0118	-0.0579	-0.0384	-0.0357	-0.0204	0.0051	0.0788	-0.0079
Gm39665	NA	chr1	78560044	78588394	NA	NA	NA	NA	NA	0.0265	-0.0207	0.2591	-0.007	0.1613	-0.0118	-0.0579	-0.0384	-0.0357	-0.0204	0.0051	0.0788	-0.0079
LOC108167629	NA	chr1	78615466	78620165	NA	NA	NA	NA	NA	0.0265	-0.0207	0.2591	-0.007	0.1613	-0.0118	-0.0579	-0.0384	-0.0357	-0.0204	0.0051	0.0788	-0.0079
Acsl3	The sequence shown here is derived from an Ensembl automatic analysis pipeline and should be considered as preliminary data. (from UniProt D3Z4I4)	chr1	78657824	78707743	Chr1 40.84 cM	Chr2 q36.1	ACSL3	AML	Act	0.0265	-0.0207	0.2591	-0.007	0.1613	-0.0118	-0.0579	-0.0384	-0.0357	-0.0204	0.0051	0.0788	-0.0079
Utp14b	Mus musculus UTP14B small subunit processome component (Utp14b), transcript variant 1, mRNA. (from RefSeq NM_001136226)	chr1	78658439	78667601	Chr1 40.84 cM	ChrX q26.1	UTP14A	NA	NA	0.0265	-0.0207	0.2591	-0.007	0.1613	-0.0118	-0.0579	-0.0384	-0.0357	-0.0204	0.0051	0.0788	-0.0079
Gm38631	NA	chr1	78719983	78746154	NA	NA	NA	NA	NA	0.0265	-0.0207	0.2591	-0.007	0.1613	-0.0118	-0.0579	-0.0384	-0.0357	-0.0204	0.0051	0.0788	-0.0079
Gm33693	NA	chr1	78726658	78740969	NA	NA	NA	NA	NA	0.0265	-0.0207	0.2591	-0.007	0.1613	-0.0118	-0.0579	-0.0384	-0.0357	-0.0204	0.0051	0.0788	-0.0079
Gm29536	Mus musculus predicted gene 29536 (Gm29536), long non-coding RNA. (from RefSeq NR_151519)	chr1	78791622	79224511	NA	NA	NA	NA	NA	0.0265	-0.0207	0.2591	-0.007	0.1613	-0.0118	-0.0579	-0.0384	-0.0357	-0.0204	0.0051	0.0788	-0.0079
Kcne4	Mus musculus potassium voltage-gated channel, Isk-related subfamily, gene 4 (Kcne4), mRNA. (from RefSeq NM_021342)	chr1	78816948	78820025	Chr1 40.89 cM	Chr2 q36.1	KCNE4	NA	NA	0.0265	-0.0207	0.2591	-0.007	0.1613	-0.0118	-0.0579	-0.0384	-0.0357	-0.0204	0.0051	0.0788	-0.0079
Scg2	Mus musculus secretogranin II (Scg2), transcript variant 2, mRNA. (from RefSeq NM_001310680)	chr1	79434668	79440090	Chr1 40.89 cM	Chr2 q36.1	SCG2	NA	NA	0.0265	-0.0207	0.2591	-0.007	0.1613	-0.0118	-0.0579	-0.0384	-0.0357	-0.0204	0.0051	0.0788	-0.0079
Ap1s3	The sequence shown here is derived from an Ensembl automatic analysis pipeline and should be considered as preliminary data. (from UniProt E0CXQ0)	chr1	79608501	79672020	Chr1 40.92 cM	Chr2 q36.1	AP1S3	NA	NA	0.0265	-0.0207	0.2591	-0.007	0.1613	-0.0118	-0.0579	-0.0384	-0.0357	-0.0204	0.0051	0.0788	-0.0079
Wdfy1	Wdfy1 (from geneSymbol)	chr1	79702261	79722819	Chr1 40.94 cM	Chr2 q36.1	WDFY1	NA	NA	0.0265	-0.0207	0.2591	-0.007	0.1613	-0.0118	-0.0579	-0.0384	-0.0357	-0.0204	0.0051	0.0788	-0.0079
Mrpl44	Mrpl44 (from geneSymbol)	chr1	79776017	79781445	Chr1 40.96 cM	Chr2 q36.1	MRPL44	NA	NA	0.0265	-0.0207	0.2591	-0.007	0.1613	-0.0118	-0.0579	-0.0384	-0.0357	-0.0204	0.0051	0.0788	-0.0079
Gm39666	NA	chr1	79787923	79794121	NA	NA	NA	NA	NA	0.0265	-0.0207	0.2591	-0.007	0.1613	-0.0118	-0.0579	-0.0384	-0.0357	-0.0204	0.0051	0.0788	-0.0079
Serpine2	Serpine2 (from geneSymbol)	chr1	79794316	79858125	Chr1 40.97 cM	Chr2 q36.1	SERPINE2	NA	NA	0.0265	-0.0207	0.2591	-0.007	0.1613	-0.0118	-0.0579	-0.0384	-0.0357	-0.0204	0.0051	0.0788	-0.0079
Gm33970	NA	chr1	80037177	80038461	NA	NA	NA	NA	NA	0.0265	-0.0207	0.2591	-0.007	0.1613	-0.0118	-0.0579	-0.0384	-0.0357	-0.0204	0.0051	0.0788	-0.0079
Fam124b	Mus musculus family with sequence similarity 124, member B (Fam124b), mRNA. (from RefSeq NM_173425)	chr1	80200407	80214205	Chr1 41.19 cM	Chr2 q36.2	FAM124B	NA	NA	0.0265	-0.0207	0.2591	-0.007	0.1613	-0.0118	-0.0579	-0.0384	-0.0357	-0.0204	0.0051	0.0788	-0.0079
2310015K22Rik	2310015K22Rik (from geneSymbol)	chr1	80207988	80229463	NA	NA	NA	NA	NA	0.0265	-0.0207	0.2591	-0.007	0.1613	-0.0118	-0.0579	-0.0384	-0.0357	-0.0204	0.0051	0.0788	-0.0079
LOC108167342	NA	chr1	80214494	80218503	NA	NA	NA	NA	NA	0.0265	-0.0207	0.2591	-0.007	0.1613	-0.0118	-0.0579	-0.0384	-0.0357	-0.0204	0.0051	0.0788	-0.0079
Gm34098	NA	chr1	80244378	80248414	NA	NA	NA	NA	NA	0.0265	-0.0207	0.2591	-0.007	0.1613	-0.0118	-0.0579	-0.0384	-0.0357	-0.0204	0.0051	0.0788	-0.0079
Cul3	Cul3 (from geneSymbol)	chr1	80265609	80322972	Chr1 41.24 cM	Chr2 q36.2	CUL3	LUSC	LoF	0.0265	-0.0207	0.2591	-0.007	0.1613	-0.0118	-0.0579	-0.0384	-0.0357	-0.0204	0.0051	0.0788	-0.0079
Gm39667	NA	chr1	80340912	80348728	NA	NA	NA	NA	NA	0.0265	-0.0207	0.2591	-0.007	0.1613	-0.0118	-0.0579	-0.0384	-0.0357	-0.0204	0.0051	0.0788	-0.0079
Gm38673	NA	chr1	80428169	80434241	NA	NA	NA	NA	NA	0.0265	-0.0207	0.2591	-0.007	0.1613	-0.0118	-0.0579	-0.0384	-0.0357	-0.0204	0.0051	0.0788	-0.0079
1700016L21Rik	Mus musculus RIKEN cDNA 1700016L21 gene (1700016L21Rik), long non-coding RNA. (from RefSeq NR_040460)	chr1	80445931	80475660	NA	NA	NA	NA	NA	0.0265	-0.0207	0.2591	-0.007	0.1613	-0.0118	-0.0579	-0.0384	-0.0357	-0.0204	0.0051	0.0788	-0.0079
Dock10	Dock10 (from geneSymbol)	chr1	80501072	80586811	Chr1 41.41 cM	Chr2 q36.2	DOCK10	NA	NA	0.0265	-0.0207	0.2591	-0.007	0.1613	-0.0118	-0.0579	-0.0384	-0.0357	-0.0204	0.0051	0.0788	-0.0079
Nyap2	Nyap2 (from geneSymbol)	chr1	81077316	81271664	Chr1 41.75 cM	Chr2 q36.3	NYAP2	NA	NA	0.0265	-0.0207	0.2591	-0.007	0.1613	-0.0118	-0.0579	-0.0384	-0.0357	-0.0204	0.0051	0.0788	-0.0079
Mir6344	Mus musculus microRNA 6344 (Mir6344), microRNA. (from RefSeq NR_105762)	chr1	82131915	82132019	NA	NA	NA	NA	NA	0.0265	-0.0207	0.2591	-0.007	0.1613	-0.0118	-0.0579	-0.0384	-0.0357	-0.0204	0.0051	0.0788	-0.0079
Irs1	Mus musculus insulin receptor substrate 1 (Irs1), mRNA. (from RefSeq NM_010570)	chr1	82233104	82291439	Chr1 42 cM	Chr2 q36.3	IRS1	NA	NA	0.0265	-0.0207	0.2591	-0.007	0.1613	-0.0118	-0.0579	-0.0384	-0.0357	-0.0204	0.0051	0.0788	-0.0079
Rhbdd1	Rhbdd1 (from geneSymbol)	chr1	82316456	82379090	Chr1 42.08 cM	Chr2 q36.3	RHBDD1	NA	NA	0.0265	-0.0207	0.2591	-0.007	0.1613	-0.0118	-0.0579	-0.0384	-0.0357	-0.0204	0.0051	0.0788	-0.0079
LOC108167630	NA	chr1	82361700	82374558	NA	NA	NA	NA	NA	0.0265	-0.0207	0.2591	-0.007	0.1613	-0.0118	-0.0579	-0.0384	-0.0357	-0.0204	0.0051	0.0788	-0.0079
Col4a4	Col4a4 (from geneSymbol)	chr1	82448418	82540974	Chr1 42.2 cM	Chr2 q36.3	COL4A4	NA	NA	0.0265	-0.0207	0.2591	-0.007	0.1613	-0.0118	-0.0579	-0.0384	-0.0357	-0.0204	0.0051	0.0788	-0.0079
Col4a3	Col4a3 (from geneSymbol)	chr1	82586920	82722059	Chr1 42.32 cM	Chr2 q36.3	COL4A3	NA	NA	0.0265	-0.0207	0.2591	-0.007	0.1613	-0.0118	-0.0579	-0.0384	-0.0357	-0.0204	0.0051	0.0788	-0.0079
LOC105243964	NA	chr1	82691510	82727201	NA	NA	NA	NA	NA	0.0265	-0.0207	0.2591	-0.007	0.1613	-0.0118	-0.0579	-0.0384	-0.0357	-0.0204	0.0051	0.0788	-0.0079
Mff	Mff (from geneSymbol)	chr1	82724995	82752390	Chr1 42.45 cM	Chr2 q36.3	MFF	NA	NA	0.0265	-0.0207	0.2591	-0.007	0.1613	-0.0118	-0.0579	-0.0384	-0.0357	-0.0204	0.0051	0.0788	-0.0079
Gm39668	NA	chr1	82741982	82744788	NA	NA	NA	NA	NA	0.0265	-0.0207	0.2591	-0.007	0.1613	-0.0118	-0.0579	-0.0384	-0.0357	-0.0204	0.0051	0.0788	-0.0079
Tm4sf20	Mus musculus transmembrane 4 L six family member 20 (Tm4sf20), transcript variant 1, mRNA. (from RefSeq NM_025453)	chr1	82756648	82768456	Chr1 42.48 cM	Chr2 q36.3	TM4SF20	NA	NA	0.0265	-0.0207	0.2591	-0.007	0.1613	-0.0118	-0.0579	-0.0384	-0.0357	-0.0204	0.0051	0.0788	-0.0079
Gm34286	NA	chr1	82808980	82816424	NA	NA	NA	NA	NA	0.0265	-0.0207	0.2591	-0.007	0.1613	-0.0118	-0.0579	-0.0384	-0.0357	-0.0204	0.0051	0.0788	-0.0079
Gm17764	Gm17764 (from geneSymbol)	chr1	82821857	82823125	NA	NA	NA	NA	NA	0.0265	-0.0207	0.2591	-0.007	0.1613	-0.0118	-0.0579	-0.0384	-0.0357	-0.0204	0.0051	0.0788	-0.0079
Gm34450	NA	chr1	82824714	82826697	NA	NA	NA	NA	NA	0.0265	-0.0207	0.2591	-0.007	0.1613	-0.0118	-0.0579	-0.0384	-0.0357	-0.0204	0.0051	0.0788	-0.0079
LOC108167631	NA	chr1	82837680	82839350	NA	NA	NA	NA	NA	0.0265	-0.0207	0.2591	-0.007	0.1613	-0.0118	-0.0579	-0.0384	-0.0357	-0.0204	0.0051	0.0788	-0.0079
Agfg1	Agfg1 (from geneSymbol)	chr1	82839464	82886187	Chr1 42.55 cM	Chr2 q36.3	AGFG1	NA	NA	0.0265	-0.0207	0.2591	-0.007	0.1613	-0.0118	-0.0579	-0.0384	-0.0357	-0.0204	0.0051	0.0788	-0.0079
Slc19a3	Slc19a3 (from geneSymbol)	chr1	83012522	83027344	Chr1 42.65 cM	Chr2 q36.3	SLC19A3	NA	NA	0.0265	-0.0207	0.2591	-0.007	0.1613	-0.0118	-0.0579	-0.0384	-0.0357	-0.0204	0.0051	0.0788	-0.0079
Krtap28-13	Mus musculus keratin associated protein 28-13 (Krtap28-13), mRNA. (from RefSeq NM_027778)	chr1	83060929	83061921	NA	NA	NA	NA	NA	0.0265	-0.0207	0.2591	-0.007	0.1613	-0.0118	-0.0579	-0.0384	-0.0357	-0.0204	0.0051	0.0788	-0.0079
Ccl20	The sequence shown here is derived from an Ensembl automatic analysis pipeline and should be considered as preliminary data. (from UniProt F8WHA7)	chr1	83116765	83119167	Chr1 42.69 cM	Chr2 q36.3	CCL20	NA	NA	0.0265	-0.0207	0.2591	-0.007	0.1613	-0.0118	-0.0579	-0.0384	-0.0357	-0.0204	0.0051	0.0788	-0.0079
Daw1	Daw1 (from geneSymbol)	chr1	83159741	83186627	Chr1 42.7 cM	Chr2 q36.3	DAW1	NA	NA	0.0265	-0.0207	0.2591	-0.007	0.1613	-0.0118	-0.0579	-0.0384	-0.0357	-0.0204	0.0051	0.0788	-0.0079
Sphkap	Sphkap (from geneSymbol)	chr1	83255441	83407647	Chr1 42.73 cM	Chr2 q36.3	SPHKAP	NA	NA	0.0265	-0.0207	0.2591	-0.007	0.1613	-0.0118	-0.0579	-0.0384	-0.0357	-0.0204	0.0051	0.0788	-0.0079
Pid1	Pid1 (from geneSymbol)	chr1	84036295	84191360	Chr1 43.14 cM	Chr2 q36.3	PID1	NA	NA	0.0265	-0.0207	0.2591	-0.007	0.1613	-0.0118	-0.0579	-0.0384	-0.0357	-0.0204	0.0051	0.0788	-0.0079
Mir6353	Mus musculus microRNA 6353 (Mir6353), microRNA. (from RefSeq NR_105771)	chr1	84218848	84218961	NA	NA	NA	NA	NA	0.0265	-0.0207	0.2591	-0.007	0.1613	-0.0118	-0.0579	-0.0384	-0.0357	-0.0204	0.0051	0.0788	-0.0079
Dner	Dner (from geneSymbol)	chr1	84369838	84696221	Chr1 43.4 cM	Chr2 q36.3	DNER	NA	NA	0.0265	-0.0207	0.2591	-0.007	0.1613	-0.0118	-0.0579	-0.0384	-0.0357	-0.0204	0.0051	0.0788	-0.5359
Mir5126	Mus musculus microRNA 5126 (Mir5126), microRNA. (from RefSeq NR_039588)	chr1	84695838	84695915	NA	NA	NA	NA	NA	0.0265	-0.0207	0.2591	-0.007	0.1613	-0.0118	-0.0579	-0.0384	-0.0357	-0.0204	0.0051	0.0788	-0.0062
Trip12	Trip12 (from geneSymbol)	chr1	84722756	84773217	Chr1 43.42 cM	Chr2 q36.3	TRIP12	NA	NA	0.0265	-0.0207	0.2591	-0.007	0.1613	-0.0118	-0.0579	-0.0384	-0.0357	-0.0204	0.0051	0.0788	-0.0062
Fbxo36	Mus musculus F-box protein 36 (Fbxo36), mRNA. (from RefSeq NM_025386)	chr1	84874360	84900487	Chr1 43.43 cM	Chr2 q36.3	FBXO36	NA	NA	0.0265	-0.0207	0.2591	-0.007	0.1613	-0.0118	-0.0579	-0.0384	-0.0357	-0.0204	0.0051	0.0788	-0.0062
Slc16a14	Slc16a14 (from geneSymbol)	chr1	84906704	84935083	Chr1 43.43 cM	Chr2 q36.3	SLC16A14	NA	NA	0.0265	-0.0207	0.2591	-0.007	0.1613	-0.0118	-0.0579	-0.0384	-0.0357	-0.0204	0.0051	0.0788	-0.0062
Gm39669	NA	chr1	84935271	84936017	NA	NA	NA	NA	NA	0.0265	-0.0207	0.2591	-0.007	0.1613	-0.0118	-0.0579	-0.0384	-0.0357	-0.0204	0.0051	0.0788	-0.0062
Gm15433	Gm15433 (from geneSymbol)	chr1	84958593	84966167	Chr1 43.44 cM	NA	NA	NA	NA	0.0265	-0.0207	0.2591	-0.007	0.1613	-0.0118	-0.0579	-0.0384	-0.0357	-0.0204	0.0051	0.0788	-0.0062
A530032D15Rik	The sequence shown here is derived from an Ensembl automatic analysis pipeline and should be considered as preliminary data. (from UniProt E9Q422)	chr1	85094156	85101815	NA	NA	NA	NA	NA	0.0265	-0.0207	0.2591	-0.007	0.1613	-0.0118	-0.0579	-0.0384	-0.0357	-0.0204	0.0051	0.0788	-0.0062
A530040E14Rik	A530040E14Rik (from geneSymbol)	chr1	85106660	85285901	NA	NA	NA	NA	NA	0.0265	-0.0207	0.2591	-0.007	0.1613	-0.0118	-0.0579	-0.0384	-0.0357	-0.0204	0.0051	0.0788	-0.0062
Gm35498	NA	chr1	85112444	85118523	NA	NA	NA	NA	NA	0.0265	-0.0207	0.2591	-0.007	0.1613	-0.0118	-0.0579	-0.0384	-0.0357	-0.0204	0.0051	0.0788	-0.0062
LOC102638435	NA	chr1	85171031	85188190	NA	NA	NA	NA	NA	0.0265	-0.0207	0.2591	-0.007	0.1613	-0.0118	-0.0579	-0.0384	-0.0357	-0.0204	0.0051	0.0788	-0.0062
Gm7609	Gm7609 (from geneSymbol)	chr1	85207930	85215398	Chr1 43.45 cM	NA	NA	NA	NA	0.0265	-0.0207	0.2591	-0.007	0.1613	-0.0118	-0.0579	-0.0384	-0.0357	-0.0204	0.0051	0.0788	-0.0062
C130026I21Rik	C130026I21Rik (from geneSymbol)	chr1	85244755	85261169	NA	NA	NA	NA	NA	0.0265	-0.0207	0.2591	-0.007	0.1613	-0.0118	-0.0579	-0.0384	-0.0357	-0.0204	0.0051	0.0788	-0.0062
Gm38510	NA	chr1	85305394	85309015	NA	NA	NA	NA	NA	0.0265	-0.0207	0.2591	-0.007	0.1613	-0.0118	-0.0579	-0.0384	-0.0357	-0.0204	0.0051	0.0788	-0.0062
LOC108167347	NA	chr1	85313406	85317321	NA	NA	NA	NA	NA	0.0265	-0.0207	0.2591	-0.007	0.1613	-0.0118	-0.0579	-0.0384	-0.0357	-0.0204	0.0051	0.0788	-0.0062
LOC105243968	NA	chr1	85332758	85346135	NA	NA	NA	NA	NA	0.0265	-0.0207	0.2591	-0.007	0.1613	-0.0118	-0.0579	-0.0384	-0.0357	-0.0204	0.0051	0.0788	-0.0062
Gm2666	Gm2666 (from geneSymbol)	chr1	85483424	85527421	NA	NA	NA	NA	NA	0.0265	-0.0207	0.2591	-0.007	0.1613	-0.0118	-0.0579	-0.0384	-0.0357	-0.0204	0.0051	0.0788	-0.0062
Gm2427	Gm2427 (from geneSymbol)	chr1	85497654	85513346	NA	NA	NA	NA	NA	0.0265	-0.0207	0.2591	-0.007	0.1613	-0.0118	-0.0579	-0.0384	-0.0357	-0.0204	0.0051	0.0788	-0.0062
LOC101055758	NA	chr1	85544814	85552137	NA	NA	NA	NA	NA	0.0265	-0.0207	0.2591	-0.007	0.1613	-0.0118	-0.0579	-0.0384	-0.0357	-0.0204	0.0051	0.0788	-0.0062
Sp110	Sp110 (from geneSymbol)	chr1	85576898	85598810	Chr1 43.6 cM	Chr2 q37.1	SP110	NA	NA	0.0265	-0.0207	0.2591	-0.007	0.1613	-0.0118	-0.0579	-0.0384	-0.0357	-0.0204	0.0051	0.0788	-0.0062
LOC102634459	NA	chr1	85609571	85610850	NA	NA	NA	NA	NA	0.0265	-0.0207	0.2591	-0.007	0.1613	-0.0118	-0.0579	-0.0384	-0.0357	-0.0204	0.0051	0.0788	-0.0062
Sp140	The sequence shown here is derived from an Ensembl automatic analysis pipeline and should be considered as preliminary data. (from UniProt D3Z054)	chr1	85609619	85643288	Chr1 43.6 cM	Chr2 q37.1	SP140	PCM	LoF	0.0265	-0.0207	0.2591	-0.007	0.1613	-0.0118	-0.0579	-0.0384	-0.0357	-0.0204	0.0051	0.0788	-0.0062
Sp100	Sp100 (from geneSymbol)	chr1	85649987	85683118	Chr1 43.6 cM	Chr2 q37.1	SP100	NA	NA	0.0265	-0.0207	0.2591	-0.007	0.1613	-0.0118	-0.0579	-0.0384	-0.0357	-0.0204	0.0051	0.0788	-0.0062
A630001G21Rik	A630001G21Rik (from geneSymbol)	chr1	85717688	85736656	Chr1 43.75 cM	NA	NA	NA	NA	0.0265	-0.0207	0.2591	-0.007	0.1613	-0.0118	-0.0579	-0.0384	-0.0357	-0.0204	0.0051	0.0788	-0.0062
Mir8096	Mus musculus microRNA 8096 (Mir8096), microRNA. (from RefSeq NR_106172)	chr1	85751947	85752074	NA	NA	NA	NA	NA	0.0265	-0.0207	0.2591	-0.007	0.1613	-0.0118	-0.0579	-0.0384	-0.0357	-0.0204	0.0051	0.0788	-0.0062
9930111H07Rik	Mus musculus RIKEN cDNA 9930111H07 gene (9930111H07Rik), long non-coding RNA. (from RefSeq NR_108086)	chr1	85775270	85784694	NA	NA	NA	NA	NA	0.0265	-0.0207	0.2591	-0.007	0.1613	-0.0118	-0.0579	-0.0384	-0.0357	-0.0204	0.0051	0.0788	-0.0062
Cab39	The sequence shown here is derived from an Ensembl automatic analysis pipeline and should be considered as preliminary data. (from UniProt D3Z704)	chr1	85794515	85851576	Chr1 43.94 cM	Chr2 q37.1	CAB39	NA	NA	0.0265	-0.0207	0.2591	-0.007	0.1613	-0.0118	-0.0579	-0.0384	-0.0357	-0.0204	0.0051	0.0788	-0.0062
Itm2c	Itm2c (from geneSymbol)	chr1	85894509	85908698	Chr1 43.94 cM	Chr2 q37.1	ITM2C	NA	NA	0.0265	-0.0207	0.2591	-0.007	0.1613	-0.0118	-0.0579	-0.0384	-0.0357	-0.0204	0.0051	0.0788	-0.0062
Gm32302	NA	chr1	85914821	85921555	NA	NA	NA	NA	NA	0.0265	-0.0207	0.2591	-0.007	0.1613	-0.0118	-0.0579	-0.0384	-0.0357	-0.0204	0.0051	0.0788	-0.0062
4933407L21Rik	Mus musculus RIKEN cDNA 4933407L21 gene (4933407L21Rik), long non-coding RNA. (from RefSeq NR_037692)	chr1	85928482	85931756	NA	NA	NA	NA	NA	0.0265	-0.0207	0.2591	-0.007	0.1613	-0.0118	-0.0579	-0.0384	-0.0357	-0.0204	0.0051	0.0788	-0.0062
Gpr55	Mus musculus G protein-coupled receptor 55 (Gpr55), mRNA. (from RefSeq NM_001033290)	chr1	85939536	85961055	Chr1 43.94 cM	Chr2 q37.1	GPR55	NA	NA	0.0265	-0.0207	0.2591	-0.007	0.1613	-0.0118	-0.0579	-0.0384	-0.0357	-0.0204	0.0051	0.0788	-0.0062
Gm41905	NA	chr1	85957112	85973340	NA	NA	NA	NA	NA	0.0265	-0.0207	0.2591	-0.007	0.1613	-0.0118	-0.0579	-0.0384	-0.0357	-0.0204	0.0051	0.0788	-0.0062
Spata3	Event=Alternative splicing; Named isoforms=4; Name=1; IsoId=Q9D9T6-1; Sequence=Displayed; Name=2; IsoId=Q9D9T6-2; Sequence=VSP_008525; Note=May be due to competing acceptor splice site; Name=3; IsoId=Q9D9T6-3; Sequence=VSP_008525, VSP_008526, VSP_008527; Note=May be due to competing acceptor splice site and by intron retention; Name=4; IsoId=Q9D9T6-4; Sequence=VSP_008523, VSP_008524; Note=May be …	chr1	86021941	86024669	Chr1 43.94 cM	Chr2 q37.1	SPATA3	NA	NA	0.0265	-0.0207	0.2591	-0.007	0.1613	-0.0118	-0.0579	-0.0384	-0.0357	-0.0204	0.0051	0.0788	-0.0062
2810459M11Rik	Mus musculus RIKEN cDNA 2810459M11 gene (2810459M11Rik), transcript variant 2, mRNA. (from RefSeq NM_001144993)	chr1	86045862	86055456	Chr1 43.94 cM	Chr2 q37.1	C2orf72	NA	NA	0.0265	-0.0207	0.2591	-0.007	0.1613	-0.0118	-0.0579	-0.0384	-0.0357	-0.0204	0.0051	0.0788	-0.0062
Psmd1	Psmd1 (from geneSymbol)	chr1	86064618	86139295	Chr1 43.94 cM	Chr2 q37.1	PSMD1	NA	NA	0.0265	-0.0207	0.2591	-0.007	0.1613	-0.0118	-0.0579	-0.0384	-0.0357	-0.0204	0.0051	0.0788	-0.0062
Htr2b	Belongs to the G-protein coupled receptor 1 family. (from UniProt G3UVT8)	chr1	86099036	86111970	Chr1 43.94 cM	Chr2 q37.1	HTR2B	NA	NA	0.0265	-0.0207	0.2591	-0.007	0.1613	-0.0118	-0.0579	-0.0384	-0.0357	-0.0204	0.0051	0.0788	-0.0062
Armc9	Armc9 (from geneSymbol)	chr1	86154728	86220396	Chr1 43.94 cM	Chr2 q37.1	ARMC9	NA	NA	0.0265	-0.0207	0.2591	-0.007	0.1613	-0.0118	-0.0579	-0.0384	-0.0357	-0.0204	0.0051	0.0788	-0.0062
LOC108167633	NA	chr1	86245334	86256796	NA	NA	NA	NA	NA	0.0265	-0.0207	0.2591	-0.007	0.1613	-0.0118	-0.0579	-0.0384	-0.0357	-0.0204	0.0051	0.0788	-0.0062
Gm16341	Gm16341 (from geneSymbol)	chr1	86284128	86299281	NA	NA	NA	NA	NA	0.0265	-0.0207	0.2591	-0.007	0.1613	-0.0118	-0.0579	-0.0384	-0.0357	-0.0204	0.0051	0.0788	-0.0062
Gm28626	Gm28626 (from geneSymbol)	chr1	86303062	86304060	NA	NA	NA	NA	NA	0.0265	-0.0207	0.2591	-0.007	0.1613	-0.0118	-0.0579	-0.0384	-0.0357	-0.0204	0.0051	0.0788	-0.0062
B3gnt7	B3gnt7 (from geneSymbol)	chr1	86303220	86307305	Chr1 43.94 cM	Chr2 q37.1	B3GNT7	NA	NA	0.0265	-0.0207	0.2591	-0.007	0.1613	-0.0118	-0.0579	-0.0384	-0.0357	-0.0204	0.0051	0.0788	-0.0062
Ncl	Ncl (from geneSymbol)	chr1	86347832	86359015	Chr1 43.94 cM	Chr2 q37.1	NCL	NA	NA	0.0265	-0.0207	0.2591	-0.007	0.1613	-0.0118	-0.0579	-0.0384	-0.0357	-0.0204	0.0051	0.0788	-0.0062
Snora75	Mus musculus small nucleolar RNA, H/ACA box 75 (Snora75), small nucleolar RNA. (from RefSeq NR_028478)	chr1	86351169	86351285	NA	NA	NA	NA	NA	0.0265	-0.0207	0.2591	-0.007	0.1613	-0.0118	-0.0579	-0.0384	-0.0357	-0.0204	0.0051	0.0788	-0.0062
Gm24148	Gm24148 (from geneSymbol)	chr1	86351980	86352127	NA	NA	NA	NA	NA	0.0265	-0.0207	0.2591	-0.007	0.1613	-0.0118	-0.0579	-0.0384	-0.0357	-0.0204	0.0051	0.0788	-0.0062
Snord82	Mus musculus small nucleolar RNA, C/D box 82 (Snord82), small nucleolar RNA. (from RefSeq NR_002851)	chr1	86356259	86356327	Chr1 43.94 cM	Chr2 q37.1	SNORD82	NA	NA	0.0265	-0.0207	0.2591	-0.007	0.1613	-0.0118	-0.0579	-0.0384	-0.0357	-0.0204	0.0051	0.0788	-0.0062
C130036L24Rik	C130036L24Rik (from geneSymbol)	chr1	86359573	86367964	NA	NA	NA	NA	NA	0.0265	-0.0207	0.2591	-0.007	0.1613	-0.0118	-0.0579	-0.0384	-0.0357	-0.0204	0.0051	0.0788	-0.0062
Nmur1	Mus musculus neuromedin U receptor 1 (Nmur1), transcript variant 2, mRNA. (from RefSeq NM_010341)	chr1	86386324	86388141	Chr1 43.94 cM	Chr2 q37.1	NMUR1	NA	NA	0.0265	-0.0207	0.2591	-0.007	0.1613	-0.0118	-0.0579	-0.0384	-0.0357	-0.0204	0.0051	0.0788	-0.0062
1700019O17Rik	NA	chr1	86426328	86428049	NA	NA	NA	NA	NA	0.0265	-0.0207	0.2591	-0.007	0.1613	-0.0118	-0.0579	-0.0384	-0.0357	-0.0204	0.0051	0.0788	-0.0062
Gm32700	NA	chr1	86430010	86441525	NA	NA	NA	NA	NA	0.0265	-0.0207	0.2591	-0.007	0.1613	-0.0118	-0.0579	-0.0384	-0.0357	-0.0204	0.0051	0.0788	-0.0062
Gm32758	NA	chr1	86456651	86465317	NA	NA	NA	NA	NA	0.0265	-0.0207	0.2591	-0.007	0.1613	-0.0118	-0.0579	-0.0384	-0.0357	-0.0204	0.0051	0.0788	-0.0062
Gm41907	NA	chr1	86465723	86467136	NA	NA	NA	NA	NA	0.0265	-0.0207	0.2591	-0.007	0.1613	-0.0118	-0.0579	-0.0384	-0.0357	-0.0204	0.0051	0.0788	-0.0062
Ptma	Ptma (from geneSymbol)	chr1	86526735	86530698	Chr1 43.96 cM	Chr2 q37.1	PTMA	MGCT	Act	0.0265	-0.0207	0.2591	-0.007	0.1613	-0.0118	0.9104	-0.0384	-0.0357	-0.0204	0.0051	0.0788	-0.0062
Pde6d	Pde6d (from geneSymbol)	chr1	86543014	86582501	Chr1 43.96 cM	Chr2 q37.1	PDE6D	NA	NA	0.0265	-0.0207	0.2591	-0.007	0.1613	-0.0118	-0.0428	-0.0384	-0.0357	-0.0204	0.0051	0.0788	-0.0062
Cops7b	The sequence shown here is derived from an Ensembl automatic analysis pipeline and should be considered as preliminary data. (from UniProt D3Z6T8)	chr1	86587099	86606500	Chr1 43.97 cM	Chr2 q37.1	COPS7B	NA	NA	0.0265	-0.0207	0.2591	-0.007	0.1613	-0.0118	-0.0428	-0.0384	-0.0357	-0.0204	0.0051	0.0788	-0.0062
Gm41908	NA	chr1	86627067	86644243	NA	NA	NA	NA	NA	0.0265	-0.0207	0.2591	-0.007	0.1613	-0.0118	-0.0428	-0.0384	-0.0357	-0.0204	0.0051	0.0788	-0.0062
Nppc	Mus musculus natriuretic peptide type C (Nppc), mRNA. (from RefSeq NM_010933)	chr1	86666292	86670573	Chr1 43.98 cM	Chr2 q37.1	NPPC	NA	NA	0.0265	-0.0207	0.2591	-0.007	0.1613	-0.0118	-0.0428	-0.0384	-0.0357	-0.0204	0.0051	0.0788	-0.0062
Dis3l2	Dis3l2 (from geneSymbol)	chr1	86703803	87050097	Chr1 43.99 cM	Chr2 q37.1	DIS3L2	NA	NA	0.0265	-0.0207	0.2591	-0.007	0.1613	-0.0118	-0.0428	-0.0384	-0.0357	-0.0204	0.0051	0.0788	-0.0062
Gm41909	NA	chr1	86922933	86930742	NA	NA	NA	NA	NA	0.0265	-0.0207	0.2591	-0.007	0.1613	-0.0118	-0.0428	-0.0384	-0.0357	-0.0204	0.0051	0.0788	-0.0062
Gm28375	Gm28375 (from geneSymbol)	chr1	87056504	87067441	NA	NA	NA	NA	NA	0.0265	-0.0207	0.2591	-0.007	0.1613	-0.0118	-0.0428	-0.0384	-0.0357	-0.0204	0.0051	0.0788	-0.0062
Gm41910	NA	chr1	87071418	87072091	NA	NA	NA	NA	NA	0.0265	-0.0207	0.2591	-0.007	0.1613	-0.0118	-0.0428	-0.0384	-0.0357	-0.0204	0.0051	0.0788	-0.0062
Alppl2	Alppl2 (from geneSymbol)	chr1	87086689	87089928	Chr1 44.05 cM	Chr2 q37.1	ALPG	NA	NA	0.0265	-0.0207	0.2591	-0.007	0.1613	-0.0118	-0.0428	-0.0384	-0.0357	-0.0204	0.0051	0.0788	-0.0062
Gm29371	Gm29371 (from geneSymbol)	chr1	87095459	87097932	NA	NA	NA	NA	NA	0.0265	-0.0207	0.2591	-0.007	0.1613	-0.0118	-0.0428	-0.0384	-0.0357	-0.0204	0.0051	0.0788	-0.0062
Alpi	Mus musculus alkaline phosphatase, intestinal (Alpi), mRNA. (from RefSeq NM_001081082)	chr1	87098001	87101606	Chr1 44.05 cM	Chr2 q37.1	ALPG	NA	NA	0.0265	-0.0207	0.2591	-0.007	0.1613	-0.0118	-0.0428	-0.0384	-0.0357	-0.0204	0.0051	0.0788	-0.0062
Akp3	Akp3 (from geneSymbol)	chr1	87125007	87127912	Chr1 44.06 cM	Chr2 q37.1	ALPG	NA	NA	0.0265	-0.0207	0.2591	-0.007	0.1613	-0.0118	-0.0428	-0.0384	-0.0357	-0.0204	0.0051	0.0788	-0.0062
Ecel1	Ecel1 (from geneSymbol)	chr1	87147654	87155761	Chr1 44.06 cM	Chr2 q37.1	ECEL1	NA	NA	0.0265	-0.0207	0.2591	-0.007	0.1613	-0.0118	-0.0428	-0.0384	-0.0357	-0.0204	0.0051	0.0788	-0.0062
Gm33292	NA	chr1	87150915	87166186	NA	NA	NA	NA	NA	0.0265	-0.0207	0.2591	-0.007	0.1613	-0.0118	-0.0428	-0.0384	-0.0357	-0.0204	0.0051	0.0788	-0.0062
Prss56	Mus musculus protease, serine 56 (Prss56), mRNA. (from RefSeq NM_027084)	chr1	87183315	87188405	Chr1 44.07 cM	Chr2 q37.1	PRSS56	NA	NA	0.0265	-0.0207	0.2591	-0.007	0.1613	-0.0118	-0.0428	-0.0384	-0.0357	-0.0204	0.0051	0.0788	-0.0062
Chrnd	Chrnd (from geneSymbol)	chr1	87190596	87200070	Chr1 44.07 cM	Chr2 q37.1	CHRND	NA	NA	0.0265	-0.0207	0.2591	-0.007	0.1613	-0.0118	-0.0428	-0.0384	-0.0357	-0.0204	0.0051	0.0788	-0.0062
Chrng	Chrng (from geneSymbol)	chr1	87205885	87211643	Chr1 44.07 cM	Chr2 q37.1	CHRNG	NA	NA	0.0265	-0.0207	0.2591	-0.007	0.1613	-0.0118	-0.0428	-0.0384	-0.0357	-0.0204	0.0051	0.0788	-0.0062
Eif4e2	Eif4e2 (from geneSymbol)	chr1	87213938	87228858	Chr1 44.08 cM	Chr2 q37.1	EIF4E2	NA	NA	0.0265	-0.0207	0.2591	-0.007	0.1613	-0.0118	-0.0428	-0.0384	-0.0357	-0.0204	0.0051	0.0788	-0.0062
Efhd1	Efhd1 (from geneSymbol)	chr1	87264363	87310791	Chr1 44.15 cM	Chr2 q37.1	EFHD1	NA	NA	0.0265	-0.0207	0.2591	-0.007	0.1613	-0.0118	-0.0428	-0.0384	-0.0357	-0.0204	0.0051	0.0788	-0.0062
Gm41911	NA	chr1	87293831	87309496	NA	NA	NA	NA	NA	0.0265	-0.0207	0.2591	-0.007	0.1613	-0.0118	-0.0428	-0.0384	-0.0357	-0.0204	0.0051	0.0788	-0.0062
Kcnj13	The sequence shown here is derived from an Ensembl automatic analysis pipeline and should be considered as preliminary data. (from UniProt G3UX25)	chr1	87384576	87394729	Chr1 44.3 cM	Chr2 q37.1	KCNJ13	NA	NA	0.0265	-0.0207	0.2591	-0.007	0.1613	-0.0118	-0.0428	-0.0384	-0.0357	-0.0204	0.0051	0.0788	-0.0062
Gigyf2	Gigyf2 (from geneSymbol)	chr1	87389418	87450796	Chr1 44.23 cM	Chr2 q37.1	GIGYF2	NA	NA	0.0265	-0.0207	0.2591	-0.007	0.1613	-0.0118	-0.0428	-0.0384	-0.0357	-0.0204	0.0051	0.0788	-0.0062
3110079O15Rik	NA	chr1	87470263	87475459	NA	NA	NA	NA	NA	0.0265	-0.0207	0.2591	-0.007	0.1613	-0.0118	-0.0428	-0.0384	-0.0357	-0.0204	0.0051	0.0788	-0.0062
Ngef	The sequence shown here is derived from an Ensembl automatic analysis pipeline and should be considered as preliminary data. (from UniProt F6SWQ9)	chr1	87476828	87510362	Chr1 44.42 cM	Chr2 q37.1	NGEF	NA	NA	0.0265	-0.0207	0.2591	-0.007	0.1613	-0.0118	-0.0428	-0.0384	-0.0357	-0.0204	0.0051	0.0788	-0.0062
LOC108167634	NA	chr1	87550489	87568319	NA	NA	NA	NA	NA	0.0265	-0.0207	0.2591	-0.007	0.1613	-0.0118	-0.0428	-0.0384	-0.0357	-0.0204	0.0051	0.0788	-0.0062
Neu2	The sequence shown here is derived from an Ensembl automatic analysis pipeline and should be considered as preliminary data. (from UniProt E9Q0P5)	chr1	87594549	87597845	Chr1 44.44 cM	Chr2 q37.1	NEU2	NA	NA	0.0265	-0.0207	0.2591	-0.007	0.1613	-0.0118	-0.0428	-0.0384	-0.0357	-0.0204	0.0051	0.0788	-0.0062
Inpp5d	Inpp5d (from geneSymbol)	chr1	87700387	87720508	Chr1 44.44 cM	Chr2 q37.1	INPP5D	NA	NA	0.0265	-0.0207	0.2591	-0.007	0.1613	-0.0118	-0.0428	-0.0384	-0.0357	-0.0204	0.0051	0.0788	-0.0062
Gm33470	NA	chr1	87718298	87724892	NA	NA	NA	NA	NA	0.0265	-0.0207	0.2591	-0.007	0.1613	-0.0118	-0.0428	-0.0384	-0.0357	-0.0204	0.0051	0.0788	-0.0062
Gm33517	NA	chr1	87728269	87740855	NA	NA	NA	NA	NA	0.0265	-0.0207	0.2591	-0.007	0.1613	-0.0118	-0.0428	-0.0384	-0.0357	-0.0204	0.0051	0.0788	-0.0062
Atg16l1	Atg16l1 (from geneSymbol)	chr1	87756005	87776328	Chr1 44.44 cM	Chr2 q37.1	ATG16L1	NA	NA	0.0265	-0.0207	0.2591	-0.007	0.1613	-0.0118	-0.0428	-0.0384	-0.0357	-0.0204	0.0051	0.0788	-0.0062
Scarna6	Mus musculus small Cajal body-specific RNA 6 (Scarna6), guide RNA. (from RefSeq NR_028519)	chr1	87784570	87784818	NA	NA	NA	NA	NA	0.0265	-0.0207	0.2591	-0.007	0.1613	-0.0118	-0.0428	-0.0384	-0.0357	-0.0204	0.0051	0.0788	-0.0062
Sag	Sag (from geneSymbol)	chr1	87813299	87845158	Chr1 44.44 cM	Chr2 q37.1	SAG	NA	NA	0.0265	-0.0207	0.2591	-0.007	0.1613	-0.0118	-0.0428	-0.0384	-0.0357	-0.0204	0.0051	0.0788	-0.0062
Gm38609	NA	chr1	87844856	87853269	NA	NA	NA	NA	NA	0.0265	-0.0207	0.2591	-0.007	0.1613	-0.0118	-0.0428	-0.0384	-0.0357	-0.0204	0.0051	0.0788	-0.0062
Gm19582	Mus musculus predicted gene, 19582 (Gm19582), long non-coding RNA. (from RefSeq NR_136921)	chr1	87853346	87854299	NA	NA	NA	NA	NA	0.0265	-0.0207	0.2591	-0.007	0.1613	-0.0118	-0.0428	-0.0384	-0.0357	-0.0204	0.0051	0.0788	-0.0062
Dgkd	Dgkd (from geneSymbol)	chr1	87908232	87942376	Chr1 44.44 cM	Chr2 q37.1	DGKD	NA	NA	0.0265	-0.0207	0.2591	-0.007	0.1613	-0.0118	-0.0428	-0.0384	-0.0357	-0.0204	0.0051	0.0788	-0.0062
Usp40	Usp40 (from geneSymbol)	chr1	87967510	88008578	Chr1 44.45 cM	Chr2 q37.1	USP40	NA	NA	0.0265	-0.0207	0.2591	-0.007	0.1613	-0.0118	-0.0428	-0.0384	-0.0357	-0.0204	0.0051	0.0788	-0.0062
Ugt1a10	Belongs to the UDP-glycosyltransferase family. (from UniProt G3UZC9)	chr1	88055410	88220002	Chr1 44.49 cM	Chr2 q37.1	UGT1A10	NA	NA	0.0265	-0.0207	0.2591	-0.007	0.1613	-0.0118	-0.0428	-0.0384	-0.0357	-0.0204	0.0051	0.0788	-0.0062
Ugt1a9	Mus musculus UDP glucuronosyltransferase 1 family, polypeptide A9 (Ugt1a9), mRNA. (from RefSeq NM_201644)	chr1	88070778	88220002	Chr1 44.5 cM	Chr2 q37.1	UGT1A10	NA	NA	0.0265	-0.0207	0.2591	-0.007	0.1613	-0.0118	-0.0428	-0.0384	-0.0357	-0.0204	0.0051	0.0788	-0.0062
Ugt1a7c	Belongs to the UDP-glycosyltransferase family. (from UniProt D3YZ96)	chr1	88095000	88220002	Chr1 44.5 cM	Chr2 q37.1	UGT1A10	NA	NA	0.0265	-0.0207	0.2591	-0.007	0.1613	-0.0118	-0.0428	-0.0384	-0.0357	-0.0204	0.0051	0.0788	-0.0062
Ugt1a6b	Ugt1a6b (from geneSymbol)	chr1	88103256	88218998	Chr1 44.51 cM	Chr2 q37.1	UGT1A6	NA	NA	0.0265	-0.0207	0.2591	-0.007	0.1613	-0.0118	-0.0428	-0.0384	-0.0357	-0.0204	0.0051	0.0788	-0.0062
Ugt1a6a	Belongs to the UDP-glycosyltransferase family. (from UniProt D3YZE6)	chr1	88134808	88220002	Chr1 44.52 cM	Chr2 q37.1	UGT1A6	NA	NA	0.0265	-0.0207	0.2591	-0.007	0.1613	-0.0118	-0.0428	-0.0384	-0.0357	-0.0204	0.0051	0.0788	-0.0062
Ugt1a5	Mus musculus UDP glucuronosyltransferase 1 family, polypeptide A5 (Ugt1a5), mRNA. (from RefSeq NM_201643)	chr1	88166011	88220002	Chr1 44.53 cM	Chr2 q37.1	UGT1A4	NA	NA	0.0265	-0.0207	0.2591	-0.007	0.1613	-0.0118	-0.0428	-0.0384	-0.0357	-0.0204	0.0051	0.0788	-0.0062
Ugt1a2	Mus musculus UDP glucuronosyltransferase 1 family, polypeptide A2 (Ugt1a2), mRNA. (from RefSeq NM_013701)	chr1	88200610	88220002	Chr1 44.54 cM	Chr2 q37.1	UGT1A3	NA	NA	0.0265	-0.0207	0.2591	-0.007	0.1613	-0.0118	-0.0428	-0.0384	-0.0357	-0.0204	0.0051	0.0788	-0.0062
Dnajb3	Mus musculus DnaJ heat shock protein family (Hsp40) member B3 (Dnajb3), mRNA. (from RefSeq NM_008299)	chr1	88204731	88205748	Chr1 44.55 cM	Chr2 q37.1	DNAJB3	NA	NA	0.0265	-0.0207	0.2591	-0.007	0.1613	-0.0118	-0.0428	-0.0384	-0.0357	-0.0204	0.0051	0.0788	-0.0062
Ugt1a1	Mus musculus UDP glucuronosyltransferase 1 family, polypeptide A1 (Ugt1a1), mRNA. (from RefSeq NM_201645)	chr1	88211958	88220002	Chr1 44.55 cM	Chr2 q37.1	UGT1A1	NA	NA	0.0265	-0.0207	0.2591	-0.007	0.1613	-0.0118	-0.0428	-0.0384	-0.0357	-0.0204	0.0051	0.0788	-0.0062
Mroh2a	Mroh2a (from geneSymbol)	chr1	88226991	88246991	Chr1 44.55 cM	Chr2 q37.1	MROH2A	NA	NA	0.0265	-0.0207	0.2591	-0.007	0.1613	-0.0118	-0.0428	-0.0384	-0.0357	-0.0204	0.0051	0.0788	-0.0062
Hjurp	The sequence shown here is derived from an Ensembl automatic analysis pipeline and should be considered as preliminary data. (from UniProt F6XR06)	chr1	88263108	88277633	Chr1 44.57 cM	Chr2 q37.1	HJURP	NA	NA	0.0265	-0.0207	0.2591	-0.007	0.1613	-0.0118	-0.0428	-0.0384	-0.0357	-0.0204	0.0051	0.0788	-0.0062
Trpm8	Trpm8 (from geneSymbol)	chr1	88348660	88388853	Chr1 44.57 cM	Chr2 q37.1	TRPM8	NA	NA	0.0265	-0.0207	0.2591	-0.007	0.1613	-0.0118	-0.0428	-0.0384	-0.0357	-0.0204	0.0051	0.0788	-0.0062
Spp2	Spp2 (from geneSymbol)	chr1	88407009	88426438	Chr1 44.63 cM	Chr2 q37.1	SPP2	NA	NA	0.0265	-0.0207	0.2591	-0.007	0.1613	-0.0118	-0.0428	-0.0384	-0.0357	-0.0204	0.0051	0.0788	-0.0062
Gm29538	Gm29538 (from geneSymbol)	chr1	88443968	88462479	NA	NA	NA	NA	NA	0.0265	-0.0207	0.2591	-0.007	0.1613	-0.0118	-0.0428	-0.0384	-0.0357	-0.0204	0.0051	0.0788	-0.0062
Gm28888	Gm28888 (from geneSymbol)	chr1	88472246	88493786	NA	NA	NA	NA	NA	0.0265	-0.0207	0.2591	-0.007	0.1613	-0.0118	-0.0428	-0.0384	-0.0357	-0.0204	0.0051	0.0788	-0.0062
Glrp1	Mus musculus glutamine repeat protein 1 (Glrp1), mRNA. (from RefSeq NM_008132)	chr1	88499870	88510066	NA	NA	NA	NA	NA	0.0265	-0.0207	0.2591	-0.007	0.1613	-0.0118	-0.0428	-0.0384	-0.0357	-0.0204	0.0051	0.0788	-0.0062
Gm19589	Mus musculus predicted gene, 19589 (Gm19589), long non-coding RNA. (from RefSeq NR_037971)	chr1	88551516	88562166	NA	NA	NA	NA	NA	0.0265	-0.0207	0.2591	-0.007	0.1613	-0.0118	-0.0428	-0.0384	-0.0357	-0.0204	0.0051	0.0788	-0.0062
Gm41912	NA	chr1	88566705	88569974	NA	NA	NA	NA	NA	0.0265	-0.0207	0.2591	-0.007	0.1613	-0.0118	-0.0428	-0.0384	-0.0357	-0.0204	0.0051	0.0788	-0.0062
Arl4c	Small GTP-binding protein which cycles between an inactive GDP-bound and an active GTP-bound form, and the rate of cycling is regulated by guanine nucleotide exchange factors (GEF) and GTPase-activating proteins (GAP). GTP-binding protein that does not act as an allosteric activator of the cholera toxin catalytic subunit. May be involved in transport between a perinuclear compartment and the plas…	chr1	88698224	88702191	Chr1 44.85 cM	Chr2 q37.1	ARL4C	NA	NA	0.0265	-0.0207	0.2591	-0.007	0.1613	-0.0118	-0.0428	-0.0384	-0.0357	-0.0204	0.0051	0.0788	-0.0062
Platr5	Platr5 (from geneSymbol)	chr1	88754889	88755733	NA	NA	NA	NA	NA	0.0265	-0.0207	0.2591	-0.007	0.1613	-0.0118	-0.0428	-0.0384	-0.0357	-0.0204	0.0051	0.0788	-0.0062
Gm34194	NA	chr1	88979798	88993764	NA	NA	NA	NA	NA	0.0265	-0.0207	0.2591	-0.007	0.1613	-0.0118	-0.0428	-0.0384	-0.0357	-0.0204	0.0051	0.0788	-0.0062
1700067G17Rik	Mus musculus RIKEN cDNA 1700067G17 gene (1700067G17Rik), long non-coding RNA. (from RefSeq NR_040471)	chr1	89016112	89022210	NA	NA	NA	NA	NA	0.0265	-0.0207	0.2591	-0.007	0.1613	-0.0118	-0.0428	-0.0384	-0.0357	-0.0204	0.0051	0.0788	-0.0062
Gm34331	NA	chr1	89102270	89103770	NA	NA	NA	NA	NA	0.0265	-0.0207	0.2591	-0.007	0.1613	-0.0118	-0.0428	-0.0384	-0.0357	-0.0204	0.0051	0.0788	-0.0062
Sh3bp4	Sh3bp4 (from geneSymbol)	chr1	89133715	89155068	Chr1 45.05 cM	Chr2 q37.2	SH3BP4	NA	NA	0.0265	-0.0207	0.2591	-0.007	0.1613	-0.0118	-0.0428	-0.0384	-0.0357	-0.0204	0.0051	0.0788	-0.0062
C030007H22Rik	Mus musculus RIKEN cDNA C030007H22 gene (C030007H22Rik), long non-coding RNA. (from RefSeq NR_040482)	chr1	89360341	89406133	NA	NA	NA	NA	NA	0.0265	-0.0207	0.2591	-0.007	0.1613	-0.0118	-0.0428	-0.0384	-0.0357	-0.0204	0.0051	0.0788	-0.0062
Gm41913	NA	chr1	89387695	89394307	NA	NA	NA	NA	NA	0.0265	-0.0207	0.2591	-0.007	0.1613	-0.0118	-0.0428	-0.0384	-0.0357	-0.0204	0.0051	0.0788	-0.0062
Agap1	Agap1 (from geneSymbol)	chr1	89454810	89895282	Chr1 45.06 cM	Chr2 q37.2	AGAP1	NA	NA	0.0265	-0.0207	0.2591	-0.007	0.1613	-0.0118	-0.0428	-0.0384	-0.0357	-0.0204	0.0051	0.0788	-0.0062
Gm28499	Gm28499 (from geneSymbol)	chr1	89566972	89578594	NA	NA	NA	NA	NA	0.0265	-0.0207	0.2591	-0.007	0.1613	-0.0118	-0.0428	-0.0384	-0.0357	-0.0204	0.0051	0.0788	-0.0062
Gm41914	NA	chr1	89577981	89580815	NA	NA	NA	NA	NA	0.0265	-0.0207	0.2591	-0.007	0.1613	-0.0118	-0.0428	-0.0384	-0.0357	-0.0204	0.0051	0.0788	-0.0062
4933400F21Rik	4933400F21Rik (from geneSymbol)	chr1	89676506	89683892	NA	NA	NA	NA	NA	0.0265	-0.0207	0.2591	-0.007	0.1613	-0.0118	-0.0428	-0.0384	-0.0357	-0.0204	0.0051	0.0788	-0.0062
Gbx2	Gbx2 (from geneSymbol)	chr1	89927961	89931176	Chr1 45.06 cM	Chr2 q37.2	GBX2	NA	NA	0.0265	-0.0207	0.2591	-0.007	0.1613	-0.0118	-0.0428	-0.0384	-0.0357	-0.0204	0.0051	0.0788	-0.0062
LOC102637806	NA	chr1	89930365	89934593	NA	NA	NA	NA	NA	0.0265	-0.0207	0.2591	-0.007	0.1613	-0.0118	-0.0428	-0.0384	-0.0357	-0.0204	0.0051	0.0788	-0.0062
Gm41915	NA	chr1	89962519	89966561	NA	NA	NA	NA	NA	0.0265	-0.0207	0.2591	-0.007	0.1613	-0.0118	-0.0428	-0.0384	-0.0357	-0.0204	0.0051	0.0788	-0.0062
Asb18	Asb18 (from geneSymbol)	chr1	89967574	89998184	Chr1 45.06 cM	Chr2 q37.2	ASB18	NA	NA	0.0265	-0.0207	0.2591	-0.007	0.1613	-0.0118	-0.0428	-0.0384	-0.0357	-0.0204	0.0051	0.0788	-0.0062
Gm34616	NA	chr1	90004702	90007198	NA	NA	NA	NA	NA	0.0265	-0.0207	0.2591	-0.007	0.1613	-0.0118	-0.0428	-0.0384	-0.0357	-0.0204	0.0051	0.0788	-0.0062
Iqca	Iqca (from geneSymbol)	chr1	90042131	90153401	NA	NA	NA	NA	NA	0.0265	-0.0207	0.2591	-0.007	0.1613	-0.0118	-0.0428	-0.0384	-0.0357	-0.0204	0.0051	0.0788	-0.0062
4930434B07Rik	4930434B07Rik (from geneSymbol)	chr1	90153522	90159455	NA	NA	NA	NA	NA	0.0265	-0.0207	0.2591	-0.007	0.1613	-0.0118	-0.0428	-0.0384	-0.0357	-0.0204	0.0051	0.0788	-0.0062
Ackr3	Ackr3 (from geneSymbol)	chr1	90203979	90215724	Chr1 45.28 cM	Chr2 q37.3	ACKR3	OVT	Act	0.0265	-0.0207	0.2591	-0.007	0.1613	-0.0118	-0.0428	-0.0384	-0.0357	-0.0204	0.0051	0.0788	-0.0062
Gm34930	NA	chr1	90255648	90261655	NA	NA	NA	NA	NA	0.0265	-0.0207	0.2591	-0.007	0.1613	-0.0118	-0.0428	-0.0384	-0.0357	-0.0204	0.0051	0.0788	-0.0062
LOC102638195	NA	chr1	90280009	90290770	NA	NA	NA	NA	NA	0.0265	-0.0207	0.2591	-0.007	0.1613	-0.0118	-0.0428	-0.0384	-0.0357	-0.0204	0.0051	0.0788	-0.0062
Gm34992	NA	chr1	90337730	90451763	NA	NA	NA	NA	NA	0.0265	-0.0207	0.2591	-0.007	0.1613	-0.0118	-0.0428	-0.0384	-0.0357	-0.0204	0.0051	0.0788	-0.0062
Gm28722	Gm28722 (from geneSymbol)	chr1	90453539	90504261	NA	NA	NA	NA	NA	0.0265	-0.0207	0.2591	-0.007	0.1613	-0.0118	-0.0428	-0.0384	-0.0357	-0.0204	0.0051	0.0788	-0.0062
Gm35048	Gm35048 (from geneSymbol)	chr1	90514383	90520414	NA	NA	NA	NA	NA	0.0265	-0.0207	0.2591	-0.007	0.1613	-0.0118	-0.0428	-0.0384	-0.0357	-0.0204	0.0051	0.0788	-0.0062
LOC108167648	NA	chr1	90538994	90547781	NA	NA	NA	NA	NA	0.0265	-0.0207	0.2591	-0.007	0.1613	-0.0118	-0.0428	-0.0384	-0.0357	-0.0204	0.0051	0.0788	-0.0062
Gm41917	NA	chr1	90548008	90575459	NA	NA	NA	NA	NA	0.0265	-0.0207	0.2591	-0.007	0.1613	-0.0118	-0.0428	-0.0384	-0.0357	-0.0204	0.0051	0.0788	-0.0062
Gm35192	NA	chr1	90582882	90583292	NA	NA	NA	NA	NA	0.0265	-0.0207	0.2591	-0.007	0.1613	-0.0118	-0.0428	-0.0384	-0.0357	-0.0204	0.0051	0.0788	-0.0062
Cops8	Cops8 (from geneSymbol)	chr1	90603453	90613341	Chr1 45.53 cM	Chr2 q37.3	COPS8	NA	NA	0.0265	-0.0207	0.2591	-0.007	0.1613	-0.0118	-0.0428	-0.0384	-0.0357	-0.0204	0.0051	0.0788	-0.0062
Gm35242	NA	chr1	90649077	90655018	NA	NA	NA	NA	NA	0.0265	-0.0207	0.2591	-0.007	0.1613	-0.0118	-0.0428	-0.0384	-0.0357	-0.0204	0.0051	0.0788	-0.0062
Gm9991	Gm9991 (from geneSymbol)	chr1	90674465	90679655	NA	NA	NA	NA	NA	0.0265	-0.0207	0.2591	-0.007	0.1613	-0.0118	-0.0428	-0.0384	-0.0357	-0.0204	0.0051	0.0788	-0.0062
Gm35332	NA	chr1	90686844	90703890	NA	NA	NA	NA	NA	0.0265	-0.0207	0.2591	-0.007	0.1613	-0.0118	-0.0428	-0.0384	-0.0357	-0.0204	0.0051	0.0788	-0.0062
Gm41918	NA	chr1	90758761	90764014	NA	NA	NA	NA	NA	0.0265	-0.0207	0.2591	-0.007	0.1613	-0.0118	-0.0428	-0.0384	-0.0357	-0.0204	0.0051	0.0788	-0.0062
Col6a3	Col6a3 (from geneSymbol)	chr1	90766859	90843971	Chr1 45.53 cM	Chr2 q37.3	COL6A3	MEL	LoF	0.0265	-0.0207	0.2591	-0.007	0.1613	-0.0118	-0.0428	-0.0384	-0.0357	-0.0204	0.0051	0.0788	-0.0062
Gm35381	NA	chr1	90887866	90909237	NA	NA	NA	NA	NA	0.0265	-0.0207	0.2591	-0.007	0.1613	-0.0118	-0.0428	-0.0384	-0.0357	-0.0204	0.0051	0.0788	-0.0062
Mlph	The sequence shown here is derived from an Ensembl automatic analysis pipeline and should be considered as preliminary data. (from UniProt D3Z049)	chr1	90915022	90948869	Chr1 45.73 cM	Chr2 q37.3	MLPH	NA	NA	0.0265	-0.0207	0.2591	-0.007	0.1613	-0.0118	-0.0428	-0.0384	-0.0357	-0.0204	0.0051	0.0788	-0.0062
Prlh	Mus musculus prolactin releasing hormone (Prlh), mRNA. (from RefSeq NM_001101647)	chr1	90953107	90954012	Chr1 45.81 cM	Chr2 q37.3	PRLH	NA	NA	0.0265	-0.0207	0.2591	-0.007	0.1613	-0.0118	-0.0428	-0.0384	-0.0357	-0.0204	0.0051	0.0788	-0.0062
Rab17	Rab17 (from geneSymbol)	chr1	90958132	90967667	Chr1 45.84 cM	Chr2 q37.3	RAB17	NA	NA	0.0265	-0.0207	0.2591	-0.007	0.1613	-0.0118	-0.0428	-0.0384	-0.0357	-0.0204	0.0051	0.0788	-0.0062
Lrrfip1	Lrrfip1 (from geneSymbol)	chr1	91053443	91117322	Chr1 46.03 cM	Chr2 q37.3	LRRFIP1	NA	NA	0.0265	-0.0207	0.2591	-0.007	0.1613	-0.0118	-0.0428	-0.0384	-0.0357	-0.0204	0.0051	0.0788	-0.0062
Rbm44	Rbm44 (from geneSymbol)	chr1	91144972	91165168	Chr1 46.08 cM	Chr2 q37.3	RBM44	NA	NA	0.0265	-0.0207	0.2591	-0.007	0.1613	-0.0118	-0.0428	-0.0384	-0.0357	-0.0204	0.0051	0.0788	-0.0062
Ramp1	Mus musculus receptor (calcitonin) activity modifying protein 1 (Ramp1), transcript variant 2, mRNA. (from RefSeq NM_178401)	chr1	91179821	91206790	Chr1 46.08 cM	Chr2 q37.3	RAMP1	NA	NA	0.0265	-0.0207	0.2591	-0.007	0.1613	-0.0118	-0.0428	-0.0384	-0.0357	-0.0204	0.0051	0.0788	-0.0062
Ube2f	Ube2f (from geneSymbol)	chr1	91250318	91285958	Chr1 46.08 cM	Chr2 q37.3	UBE2F	NA	NA	0.0265	-0.0207	0.2591	-0.007	0.1613	-0.0118	-0.0428	-0.0384	-0.0357	-0.0204	0.0051	0.0788	-0.0062
Scly	Belongs to the class-V pyridoxal-phosphate-dependent aminotransferase family. (from UniProt D3Z3I6)	chr1	91298653	91321075	Chr1 46.08 cM	Chr2 q37.3	SCLY	NA	NA	0.0265	-0.0207	0.2591	-0.007	0.1613	-0.0118	-0.0428	-0.0384	-0.0357	-0.0204	0.0051	0.0788	-0.0062
Espnl	The sequence shown here is derived from an Ensembl automatic analysis pipeline and should be considered as preliminary data. (from UniProt H3BLK9)	chr1	91322074	91348303	Chr1 46.08 cM	Chr2 q37.3	ESPNL	NA	NA	0.0265	-0.0207	0.2591	-0.007	0.1613	-0.0118	-0.0428	-0.0384	-0.0357	-0.0204	0.0051	0.0788	-0.0062
Klhl30	Mus musculus kelch-like 30 (Klhl30), mRNA. (from RefSeq NM_027551)	chr1	91351072	91362404	Chr1 46.09 cM	Chr2 q37.3	KLHL30	NA	NA	0.0265	-0.0207	0.2591	-0.007	0.1613	-0.0118	-0.0428	-0.0384	-0.0357	-0.0204	0.0051	0.0788	-0.0062
Fam132b	NA	chr1	91366162	91371458	NA	NA	NA	NA	NA	0.0265	-0.0207	0.2591	-0.007	0.1613	-0.0118	-0.0428	-0.0384	-0.0357	-0.0204	0.0051	0.0788	-0.0062
Ilkap	Ilkap (from geneSymbol)	chr1	91375826	91395832	Chr1 46.11 cM	Chr2 q37.3	ILKAP	NA	NA	0.0265	-0.0207	0.2591	-0.007	0.1613	-0.0118	-0.0428	-0.0384	-0.0357	-0.0204	0.0051	0.0788	-0.0062
1700020N18Rik	Mus musculus RIKEN cDNA 1700020N18 gene (1700020N18Rik), long non-coding RNA. (from RefSeq NR_026924)	chr1	91404878	91406029	NA	NA	NA	NA	NA	0.0265	-0.0207	0.2591	-0.007	0.1613	-0.0118	-0.0428	-0.0384	-0.0357	-0.0204	0.0051	0.0788	-0.0062
Hes6	Hes6 (from geneSymbol)	chr1	91411482	91413222	Chr1 46.12 cM	Chr2 q37.3	HES6	NA	NA	0.0265	-0.0207	0.2591	-0.007	0.1613	-0.0118	-0.0428	-0.0384	-0.0357	-0.0204	0.0051	0.0788	-0.0062
Per2	Per2 (from geneSymbol)	chr1	91415976	91445986	Chr1 46.13 cM	Chr2 q37.3	PER2	NA	NA	0.0265	-0.0207	0.2591	-0.007	0.1613	-0.0118	-0.0428	-0.0384	-0.0357	-0.0204	0.0051	0.0788	-0.0062
Gm35591	NA	chr1	91446228	91447563	NA	NA	NA	NA	NA	0.0265	-0.0207	0.2591	-0.007	0.1613	-0.0118	-0.0428	-0.0384	-0.0357	-0.0204	0.0051	0.0788	-0.0062
Gm28382	Gm28382 (from geneSymbol)	chr1	91482811	91484763	NA	NA	NA	NA	NA	0.0265	-0.0207	0.2591	-0.007	0.1613	-0.0118	-0.0428	-0.0384	-0.0357	-0.0204	0.0051	0.0788	-0.0062
Traf3ip1	Traf3ip1 (from geneSymbol)	chr1	91508836	91529307	Chr1 46.16 cM	Chr2 q37.3	TRAF3IP1	NA	NA	0.0265	-0.0207	0.2591	-0.007	0.1613	-0.0118	-0.0428	-0.0384	-0.0357	-0.0204	0.0051	0.0788	-0.0062
Asb1	Asb1 (from geneSymbol)	chr1	91541079	91559590	Chr1 46.19 cM	Chr2 q37.3	ASB1	NA	NA	0.0265	-0.0207	0.2591	-0.007	0.1613	-0.0118	-0.0428	-0.0384	-0.0357	-0.0204	0.0051	0.0788	-0.0062
Gm28380	Gm28380 (from geneSymbol)	chr1	91611313	91627741	NA	NA	NA	NA	NA	0.0265	-0.0207	0.2591	-0.007	0.1613	-0.0118	-0.0428	-0.0384	-0.0357	-0.0204	0.0051	0.0788	-0.0062
Twist2	Contains 1 basic helix-loop-helix (bHLH) domain. (from UniProt A5D6P6)	chr1	91801460	91848034	Chr1 46.24 cM	Chr2 q37.3	TWIST2	NA	NA	0.0265	-0.0207	0.2591	-0.007	0.1613	-0.0118	-0.0428	-0.0384	-0.0357	-0.0204	0.0051	0.0788	-0.0062
LOC108167658	NA	chr1	91813045	91832688	NA	NA	NA	NA	NA	0.0265	-0.0207	0.2591	-0.007	0.1613	-0.0118	-0.0428	-0.0384	-0.0357	-0.0204	0.0051	0.0788	-0.0062
LOC108167833	NA	chr1	91878721	91879666	NA	NA	NA	NA	NA	0.0265	-0.0207	0.2591	-0.007	0.1613	-0.0118	-0.0428	-0.0384	-0.0357	-0.0204	0.0051	0.0788	-0.0062
Hdac4	Hdac4 (from geneSymbol)	chr1	91928778	92049184	Chr1 46.24 cM	Chr2 q37.3	HDAC4	THYM	Act	0.0265	-0.0207	0.2591	-0.007	0.1613	-0.0118	-0.0428	-0.0384	-0.0357	-0.0204	0.0051	0.0788	-0.0062
LOC108167659	NA	chr1	92003664	92007517	NA	NA	NA	NA	NA	0.0265	-0.0207	0.2591	-0.007	0.1613	-0.0118	-0.0428	-0.0384	-0.0357	-0.0204	0.0051	0.0788	-0.0062
Gm35992	NA	chr1	92379556	92383711	NA	NA	NA	NA	NA	0.0265	-0.0207	0.2591	-0.007	0.1613	-0.0118	-0.0428	-0.0384	-0.0357	-0.0204	0.0051	0.0788	-0.0062
Ndufa10	Ndufa10 (from geneSymbol)	chr1	92439707	92473758	Chr1 46.4 cM	Chr2 q37.3	NDUFA10	NA	NA	0.0265	-0.0207	0.2591	-0.007	0.1613	-0.0118	-0.0428	-0.0384	-0.0357	-0.0204	0.0051	0.0788	-0.0062
Mir6900	Mus musculus microRNA 6900 (Mir6900), microRNA. (from RefSeq NR_105865)	chr1	92464482	92464542	NA	NA	NA	NA	NA	0.0265	-0.0207	0.2591	-0.007	0.1613	-0.0118	-0.0428	-0.0384	-0.0357	-0.0204	0.0051	0.0788	-0.0062
Olfr1416	Mus musculus olfactory receptor 1416 (Olfr1416), mRNA. (from RefSeq NM_147038)	chr1	92479680	92480619	NA	NA	NA	NA	NA	0.0265	-0.0207	0.2591	-0.007	0.1613	-0.0118	-0.0428	-0.0384	-0.0357	-0.0204	0.0051	0.0788	-0.0062
Olfr1415	Mus musculus olfactory receptor 1415 (Olfr1415), mRNA. (from RefSeq NM_001011525)	chr1	92490817	92491753	NA	NA	NA	NA	NA	0.0265	-0.0207	0.2591	-0.007	0.1613	-0.0118	-0.0428	-0.0384	-0.0357	-0.0204	0.0051	0.0788	-0.0062
Olfr1414	Mus musculus olfactory receptor 1414 (Olfr1414), mRNA. (from RefSeq NM_147039)	chr1	92511047	92518515	NA	NA	NA	NA	NA	0.0265	-0.0207	0.2591	-0.007	0.1613	-0.0118	-0.0428	-0.0384	-0.0357	-0.0204	0.0051	0.0788	-0.0062
Olfr1413	Mus musculus olfactory receptor 1413 (Olfr1413), mRNA. (from RefSeq NM_147037)	chr1	92573124	92574206	NA	NA	NA	NA	NA	0.0265	-0.0207	0.2591	-0.007	0.1613	-0.0118	-0.0428	-0.0384	-0.0357	-0.0204	0.0051	0.0788	-0.0062
Olfr1412	Mus musculus olfactory receptor 1412 (Olfr1412), mRNA. (from RefSeq NM_146277)	chr1	92588331	92589297	NA	NA	NA	NA	NA	0.0265	-0.0207	0.2591	-0.007	0.1613	-0.0118	-0.0428	-0.0384	-0.0357	-0.0204	0.0051	0.0788	-0.0062
Olfr1411	Mus musculus olfactory receptor 1411 (Olfr1411), mRNA. (from RefSeq NM_146490)	chr1	92596520	92597492	NA	NA	NA	NA	NA	0.0265	-0.0207	0.2591	-0.007	0.1613	-0.0118	-0.0428	-0.0384	-0.0357	-0.0204	0.0051	0.0788	-0.0062
Olfr1410	Cell membrane; Multi-pass membrane protein (By similarity). (from UniProt E9PYK6)	chr1	92607838	92608807	NA	NA	NA	NA	NA	0.0265	-0.0207	0.2591	-0.007	0.1613	-0.0118	-0.0428	-0.0384	-0.0357	-0.0204	0.0051	0.0788	-0.0062
Olfr12	Mus musculus olfactory receptor 12 (Olfr12), mRNA. (from RefSeq NM_206896)	chr1	92619880	92621001	NA	NA	NA	NA	NA	0.0265	-0.0207	0.2591	-0.007	0.1613	-0.0118	-0.0428	-0.0384	-0.0357	-0.0204	0.0051	0.0788	-0.0062
Myeov2	NA	chr1	92637144	92641948	NA	NA	NA	NA	NA	0.0265	-0.0207	0.2591	-0.007	0.1613	-0.0118	-0.0428	-0.0384	-0.0357	-0.0204	0.0051	0.0788	-0.0062
Otos	Otos (from geneSymbol)	chr1	92644217	92648485	Chr1 46.55 cM	Chr2 q37.3	OTOS	NA	NA	0.0265	-0.0207	0.2591	-0.007	0.1613	-0.0118	-0.0428	-0.0384	-0.0357	-0.0204	0.0051	0.0788	-0.0062
Gm29483	Gm29483 (from geneSymbol)	chr1	92714233	92730754	NA	NA	NA	NA	NA	0.0265	-0.0207	0.2591	-0.007	0.1613	-0.0118	-0.0428	-0.0384	-0.0357	-0.0204	0.0051	0.0788	-0.0062
Gm36102	NA	chr1	92760557	92761138	NA	NA	NA	NA	NA	0.0265	-0.0207	0.2591	-0.007	0.1613	-0.0118	-0.0428	-0.0384	-0.0357	-0.0204	0.0051	0.0788	-0.0062
Mir149	Mus musculus microRNA 149 (Mir149), microRNA. (from RefSeq NR_029559)	chr1	92850377	92850443	Chr1 46.6 cM	Chr2	MIR149	NA	NA	0.0265	-0.0207	0.2591	-0.007	0.1613	-0.0118	-0.0428	-0.0384	-0.0357	-0.0204	0.0051	0.0788	-0.0062
Gpc1	Gpc1 (from geneSymbol)	chr1	92850448	92860211	Chr1 46.6 cM	Chr2 q37.3	GPC1	NA	NA	0.0265	-0.0207	0.2591	-0.007	0.1613	-0.0118	-0.0428	-0.0384	-0.0357	-0.0204	0.0051	0.0788	-0.0062
Gm36184	NA	chr1	92864583	92868537	NA	NA	NA	NA	NA	0.0265	-0.0207	0.2591	-0.007	0.1613	-0.0118	-0.0428	-0.0384	-0.0357	-0.0204	0.0051	0.0788	-0.0062
Ankmy1	Ankmy1 (from geneSymbol)	chr1	92870128	92902906	Chr1 46.6 cM	Chr2 q37.3	ANKMY1	NA	NA	0.0265	-0.0207	0.2591	-0.007	0.1613	-0.0118	-0.0428	-0.0384	-0.0357	-0.0204	0.0051	0.0788	-0.0062
Dusp28	Mus musculus dual specificity phosphatase 28 (Dusp28), mRNA. (from RefSeq NM_175118)	chr1	92906988	92908620	Chr1 46.6 cM	Chr2 q37.3	DUSP28	NA	NA	0.0265	-0.0207	0.2591	-0.007	0.1613	-0.0118	-0.0428	-0.0384	-0.0357	-0.0204	0.0051	0.0788	-0.0062
5033417F24Rik	Mus musculus RIKEN cDNA 5033417F24 gene (5033417F24Rik), transcript variant 2, long non-coding RNA. (from RefSeq NR_138578)	chr1	92908377	92910689	NA	NA	NA	NA	NA	0.0265	-0.0207	0.2591	-0.007	0.1613	-0.0118	-0.0428	-0.0384	-0.0357	-0.0204	0.0051	0.0788	-0.0062
Rnpepl1	Rnpepl1 (from geneSymbol)	chr1	92912725	92920580	Chr1 46.6 cM	Chr2 q37.3	RNPEPL1	NA	NA	0.0265	-0.0207	0.2591	-0.007	0.1613	-0.0118	-0.0428	-0.0384	-0.0357	-0.0204	0.0051	0.0788	-0.0062
9430060I03Rik	Mus musculus RIKEN cDNA 9430060I03 gene (9430060I03Rik), long non-coding RNA. (from RefSeq NR_015525)	chr1	92933525	92950590	NA	NA	NA	NA	NA	0.0265	-0.0207	0.2591	-0.007	0.1613	-0.0118	-0.0428	-0.0384	-0.0357	-0.0204	0.0051	0.0788	-0.0062
Capn10	Contains 1 calpain catalytic domain. (from UniProt Q9CPY2)	chr1	92934407	92947948	Chr1 46.6 cM	Chr2 q37.3	CAPN10	NA	NA	0.0265	-0.0207	0.2591	-0.007	0.1613	-0.0118	-0.0428	-0.0384	-0.0357	-0.0204	0.0051	0.0788	-0.0062
Gpr35	Gpr35 (from geneSymbol)	chr1	92981113	92986262	Chr1 46.65 cM	Chr2 q37.3	GPR35	NA	NA	0.0265	-0.0207	0.2591	-0.007	0.1613	-0.0118	-0.0428	-0.0384	-0.0357	-0.0204	0.0051	0.0788	-0.0062
Gm36424	NA	chr1	92997149	92997933	NA	NA	NA	NA	NA	0.0265	-0.0207	0.2591	-0.007	0.1613	-0.0118	-0.0428	-0.0384	-0.0357	-0.0204	0.0051	0.0788	-0.0062
Aqp12	Mus musculus aquaporin 12 (Aqp12), transcript variant 1, mRNA. (from RefSeq NM_177587)	chr1	93006333	93012269	Chr1 46.72 cM	Chr2 q37.3	AQP12A	NA	NA	0.0265	-0.0207	0.2591	-0.007	0.1613	-0.0118	-0.0428	-0.0384	-0.0357	-0.0204	0.0051	0.0788	-0.0062
Kif1a	Kif1a (from geneSymbol)	chr1	93015454	93082480	Chr1 46.74 cM	Chr2 q37.3	KIF1A	NA	NA	0.0265	-0.0207	0.2591	-0.007	0.1613	-0.0118	-0.0428	-0.0384	-0.0357	-0.8304	0.0051	0.0788	-0.0062
Gm36472	NA	chr1	93114810	93115895	NA	NA	NA	NA	NA	0.0265	-0.0207	0.2591	-0.007	0.1613	-0.0118	-0.0428	-0.0384	-0.0357	-0.05	0.0051	0.0788	-0.0062
Agxt	Agxt (from geneSymbol)	chr1	93135239	93145421	Chr1 47 cM	Chr2 q37.3	AGXT	NA	NA	0.0265	-0.0207	0.2591	-0.007	0.1613	-0.0118	-0.0428	-0.0384	-0.0357	-0.05	0.0051	0.0788	-0.0062
2310007B03Rik	NA	chr1	93151354	93160870	NA	NA	NA	NA	NA	0.0265	-0.0207	0.2591	-0.007	0.1613	-0.0118	-0.0428	-0.0384	-0.0357	-0.05	0.0051	0.0788	-0.0062
Crocc2	Mus musculus ciliary rootlet coiled-coil, rootletin family member 2 (Crocc2), mRNA. (from RefSeq NM_001310428)	chr1	93188302	93231067	Chr1 47.17 cM	Chr2 q37.3	CROCC2	NA	NA	0.0265	-0.0207	0.2591	-0.007	0.1613	-0.0118	-0.0428	-0.0384	-0.0357	-0.05	0.0051	0.0788	-0.0062
Sned1	Sned1 (from geneSymbol)	chr1	93235815	93278101	Chr1 47.21 cM	Chr2 q37.3	SNED1	NA	NA	0.0265	-0.0207	0.2591	-0.007	0.1613	-0.0118	-0.0428	-0.0384	-0.0357	-0.05	0.0051	0.0788	-0.0062
Mir6901	Mus musculus microRNA 6901 (Mir6901), microRNA. (from RefSeq NR_105866)	chr1	93274548	93274610	NA	NA	NA	NA	NA	0.0265	-0.0207	0.2591	-0.007	0.1613	-0.0118	-0.0428	-0.0384	-0.0357	-0.05	0.0051	0.0788	-0.0062
Mterf4	Mterf4 (from geneSymbol)	chr1	93301204	93305879	Chr1 47.24 cM	Chr2 q37.3	MTERF4	NA	NA	0.0265	-0.0207	0.2591	-0.007	0.1613	-0.0118	-0.0428	-0.0384	-0.0357	-0.05	0.0051	0.0788	-0.0062
Gm28535	Mus musculus predicted gene 28535 (Gm28535), long non-coding RNA. (from RefSeq NR_151531)	chr1	93306074	93308951	NA	NA	NA	NA	NA	0.0265	-0.0207	0.2591	-0.007	0.1613	-0.0118	-0.0428	-0.0384	-0.0357	-0.05	0.0051	0.0788	-0.0062
Pask	Pask (from geneSymbol)	chr1	93309436	93342788	Chr1 47.24 cM	Chr2 q37.3	PASK	NA	NA	0.0265	-0.0207	0.2591	-0.007	0.1613	-0.0118	-0.0428	-0.0384	-0.0357	-0.05	0.0051	0.0788	-0.0062
Mir6902	Mus musculus microRNA 6902 (Mir6902), microRNA. (from RefSeq NR_105867)	chr1	93346091	93346155	NA	NA	NA	NA	NA	0.0265	-0.0207	0.2591	-0.007	0.1613	-0.0118	-0.0428	-0.0384	-0.0357	-0.05	0.0051	0.0788	-0.0062
Ppp1r7	The sequence shown here is derived from an Ensembl automatic analysis pipeline and should be considered as preliminary data. (from UniProt F6TGJ2)	chr1	93346154	93367622	Chr1 47.24 cM	Chr2 q37.3	PPP1R7	NA	NA	0.0265	-0.0207	0.2591	-0.007	0.1613	-0.0118	-0.0428	-0.0384	-0.0357	-0.05	0.0051	0.0788	-0.0062
Mir6345	Mus musculus microRNA 6345 (Mir6345), microRNA. (from RefSeq NR_105763)	chr1	93352157	93352285	NA	NA	NA	NA	NA	0.0265	-0.0207	0.2591	-0.007	0.1613	-0.0118	-0.0428	-0.0384	-0.0357	-0.05	0.0051	0.0788	-0.0062
Ano7	Mus musculus anoctamin 7 (Ano7), transcript variant 2, mRNA. (from RefSeq NM_001271884)	chr1	93373796	93402226	Chr1 47.24 cM	Chr2 q37.3	ANO7	NA	NA	0.0265	-0.0207	0.2591	-0.007	0.1613	-0.0118	-0.0428	-0.0384	-0.0357	-0.05	0.0051	0.0788	-0.0062
Hdlbp	Hdlbp (from geneSymbol)	chr1	93407761	93445427	Chr1 47.24 cM	Chr2 q37.3	HDLBP	NA	NA	0.0265	-0.0207	0.2591	-0.007	0.1613	-0.0118	-0.0428	-0.0384	-0.0357	-0.05	0.0051	0.0788	-0.0062
Sept2	Sept2 (from geneSymbol)	chr1	93479219	93509733	NA	NA	NA	NA	NA	0.0265	-0.0207	0.2591	-0.007	0.1613	-0.0118	-0.0428	-0.0384	-0.0357	-0.05	0.0051	0.0788	-0.0062
Farp2	Contains 1 FERM domain. (from UniProt D3Z4C0)	chr1	93512103	93621976	Chr1 47.24 cM	Chr2 q37.3	FARP2	NA	NA	0.0265	-0.0207	0.2591	-0.007	0.1613	-0.0118	-0.0428	-0.0384	-0.0357	-0.05	0.0051	0.0788	-0.0062
Gm41920	NA	chr1	93550298	93554685	NA	NA	NA	NA	NA	0.0265	-0.0207	0.2591	-0.007	0.1613	-0.0118	-0.0428	-0.0384	-0.0357	-0.05	0.0051	0.0788	-0.0062
Stk25	Stk25 (from geneSymbol)	chr1	93621892	93635826	Chr1 47.25 cM	Chr2 q37.3	STK25	NA	NA	0.0265	-0.0207	0.2591	-0.007	0.1613	-0.0118	-0.0428	-0.0384	-0.0357	-0.05	0.0051	0.0788	-0.0062
Bok	Bok (from geneSymbol)	chr1	93685574	93695770	Chr1 47.28 cM	Chr2 q37.3	BOK	NA	NA	0.0265	-0.0207	0.2591	-0.007	0.1613	-0.0118	-0.0428	-0.0384	-0.0357	-0.05	0.0051	0.0788	-0.0062
Thap4	Thap4 (from geneSymbol)	chr1	93705390	93731926	Chr1 47.29 cM	Chr2 q37.3	THAP4	NA	NA	0.0265	-0.0207	0.2591	-0.007	0.1613	-0.0118	-0.0428	-0.0384	-0.0357	-0.05	0.0051	0.0788	-0.0062
Atg4b	Atg4b (from geneSymbol)	chr1	93755161	93789434	Chr1 47.32 cM	Chr2 q37.3	ATG4B	NA	NA	0.0265	-0.0207	0.2591	-0.007	0.1613	-0.0118	-0.0428	-0.0384	-0.0357	-0.05	0.0051	0.0788	-0.0062
Dtymk	The sequence shown here is derived from an Ensembl automatic analysis pipeline and should be considered as preliminary data. (from UniProt D3Z3R3)	chr1	93800494	93801934	Chr1 47.34 cM	Chr2 q37.3	DTYMK	NA	NA	0.0265	-0.0207	0.2591	-0.007	0.1613	-0.0118	-0.0428	-0.0384	-0.0357	-0.05	0.0051	0.0788	-0.0062
Ing5	Component of the HBO1 complex which has a histone H4- specific acetyltransferase activity, a reduced activity toward histone H3 and is responsible for the bulk of histone H4 acetylation in vivo. Component of the MOZ/MORF complex which has a histone H3 acetyltransferase activity. May function as a transcriptional coactivator for RUNX2 (By similarity). (from UniProt Q9D8Y8)	chr1	93803964	93822101	Chr1 47.34 cM	Chr2 q37.3	ING5	NA	NA	0.0265	-0.0207	0.2591	-0.007	0.1613	-0.0118	-0.0428	-0.0384	-0.0357	-0.05	0.0051	0.0788	-0.0062
D2hgdh	D2hgdh (from geneSymbol)	chr1	93824807	93850681	Chr1 47.36 cM	Chr2 q37.3	D2HGDH	NA	NA	0.0265	-0.0207	0.2591	-0.007	0.1613	-0.0118	-0.0428	-0.0384	-0.0357	-0.05	0.0051	0.0788	-0.0062
Gal3st2	Gal3st2 (from geneSymbol)	chr1	93861343	93876494	Chr1 47.38 cM	Chr2 q37.3	GAL3ST2	NA	NA	0.0265	-0.0207	0.2591	-0.007	0.1613	-0.0118	-0.0428	-0.0384	-0.0357	-0.05	0.0051	0.0788	-0.0062
Gm30204	NA	chr1	93890090	93898973	NA	NA	NA	NA	NA	0.0265	-0.0207	0.2591	-0.007	0.1613	-0.0118	-0.0428	-0.0384	-0.0357	-0.05	0.0051	0.0788	-0.0062
Gm9994	NA	chr1	93927787	93942645	NA	NA	NA	NA	NA	0.0265	-0.0207	0.2591	-0.007	0.1613	-0.0118	-0.0428	-0.0384	-0.0357	-0.05	0.0051	0.0788	-0.0062
Gm7889	Gm7889 (from geneSymbol)	chr1	93967805	93985871	NA	NA	NA	NA	NA	0.0265	-0.0207	0.2591	-0.007	0.1613	-0.0118	-0.0428	-0.0384	-0.0357	-0.05	0.0051	0.0788	-0.0062
Gm6086	NA	chr1	93996199	94011534	NA	NA	NA	NA	NA	0.0265	-0.0207	0.2591	-0.007	0.1613	-0.0118	-0.0428	-0.0384	-0.0357	-0.05	0.0051	0.0788	-0.0062
Neu4	Mus musculus sialidase 4 (Neu4), transcript variant 1, mRNA. (from RefSeq NM_001310769)	chr1	94020492	94028334	Chr1 47.46 cM	Chr2 q37.3	NEU4	NA	NA	0.0265	-0.0207	0.2591	-0.007	0.1613	-0.0118	-0.0428	-0.0384	-0.0357	-0.05	0.0051	0.0788	-0.0062
Pdcd1	Mus musculus programmed cell death 1 (Pdcd1), mRNA. (from RefSeq NM_008798)	chr1	94038304	94052553	Chr1 47.47 cM	Chr2 q37.3	PDCD1	NA	NA	0.0265	-0.0207	0.2591	-0.007	0.1613	-0.0118	-0.0428	-0.0384	-0.0357	-0.05	0.0051	0.0788	-0.0062
4930440C22Rik	4930440C22Rik (from geneSymbol)	chr1	94797441	94802472	NA	NA	NA	NA	NA	0.0265	-0.0207	0.2591	-0.007	0.1613	-0.0118	-0.0428	-0.0384	-0.0357	-0.05	0.0051	0.0788	-0.0062
Fam174a	Membrane; Single-pass type I membrane protein (Potential). (from UniProt Q9D3L0)	chr1	95313627	95335284	Chr1 47.76 cM	Chr5 q21.1	FAM174A	NA	NA	0.0265	-0.0207	0.2591	-0.007	0.1613	-0.0118	-0.0428	-0.0384	-0.0357	-0.05	0.0051	0.0788	-0.0062
St8sia4	Mus musculus ST8 alpha-N-acetyl-neuraminide alpha-2,8-sialyltransferase 4 (St8sia4), transcript variant 2, mRNA. (from RefSeq NM_001159745)	chr1	95627242	95667594	Chr1 47.76 cM	Chr5 q21.1	ST8SIA4	NA	NA	0.0265	-0.0207	0.2591	-0.007	0.1613	-0.0118	-0.0428	-0.0384	-0.0357	-0.05	0.0051	0.0788	-0.0062
Gm30431	NA	chr1	95671598	95677382	NA	NA	NA	NA	NA	0.0265	-0.0207	0.2591	-0.007	0.1613	-0.0118	-0.0428	-0.0384	-0.0357	-0.05	0.0051	0.0788	-0.0062
4930598F16Rik	Mus musculus RIKEN cDNA 4930598F16 gene (4930598F16Rik), long non-coding RNA. (from RefSeq NR_040479)	chr1	95701183	95716518	NA	NA	NA	NA	NA	0.0265	-0.0207	0.2591	-0.007	0.1613	-0.0118	-0.0428	-0.0384	-0.0357	-0.05	0.0051	0.0788	-0.0062
1700063A18Rik	Mus musculus RIKEN cDNA 1700063A18 gene (1700063A18Rik), long non-coding RNA. (from RefSeq NR_040467)	chr1	95990658	96021758	NA	NA	NA	NA	NA	0.0265	-0.0207	0.2591	-0.007	0.1613	-0.0118	-0.0428	-0.0384	-0.0357	-0.05	0.0051	0.0788	-0.0062
Gm29601	Gm29601 (from geneSymbol)	chr1	96543280	96556729	NA	NA	NA	NA	NA	0.0265	-0.0207	0.2591	-0.007	0.1613	-0.0118	-0.0428	-0.0384	-0.0357	-0.05	0.0051	0.0788	-0.0062
Gm30490	NA	chr1	96548340	96549996	NA	NA	NA	NA	NA	0.0265	-0.0207	0.2591	-0.007	0.1613	-0.0118	-0.0428	-0.0384	-0.0357	-0.05	0.0051	0.0788	-0.0062
4930533P14Rik	Mus musculus RIKEN cDNA 4930533P14 gene (4930533P14Rik), long non-coding RNA. (from RefSeq NR_040478)	chr1	96612056	96662573	NA	NA	NA	NA	NA	0.0265	-0.0207	0.2591	-0.007	0.1613	-0.0118	-0.0428	-0.0384	-0.0357	-0.05	0.0051	0.0788	-0.0062
Slco4c1	Mus musculus solute carrier organic anion transporter family, member 4C1 (Slco4c1), mRNA. (from RefSeq NM_172658)	chr1	96818783	96872171	Chr1 47.76 cM	Chr5 q21.1	SLCO4C1	NA	NA	0.0265	-0.0207	0.2591	-0.007	0.1613	-0.0118	-0.0428	-0.0384	-0.0357	-0.05	0.0051	0.0788	-0.0062
Panct2	Panct2 (from geneSymbol)	chr1	96871125	96881234	NA	NA	NA	NA	NA	0.0265	-0.0207	0.2591	-0.007	0.1613	-0.0118	-0.0428	-0.0384	-0.0357	-0.05	0.0051	0.0788	-0.0062
Slco6b1	Slco6b1 (from geneSymbol)	chr1	96906175	96997560	Chr1 47.76 cM	Chr5 q21.1	SLCO6A1	NA	NA	0.0265	-0.0207	0.2591	-0.007	0.1613	-0.0118	-0.0428	-0.0384	-0.0357	-0.05	0.0051	0.0788	-0.0062
Slco6c1	Mus musculus solute carrier organic anion transporter family, member 6c1 (Slco6c1), mRNA. (from RefSeq NM_028942)	chr1	97059446	97100787	Chr1 47.76 cM	Chr5 q21.1	SLCO6A1	NA	NA	0.0265	-0.0207	0.2591	-0.007	0.1613	-0.0118	-0.0428	-0.0384	-0.0357	-0.05	0.0051	0.0788	-0.0062
Gm7133	Gm7133 (from geneSymbol)	chr1	97162693	97310549	NA	NA	NA	NA	NA	0.0265	-0.0207	0.2591	-0.007	0.1613	-0.0118	-0.0428	-0.0384	-0.0357	-0.05	0.0051	0.0788	-0.0062
Gm7135	Gm7135 (from geneSymbol)	chr1	97346181	97467976	NA	NA	NA	NA	NA	0.0265	-0.0207	0.2591	-0.007	0.1613	-0.0118	-0.0428	-0.0384	-0.0357	-0.05	0.0051	0.0788	-0.0062
LOC105246668	NA	chr1	97637469	97642871	NA	NA	NA	NA	NA	0.0265	-0.0207	0.2591	-0.007	0.1613	-0.0118	-0.0428	-0.0384	-0.0357	-0.05	0.0051	0.0788	-0.0062
D1Ertd622e	Probably plays a role in trafficking of proteins via its interaction with UNC119 and UNC119B cargo adapters: may help the release of UNC119 and UNC119B cargo or the recycling of UNC119 and UNC119B. May play a role in ciliary membrane localization via its interaction with UNC119B and protein transport into photoreceptor cells (By similarity). (from UniProt Q8VEB3)	chr1	97643902	97661281	NA	NA	NA	NA	NA	0.0265	-0.0207	0.2591	-0.007	0.1613	-0.0118	-0.0428	-0.0384	-0.0357	-0.05	0.0051	0.0788	-0.0062
Ppip5k2	Ppip5k2 (from geneSymbol)	chr1	97706154	97769488	Chr1 47.76 cM	Chr5 q21.1	PPIP5K2	NA	NA	0.0265	-0.0207	0.2591	-0.007	0.1613	-0.0118	-0.0428	-0.0384	-0.0357	-0.05	0.0051	0.0788	-0.0062
Gin1	Gin1 (from geneSymbol)	chr1	97770212	97792661	Chr1 47.76 cM	Chr5 q21.1	GIN1	NA	NA	0.0265	-0.0207	0.2591	-0.007	0.1613	-0.0118	-0.0428	-0.0384	-0.0357	-0.05	0.0051	0.0788	-0.0062
Pam	Pam (from geneSymbol)	chr1	97821090	97977599	Chr1 47.76 cM	Chr5 q21.1	PAM	NA	NA	0.0265	-0.0207	0.2591	-0.007	0.1613	-0.0118	-0.0428	-0.0384	-0.0357	-0.05	0.0051	0.0788	-0.0062
Gm31771	NA	chr1	97911102	97924920	NA	NA	NA	NA	NA	0.0265	-0.0207	0.2591	-0.007	0.1613	-0.0118	-0.0428	-0.0384	-0.0357	-0.05	0.0051	0.0788	-0.0062
B230216N24Rik	B230216N24Rik (from geneSymbol)	chr1	98031122	98047793	NA	NA	NA	NA	NA	0.0265	-0.0207	0.2591	-0.007	0.1613	-0.0118	-0.0428	-0.0384	-0.0357	-0.05	0.0051	0.0788	-0.0062
1810006J02Rik	1810006J02Rik (from geneSymbol)	chr1	98131466	98144655	NA	NA	NA	NA	NA	0.0265	-0.0207	0.2591	-0.007	0.1613	-0.0118	-0.0428	-0.0384	-0.0357	-0.05	0.0051	0.0788	-0.0062
Gm29461	Mus musculus predicted gene 29461 (Gm29461), long non-coding RNA. (from RefSeq NR_151613)	chr1	98173427	98190698	NA	NA	NA	NA	NA	0.0265	-0.0207	0.2591	-0.007	0.1613	-0.0118	-0.0428	-0.0384	-0.0357	-0.05	0.0051	0.0788	-0.0062
Slco6d1	Mus musculus solute carrier organic anion transporter family, member 6d1 (Slco6d1), transcript variant 2, mRNA. (from RefSeq NM_001164233)	chr1	98459842	98509304	Chr1 47.76 cM	Chr5 q21.1	SLCO6A1	NA	NA	0.0265	-0.0207	0.2591	-0.007	0.1613	-0.0118	-0.0428	-0.0384	-0.0357	-0.05	0.0051	0.0788	-0.0062
Gm7967	Gm7967 (from geneSymbol)	chr1	98589522	98607182	NA	NA	NA	NA	NA	0.0265	-0.0207	0.2591	-0.007	0.1613	-0.0118	-0.0428	-0.0384	-0.0357	-0.05	0.0051	0.0788	-0.0062
Gm41923	NA	chr1	100249986	100252497	NA	NA	NA	NA	NA	0.0265	-0.0207	0.2591	-0.007	0.1613	-0.0118	-0.0428	-0.0384	-0.0357	-0.05	0.0051	0.0788	-0.0062
Cntnap5b	Cntnap5b (from geneSymbol)	chr1	100258823	100490599	Chr1 48.19 cM	Chr2 q14.3	CNTNAP5	NA	NA	0.0265	-0.0207	0.2591	-0.007	0.1613	-0.0118	-0.0428	-0.0384	-0.0357	-0.05	0.0051	0.0788	-0.0062
Gm20268	Mus musculus predicted gene, 20268 (Gm20268), long non-coding RNA. (from RefSeq NR_037989)	chr1	101155767	101175202	NA	NA	NA	NA	NA	0.0265	-0.0207	0.2591	-0.007	0.1613	-0.0118	-0.0428	-0.0384	-0.0357	-0.05	0.0051	0.0788	-0.0062
Gm31973	NA	chr1	101262729	101280206	NA	NA	NA	NA	NA	0.0265	-0.0207	0.2591	-0.007	0.1613	-0.0118	-0.0428	-0.0384	-0.0357	-0.05	0.0051	0.0788	-0.0062
Gm41924	NA	chr1	104304698	104322994	NA	NA	NA	NA	NA	0.0265	-0.0207	0.2591	-0.007	0.1613	-0.0118	-0.0428	-0.0384	-0.0357	-0.05	0.0051	0.0788	-0.0062
Cdh20	Mus musculus cadherin 20 (Cdh20), mRNA. (from RefSeq NM_011800)	chr1	104768818	104995481	Chr1 49.42 cM	Chr18 q21.33	CDH20	NA	NA	0.0265	-0.0207	0.2591	-0.007	0.1613	-0.0118	-0.0428	-0.0384	-0.0357	-0.05	0.0051	0.0788	-0.0062
Gm41925	NA	chr1	105114493	105123756	NA	NA	NA	NA	NA	0.0265	-0.0207	0.2591	-0.007	0.1613	-0.0118	-0.0428	-0.0384	-0.0357	-0.05	0.0051	0.0788	-0.0062
Gm29012	Gm29012 (from geneSymbol)	chr1	105116285	105127780	NA	NA	NA	NA	NA	0.0265	-0.0207	0.2591	-0.007	0.1613	-0.0118	-0.0428	-0.0384	-0.0357	-0.05	0.0051	0.0788	-0.0062
Rnf152	Mus musculus ring finger protein 152 (Rnf152), transcript variant 1, mRNA. (from RefSeq NM_178779)	chr1	105280242	105355824	Chr1 49.45 cM	Chr18 q21.33	RNF152	NA	NA	0.0265	-0.0207	0.2591	-0.007	0.1613	-0.0118	-0.0428	-0.0384	-0.0357	-0.05	0.0051	0.0788	-0.0062
Gm17634	Gm17634 (from geneSymbol)	chr1	105356763	105361825	NA	NA	NA	NA	NA	0.0265	-0.0207	0.2591	-0.007	0.1613	-0.0118	-0.0428	-0.0384	-0.0357	-0.05	0.0051	0.0788	-0.0062
Gm28403	Gm28403 (from geneSymbol)	chr1	105406459	105433796	NA	NA	NA	NA	NA	0.0265	-0.0207	0.2591	-0.007	0.1613	-0.0118	-0.0428	-0.0384	-0.0357	-0.05	0.0051	0.0788	-0.0062
Pign	Pign (from geneSymbol)	chr1	105591643	105663726	Chr1 49.63 cM	Chr18 q21.33	PIGN	NA	NA	0.0265	-0.0207	0.2591	-0.007	0.1613	-0.0118	-0.0428	-0.0384	-0.0357	-0.05	0.0051	0.0788	-0.0062
2310035C23Rik	NA	chr1	105692024	105755121	NA	NA	NA	NA	NA	0.0265	-0.0207	0.2591	-0.007	0.1613	-0.0118	-0.0428	-0.0384	-0.0357	-0.05	0.0051	0.0788	-0.0062
Tnfrsf11a	Tnfrsf11a (from geneSymbol)	chr1	105780746	105845798	Chr1 49.7 cM	Chr18 q21.33	TNFRSF11A	NA	NA	0.0265	-0.0207	0.2591	-0.007	0.1613	-0.0118	-0.0428	-0.0384	-0.0357	-0.05	0.0051	0.0788	-0.0062
Gm41926	NA	chr1	105863845	105877496	NA	NA	NA	NA	NA	0.0265	-0.0207	0.2591	-0.007	0.1613	-0.0118	-0.0428	-0.0384	-0.0357	-0.05	0.0051	0.0788	-0.0062
Gm41927	NA	chr1	105903628	105934291	NA	NA	NA	NA	NA	0.0265	-0.0207	0.2591	-0.007	0.1613	-0.0118	-0.0428	-0.0384	-0.0357	-0.05	0.0051	0.0788	-0.0062
Gm7160	Gm7160 (from geneSymbol)	chr1	105979334	105990291	NA	NA	NA	NA	NA	0.0265	-0.0207	0.2591	-0.007	0.1613	-0.0118	-0.0428	-0.0384	-0.0357	-0.05	0.0051	0.0788	-0.0062
Zcchc2	Zcchc2 (from geneSymbol)	chr1	105990448	106034074	Chr1 49.76 cM	Chr18 q21.33	ZCCHC2	NA	NA	0.0265	-0.0207	0.2591	-0.007	0.1613	-0.0118	-0.0428	-0.0384	-0.0357	-0.05	0.0051	0.0788	-0.0062
Gm26509	Gm26509 (from geneSymbol)	chr1	106073188	106091455	NA	NA	NA	NA	NA	0.0265	-0.0207	0.2591	-0.007	0.1613	-0.0118	-0.0428	-0.0384	-0.0357	-0.05	0.0051	0.0788	-0.0062
Gm20753	Mus musculus predicted gene, 20753 (Gm20753), long non-coding RNA. (from RefSeq NR_040630)	chr1	106152624	106171524	NA	NA	NA	NA	NA	0.0265	-0.0207	0.2591	-0.007	0.1613	-0.0118	-0.0428	-0.0384	-0.0357	-0.05	0.0051	0.0788	-0.0062
Phlpp1	Phlpp1 (from geneSymbol)	chr1	106171868	106394245	Chr1 49.76 cM	Chr18 q21.33	PHLPP1	NA	NA	0.0265	-0.0207	0.2591	-0.007	0.1613	-0.0118	-0.0428	-0.0384	-0.0357	-0.05	0.0051	0.0788	-0.0062
Gm41928	NA	chr1	106520130	106529442	NA	NA	NA	NA	NA	0.0265	-0.0207	0.2591	-0.007	0.1613	-0.0118	-0.0428	-0.0384	-0.0357	-0.05	0.0051	0.0788	-0.0062
Mir3473f	Mus musculus microRNA 3473f (Mir3473f), microRNA. (from RefSeq NR_106164)	chr1	106546495	106546631	NA	NA	NA	NA	NA	0.0265	-0.0207	0.2591	-0.007	0.1613	-0.0118	-0.0428	-0.0384	-0.0357	-0.05	0.0051	0.0788	-0.0062
Gm37053	Gm37053 (from geneSymbol)	chr1	106603762	106614945	NA	NA	NA	NA	NA	0.0265	-0.0207	0.2591	-0.007	0.1613	-0.0118	-0.0428	-0.0384	-0.0357	-0.05	0.0051	0.0788	-0.0062
Bcl2	Mus musculus B cell leukemia/lymphoma 2 (Bcl2), transcript variant 2, mRNA. (from RefSeq NM_177410)	chr1	106712164	106714290	Chr1 49.76 cM	Chr18 q21.33	BCL2	DLBCLNOS	Act	0.0265	-0.0207	0.2591	-0.007	0.1613	-0.0118	-0.0428	-0.0384	-0.0357	-0.05	0.0051	0.0788	-0.0062
Kdsr	Kdsr (from geneSymbol)	chr1	106731201	106759742	Chr1 49.99 cM	Chr18 q21.33	KDSR	NA	NA	0.0265	-0.0207	0.2591	-0.007	0.1613	-0.0118	-0.0428	-0.0384	-0.0357	-0.05	0.0051	0.0788	-0.0062
Vps4b	Vps4b (from geneSymbol)	chr1	106770787	106796725	Chr1 50.1 cM	Chr18 q21.33	VPS4B	NA	NA	0.0265	-0.0207	0.2591	-0.007	0.1613	-0.0118	-0.0428	-0.0384	-0.0357	-0.05	0.0051	0.0788	-0.0062
Serpinb5	Serpinb5 (from geneSymbol)	chr1	106861179	106883348	Chr1 50.34 cM	Chr18 q21.33	SERPINB5	NA	NA	0.0265	-0.0207	0.2591	-0.007	0.1613	-0.0118	-0.0428	-0.0384	-0.0357	-0.05	0.0051	0.0788	-0.0062
Serpinb12	Serpinb12 (from geneSymbol)	chr1	106938956	106957080	Chr1 50.34 cM	Chr18 q21.33	SERPINB12	NA	NA	0.0265	-0.0207	0.2591	-0.007	0.1613	-0.0118	-0.0428	-0.0384	-0.0357	-0.05	0.0051	0.0788	-0.0062
Serpinb13	The sequence shown here is derived from an Ensembl automatic analysis pipeline and should be considered as preliminary data. (from UniProt D6RHN5)	chr1	106980983	107001195	Chr1 50.34 cM	Chr18 q21.33	SERPINB13	NA	NA	0.0265	-0.0207	0.2591	-0.007	0.1613	-0.0118	-0.0428	-0.0384	-0.0357	-0.05	0.0051	0.0788	-0.0062
Serpinb3a	Belongs to the serpin family. (from UniProt G3X9V8)	chr1	107045586	107052303	Chr1 50.34 cM	Chr18 q21.33	SERPINB3	NA	NA	0.0265	-0.0207	0.2591	-0.007	0.1613	-0.0118	-0.0428	-0.0384	-0.0357	-0.05	0.0051	0.0788	-0.0062
Serpinb3d	Mus musculus serine (or cysteine) peptidase inhibitor, clade B (ovalbumin), member 3D (Serpinb3d), mRNA. (from RefSeq NM_201376)	chr1	107078192	107083480	Chr1 50.34 cM	Chr18 q21.33	SERPINB3	NA	NA	0.0265	-0.0207	0.2591	-0.007	0.1613	-0.0118	-0.0428	-0.0384	-0.0357	-0.05	0.0051	0.0788	-0.0062
Serpinb3b	Mus musculus serine (or cysteine) peptidase inhibitor, clade B (ovalbumin), member 3B (Serpinb3b), mRNA. (from RefSeq NM_198680)	chr1	107153960	107161114	Chr1 50.34 cM	Chr18 q21.33	SERPINB3	NA	NA	0.0265	-0.0207	0.2591	-0.007	0.1613	-0.0118	-0.0428	-0.0384	-0.0357	-0.05	0.0051	0.0788	-0.0062
Serpinb3c	Mus musculus serine (or cysteine) peptidase inhibitor, clade B, member 3C (Serpinb3c), mRNA. (from RefSeq NM_201363)	chr1	107271200	107278371	Chr1 50.34 cM	Chr18 q21.33	SERPINB3	NA	NA	0.0265	-0.0207	0.2591	-0.007	0.1613	-0.0118	-0.0428	-0.0384	-0.0357	-0.05	0.0051	0.0788	-0.0062
Serpinb11	Serpinb11 (from geneSymbol)	chr1	107362313	107380475	Chr1 50.34 cM	Chr18 q21.33	SERPINB11	NA	NA	0.0265	-0.0207	0.2591	-0.007	0.1613	-0.0118	-0.0428	-0.0384	-0.0357	-0.05	0.0051	0.0788	-0.0062
Serpinb7	The sequence shown here is derived from an Ensembl automatic analysis pipeline and should be considered as preliminary data. (from UniProt D3Z2N5)	chr1	107422688	107452689	Chr1 50.34 cM	Chr18 q21.33	SERPINB7	NA	NA	0.0265	-0.0207	0.2591	-0.007	0.1613	-0.0118	-0.0428	-0.0384	-0.0357	-0.05	0.0051	0.0788	-0.0062
Serpinb2	Mus musculus serine (or cysteine) peptidase inhibitor, clade B, member 2 (Serpinb2), transcript variant 1, mRNA. (from RefSeq NM_011111)	chr1	107511509	107525600	Chr1 50.34 cM	Chr18 q21.33-q22.1	SERPINB2	NA	NA	0.0265	-0.0207	0.2591	-0.007	0.1613	-0.0118	-0.0428	-0.0384	-0.0357	-0.05	0.0051	0.0788	-0.0062
Serpinb10	Mus musculus serine (or cysteine) peptidase inhibitor, clade B (ovalbumin), member 10 (Serpinb10), transcript variant 1, mRNA. (from RefSeq NM_198028)	chr1	107528993	107548109	Chr1 50.34 cM	Chr18 q22.1	SERPINB10	NA	NA	0.0265	-0.0207	0.2591	-0.007	0.1613	-0.0118	-0.0428	-0.0384	-0.0357	-0.05	0.0051	0.0788	-0.0062
Serpinb8	Serpinb8 (from geneSymbol)	chr1	107598951	107611795	Chr1 50.34 cM	Chr18 q22.1	SERPINB8	NA	NA	0.0265	-0.0207	0.2591	-0.007	0.1613	-0.0118	-0.0428	-0.0384	-0.0357	-0.05	0.0051	0.0788	-0.0062
Gm15389	Gm15389 (from geneSymbol)	chr1	107687007	107693514	NA	NA	NA	NA	NA	0.0265	-0.0207	0.2591	-0.007	0.1613	-0.0118	-0.0428	-0.0384	-0.0357	-0.05	0.0051	0.0788	-0.0062
D830032E09Rik	Mus musculus RIKEN cDNA D830032E09 gene (D830032E09Rik), transcript variant 2, long non-coding RNA. (from RefSeq NR_102306)	chr1	107917258	107950947	NA	NA	NA	NA	NA	0.0265	-0.0207	0.2591	-0.007	0.1613	-0.0118	-0.0428	-0.0384	-0.0357	-0.05	0.0051	0.0788	-0.0062
Gm28282	Gm28282 (from geneSymbol)	chr1	107962359	107975718	NA	NA	NA	NA	NA	0.0265	-0.0207	0.2591	-0.007	0.1613	-0.0118	-0.0428	-0.0384	-0.0357	-0.05	0.0051	0.0788	-0.0062
Gm41929	NA	chr1	107972327	107978949	NA	NA	NA	NA	NA	0.0265	-0.0207	0.2591	-0.007	0.1613	-0.0118	-0.0428	-0.0384	-0.0357	-0.05	0.0051	0.0788	-0.0062
Cdh7	The sequence shown here is derived from an Ensembl automatic analysis pipeline and should be considered as preliminary data. (from UniProt D3Z0J7)	chr1	110077744	110145272	Chr1 50.73 cM	Chr18 q22.1	CDH7	NA	NA	0.0265	-0.0207	0.2591	-0.007	0.1613	-0.0118	-0.0428	-0.0384	-0.0357	-0.05	0.0051	0.0788	-0.0062
Gm41930	NA	chr1	110238620	110240240	NA	NA	NA	NA	NA	0.0265	-0.0207	0.2591	-0.007	0.1613	-0.0118	-0.0428	-0.0384	-0.0357	-0.05	0.0051	0.0788	-0.0062
Cdh19	Mus musculus cadherin 19, type 2 (Cdh19), transcript variant 1, mRNA. (from RefSeq NM_001081386)	chr1	110888001	110955318	Chr1 50.78 cM	Chr18 q22.1	CDH19	NA	NA	0.0265	-0.0207	0.2591	-0.007	0.1613	-0.0118	-0.0428	-0.0384	-0.0357	-0.05	0.0051	0.0788	-0.0062
LOC102635409	NA	chr1	111142307	111150236	NA	NA	NA	NA	NA	0.0265	-0.0207	0.2591	-0.007	0.1613	-0.0118	-0.0428	-0.0384	-0.0357	-0.05	0.0051	0.0788	-0.0062
Dsel	Dsel (from geneSymbol)	chr1	111858701	111864918	Chr1 50.84 cM	Chr18 q22.1	DSEL	NA	NA	0.0265	-0.0207	0.2591	-0.007	0.1613	-0.0118	-0.0428	-0.0384	-0.0357	-0.05	0.0051	0.0788	-0.0062
Gm32810	NA	chr1	112390300	112402827	NA	NA	NA	NA	NA	0.0265	-0.0207	0.2591	-0.007	0.1613	-0.0118	-0.0428	-0.0384	-0.0357	-0.05	0.0051	0.0788	-0.0062
Gm41931	NA	chr1	112416747	112512148	NA	NA	NA	NA	NA	0.0265	-0.0207	0.2591	-0.007	0.1613	-0.0118	-0.0428	-0.0384	-0.0357	-0.05	0.0051	0.0788	-0.0062
Gm41932	NA	chr1	113098218	113101918	NA	NA	NA	NA	NA	0.0265	-0.0207	0.2591	-0.007	0.1613	-0.0118	-0.0428	-0.0384	-0.0357	-0.05	0.0051	0.0788	-0.0062
LOC108167836	NA	chr1	113145520	113150713	NA	NA	NA	NA	NA	0.0265	-0.0207	0.2591	-0.007	0.1613	-0.0118	-0.0428	-0.0384	-0.0357	-0.05	0.0051	0.0788	-0.0062
Gm32985	NA	chr1	113930902	113935304	NA	NA	NA	NA	NA	0.0265	-0.0207	0.2591	-0.007	0.1613	-0.0118	-0.0428	-0.0384	-0.0357	-0.05	0.0051	0.0788	-0.0062
Gm41933	NA	chr1	113942789	113969982	NA	NA	NA	NA	NA	0.0265	-0.0207	0.2591	-0.007	0.1613	-0.0118	-0.0428	-0.0384	-0.0357	-0.05	0.0051	0.0788	-0.0062
Gm33042	NA	chr1	114860187	114863089	NA	NA	NA	NA	NA	0.0265	-0.0207	0.2591	-0.007	0.1613	-0.0118	-0.0428	-0.0384	-0.0357	-0.05	0.0051	0.0788	-0.0062
LOC108167704	NA	chr1	115665548	115684654	NA	NA	NA	NA	NA	0.0265	-0.0207	0.2591	-0.007	0.1613	-0.0118	-0.0428	-0.0384	-0.0357	-0.05	0.0051	0.0788	-0.0062
Cntnap5a	Mus musculus contactin associated protein-like 5A (Cntnap5a), transcript variant 2, mRNA. (from RefSeq NM_001077425)	chr1	115684501	116446648	Chr1 51.59 cM	Chr2 q14.3	CNTNAP5	NA	NA	0.0265	-0.0207	0.2591	-0.007	0.1613	-0.0118	-0.0428	-0.0384	-0.0357	-0.05	0.0051	0.0788	-0.0062
LOC108167601	NA	chr1	117726866	117727955	NA	NA	NA	NA	NA	0.0265	-0.0207	0.2591	-0.007	0.1613	-0.0118	-0.0428	-0.0384	-0.0357	-0.05	0.0051	0.0788	-0.0062
B020011L13Rik	B020011L13Rik (from geneSymbol)	chr1	117781134	117803359	NA	NA	NA	NA	NA	0.0265	-0.0207	0.2591	-0.007	0.1613	-0.0118	-0.0428	-0.0384	-0.0357	-0.05	0.0051	0.0788	-0.0062
Tsn	Tsn (from geneSymbol)	chr1	118298516	118311132	Chr1 52.14 cM	Chr2 q14.3	TSN	NA	NA	0.0265	-0.0207	0.2591	-0.007	0.1613	-0.0118	-0.0428	-0.0384	-0.0357	-0.05	0.0051	0.0788	-0.0062
Nifk	The sequence shown here is derived from an Ensembl automatic analysis pipeline and should be considered as preliminary data. (from UniProt E0CXU3)	chr1	118321842	118333831	Chr1 52.14 cM	Chr2 q14.3	NIFK	NA	NA	0.0265	-0.0207	0.2591	-0.007	0.1613	-0.0118	-0.0428	-0.0384	-0.0357	-0.05	0.0051	0.0788	-0.0062
Gm28867	Gm28867 (from geneSymbol)	chr1	118359289	118362918	NA	NA	NA	NA	NA	0.0265	-0.0207	0.2591	-0.007	0.1613	-0.0118	-0.0428	-0.0384	-0.0357	-0.05	0.0051	0.0788	-0.0062
Clasp1	Clasp1 (from geneSymbol)	chr1	118389062	118609462	Chr1 52.14 cM	Chr2 q14.2-q14.3	CLASP1	NA	NA	0.0265	-0.0207	0.2591	-0.007	0.1613	-0.0118	-0.0428	-0.0384	-0.0357	-0.05	0.0051	0.0788	-0.0062
2900060B14Rik	2900060B14Rik (from geneSymbol)	chr1	118458668	118459265	NA	NA	NA	NA	NA	0.0265	-0.0207	0.2591	-0.007	0.1613	-0.0118	-0.0428	-0.0384	-0.0357	-0.05	0.0051	0.0788	-0.0062
Tfcp2l1	Tfcp2l1 (from geneSymbol)	chr1	118627944	118685168	Chr1 52.14 cM	Chr2 q14.2	TFCP2L1	NA	NA	0.0265	-0.0207	0.2591	-0.007	0.1613	-0.0118	-0.0428	-0.0384	-0.0357	-0.05	0.0051	0.0788	-0.0062
Gli2	Gli2 (from geneSymbol)	chr1	118834127	118964756	Chr1 52.17 cM	Chr2 q14.2	GLI2	NA	NA	0.0265	-0.0207	0.2591	-0.007	0.1613	-0.0118	-0.0428	-0.0384	-0.0357	-0.05	0.0051	0.0788	-0.0062
Mir6346	Mus musculus microRNA 6346 (Mir6346), microRNA. (from RefSeq NR_105764)	chr1	118954219	118954300	NA	NA	NA	NA	NA	0.0265	-0.0207	0.2591	-0.007	0.1613	-0.0118	-0.0428	-0.0384	-0.0357	-0.05	0.0051	0.0788	-0.0062
Gm41934	NA	chr1	119119085	119125070	NA	NA	NA	NA	NA	0.0265	-0.0207	0.2591	-0.007	0.1613	-0.0118	-0.0428	-0.0384	-0.0357	-0.05	0.0051	0.0788	-0.0062
LOC108167707	NA	chr1	119200991	119210200	NA	NA	NA	NA	NA	0.0265	-0.0207	0.2591	-0.007	0.1613	-0.0118	-0.0428	-0.0384	-0.0357	-0.05	0.0051	0.0788	-0.0062
Gm33388	NA	chr1	119305723	119320644	NA	NA	NA	NA	NA	0.0265	-0.0207	0.2591	-0.007	0.1613	-0.0118	-0.0428	-0.0384	-0.0357	-0.05	0.0051	0.0788	-0.0062
Inhbb	Mus musculus inhibin beta-B (Inhbb), mRNA. (from RefSeq NM_008381)	chr1	119415464	119422248	Chr1 52.29 cM	Chr2 q14.2	INHBB	NA	NA	0.0265	-0.0207	0.2591	-0.007	0.1613	-0.0118	-0.0428	-0.0384	-0.0357	-0.05	0.0051	0.0788	-0.0062
Gm41935	NA	chr1	119439054	119439648	NA	NA	NA	NA	NA	0.0265	-0.0207	0.2591	-0.007	0.1613	-0.0118	-0.0428	-0.0384	-0.0357	-0.05	0.0051	0.0788	-0.0062
Gm33490	NA	chr1	119440138	119445495	NA	NA	NA	NA	NA	0.0265	-0.0207	0.2591	-0.007	0.1613	-0.0118	-0.0428	-0.0384	-0.0357	-0.05	0.0051	0.0788	-0.0062
Gm33575	NA	chr1	119444262	119445804	NA	NA	NA	NA	NA	0.0265	-0.0207	0.2591	-0.007	0.1613	-0.0118	-0.0428	-0.0384	-0.0357	-0.05	0.0051	0.0788	-0.0062
LOC108167708	NA	chr1	119453883	119454517	NA	NA	NA	NA	NA	0.0265	-0.0207	0.2591	-0.007	0.1613	-0.0118	-0.0428	-0.0384	-0.0357	-0.05	0.0051	0.0788	-0.0062
Ralb	The sequence shown here is derived from an Ensembl automatic analysis pipeline and should be considered as preliminary data. (from UniProt F6QC68)	chr1	119470307	119504233	Chr1 52.29 cM	Chr2 q14.2	RALB	NA	NA	0.0265	-0.0207	0.2591	-0.007	0.1613	-0.0118	-0.0428	-0.0384	-0.0357	-0.05	0.0051	0.0788	-0.0062
Tmem185b	Tmem185b (from geneSymbol)	chr1	119526153	119528983	Chr1 52.31 cM	Chr2 q14.2	TMEM185B	NA	NA	0.0265	-0.0207	0.2591	-0.007	0.1613	-0.0118	-0.0428	-0.0384	-0.0357	-0.05	0.0051	0.0788	-0.0062
3830432H09Rik	3830432H09Rik (from geneSymbol)	chr1	119529479	119536165	NA	NA	NA	NA	NA	0.0265	-0.0207	0.2591	-0.007	0.1613	-0.0118	-0.0428	-0.0384	-0.0357	-0.05	0.0051	0.0788	-0.0062
Epb41l5	Epb41l5 (from geneSymbol)	chr1	119594823	119649000	Chr1 52.32 cM	Chr2 q14.2	EPB41L5	NA	NA	0.0265	-0.0207	0.2591	-0.007	0.1613	-0.0118	-0.0428	-0.0384	-0.0357	-0.05	0.0051	0.0788	-0.0062
Ptpn4	The sequence shown here is derived from an Ensembl automatic analysis pipeline and should be considered as preliminary data. (from UniProt F6ZHZ9)	chr1	119652466	119741428	Chr1 52.39 cM	Chr2 q14.2	PTPN4	NA	NA	0.0265	-0.0207	0.2591	-0.007	0.1613	-0.0118	-0.0428	-0.0384	-0.0357	-0.05	0.0051	0.0788	-0.0062
Tmem177	Mus musculus transmembrane protein 177 (Tmem177), mRNA. (from RefSeq NM_175106)	chr1	119907889	119913168	Chr1 52.53 cM	Chr2 q14.2	TMEM177	NA	NA	0.0265	-0.0207	0.2591	-0.007	0.1613	-0.0118	-0.0428	-0.0384	-0.0357	-0.05	0.0051	0.0788	-0.0062
Gm28209	Gm28209 (from geneSymbol)	chr1	119913364	119918513	NA	NA	NA	NA	NA	0.0265	-0.0207	0.2591	-0.007	0.1613	-0.0118	-0.0428	-0.0384	-0.0357	-0.05	0.0051	0.0788	-0.0062
Cfap221	Mus musculus cilia and flagella associated protein 221 (Cfap221), mRNA. (from RefSeq NM_001115074)	chr1	119923339	119958912	Chr1 52.54 cM	Chr2 q14.2	CFAP221	NA	NA	0.0265	-0.0207	0.2591	-0.007	0.1613	-0.0118	-0.0428	-0.0384	-0.0357	-0.05	0.0051	0.0788	-0.0062
Gm33817	NA	chr1	119997706	119999485	NA	NA	NA	NA	NA	0.0265	-0.0207	0.2591	-0.007	0.1613	-0.0118	-0.0428	-0.0384	-0.0357	-0.05	0.0051	0.0788	-0.0062
Gm33764	NA	chr1	120026292	120031130	NA	NA	NA	NA	NA	0.0265	-0.0207	0.2591	-0.007	0.1613	-0.0118	-0.0428	-0.0384	-0.0357	-0.05	0.0051	0.0788	-0.0062
Sctr	Mus musculus secretin receptor (Sctr), transcript variant 2, mRNA. (from RefSeq NM_001311077)	chr1	120044679	120063539	Chr1 52.57 cM	Chr2 q14.2	SCTR	NA	NA	0.0265	-0.0207	0.2591	-0.007	0.1613	-0.0118	-0.0428	-0.0384	-0.0357	-0.05	0.0051	0.0788	-0.0062
Gm41936	NA	chr1	120046758	120052737	NA	NA	NA	NA	NA	0.0265	-0.0207	0.2591	-0.007	0.1613	-0.0118	-0.0428	-0.0384	-0.0357	-0.05	0.0051	0.0788	-0.0062
Tmem37	Mus musculus transmembrane protein 37 (Tmem37), mRNA. (from RefSeq NM_019432)	chr1	120067376	120073780	Chr1 52.6 cM	Chr2 q14.2	TMEM37	NA	NA	0.0265	-0.0207	0.2591	-0.007	0.1613	-0.0118	-0.0428	-0.0384	-0.0357	-0.05	0.0051	0.0788	-0.0062
Gm41937	NA	chr1	120088044	120088827	NA	NA	NA	NA	NA	0.0265	-0.0207	0.2591	-0.007	0.1613	-0.0118	-0.0428	-0.0384	-0.0357	-0.05	0.0051	0.0788	-0.0062
Gm41938	NA	chr1	120090181	120105741	NA	NA	NA	NA	NA	0.0265	-0.0207	0.2591	-0.007	0.1613	-0.0118	-0.0428	-0.0384	-0.0357	-0.05	0.0051	0.0788	-0.0062
Dbi	Contains 1 ACB (acyl-CoA-binding) domain. (from UniProt D3Z563)	chr1	120113279	120120919	Chr1 52.65 cM	Chr2 q14.2	DBI	NA	NA	0.0265	-0.0207	0.2591	-0.007	0.1613	-0.0118	-0.0428	-0.0384	-0.0357	-0.05	0.0051	0.0788	-0.0062
3110009E18Rik	3110009E18Rik (from geneSymbol)	chr1	120124832	120178241	Chr1 52.66 cM	Chr2 q14.2	C2orf76	NA	NA	0.0265	-0.0207	0.2591	-0.007	0.1613	-0.0118	-0.0428	-0.0384	-0.0357	-0.05	0.0051	0.0788	-0.0062
Steap3	The sequence shown here is derived from an Ensembl automatic analysis pipeline and should be considered as preliminary data. (from UniProt D3YTP0)	chr1	120226413	120258889	Chr1 52.66 cM	Chr2 q14.2	STEAP3	NA	NA	0.0265	-0.0207	0.2591	-0.007	0.1613	-0.0118	-0.0428	-0.0384	-0.0357	-0.05	0.0051	0.0788	-0.0062
C1ql2	Mus musculus complement component 1, q subcomponent-like 2 (C1ql2), mRNA. (from RefSeq NM_207233)	chr1	120340581	120343174	Chr1 52.68 cM	Chr2 q14.2	C1QL2	NA	NA	0.0265	-0.0207	0.2591	-0.007	0.1613	-0.0118	-0.0428	-0.0384	-0.0357	-0.05	0.0051	0.0788	-0.0062
LOC108167722	NA	chr1	120427073	120435740	NA	NA	NA	NA	NA	0.0265	-0.0207	0.2591	-0.007	0.1613	-0.0118	-0.0428	-0.0384	-0.0357	-0.05	0.0051	0.0788	-0.0062
Marco	Marco (from geneSymbol)	chr1	120474537	120505084	Chr1 52.71 cM	Chr2 q14.2	MARCO	NA	NA	0.0265	-0.0207	0.2591	-0.007	0.1613	-0.0118	-0.0428	-0.0384	-0.0357	-0.05	0.0051	0.0788	-0.0062
Gm41939	NA	chr1	120569427	120572277	NA	NA	NA	NA	NA	0.0265	-0.0207	0.2591	-0.007	0.1613	-0.0118	-0.0428	-0.0384	-0.0357	-0.05	0.0051	0.0788	-0.0062
En1	Mus musculus engrailed 1 (En1), mRNA. (from RefSeq NM_010133)	chr1	120602486	120607991	Chr1 52.74 cM	Chr2 q14.2	EN1	NA	NA	0.0265	-0.0207	0.2591	-0.007	0.1613	-0.0118	-0.0428	-0.0384	-0.0357	-0.05	0.0051	0.0788	-0.0062
Gm34352	NA	chr1	120608410	120616762	NA	NA	NA	NA	NA	0.0265	-0.0207	0.2591	-0.007	0.1613	-0.0118	-0.0428	-0.0384	-0.0357	-0.05	0.0051	0.0788	-0.0062
2610027F03Rik	2610027F03Rik (from geneSymbol)	chr1	120685414	120690102	NA	NA	NA	NA	NA	0.0265	-0.0207	0.2591	-0.007	0.1613	-0.0118	-0.0428	-0.0384	-0.0357	-0.05	0.0051	0.0788	-0.0062
Gm29345	Gm29345 (from geneSymbol)	chr1	120806081	120843536	NA	NA	NA	NA	NA	0.0265	-0.0207	0.2591	-0.007	0.1613	-0.0118	-0.0428	-0.0384	-0.0357	-0.05	0.0051	0.0788	-0.0062
Gm34584	NA	chr1	120857643	120874294	NA	NA	NA	NA	NA	0.0265	-0.0207	0.2591	-0.007	0.1613	-0.0118	-0.0428	-0.0384	-0.0357	-0.05	0.0051	0.0788	-0.0062
Gm34641	NA	chr1	120929706	120957659	NA	NA	NA	NA	NA	0.0265	-0.0207	0.2591	-0.007	0.1613	-0.0118	-0.0428	-0.0384	-0.0357	-0.05	0.0051	0.0788	-0.0062
Gm34698	NA	chr1	120969984	120993672	NA	NA	NA	NA	NA	0.0265	-0.0207	0.2591	-0.007	0.1613	-0.0118	-0.0428	-0.0384	-0.0357	-0.05	0.0051	0.0788	-0.0062
Celrr	Celrr (from geneSymbol)	chr1	121087404	121120975	NA	NA	NA	NA	NA	0.0265	-0.0207	0.2591	-0.007	0.1613	-0.0118	-0.0428	-0.0384	-0.0357	-0.05	0.0051	0.0788	-0.0062
LOC108167723	NA	chr1	121116975	121148039	NA	NA	NA	NA	NA	0.0265	-0.0207	0.2591	-0.007	0.1613	-0.0118	-0.0428	-0.0384	-0.0357	-0.05	0.0051	0.0788	-0.0062
Gm41940	NA	chr1	121221796	121244519	NA	NA	NA	NA	NA	0.0265	-0.0207	0.2591	-0.007	0.1613	-0.0118	-0.0428	-0.0384	-0.0357	-0.05	0.0051	0.0788	-0.0062
Insig2	Insig2 (from geneSymbol)	chr1	121304352	121327677	Chr1 52.91 cM	Chr2 q14.1-q14.2	INSIG2	NA	NA	0.0265	-0.0207	0.2591	-0.007	0.1613	-0.0118	-0.0428	-0.0384	-0.0357	-0.05	0.0051	0.0788	-0.0062
LOC108167603	NA	chr1	121358757	121359182	NA	NA	NA	NA	NA	0.0265	-0.0207	0.2591	-0.007	0.1613	-0.0118	-0.0428	-0.0384	-0.0357	-0.05	0.0051	0.0788	-0.0062
2210011K15Rik	2210011K15Rik (from geneSymbol)	chr1	121359530	121360220	NA	NA	NA	NA	NA	0.0265	-0.0207	0.2591	-0.007	0.1613	-0.0118	-0.0428	-0.0384	-0.0357	-0.05	0.0051	0.0788	-0.0062
Gm35243	NA	chr1	121427607	121431010	NA	NA	NA	NA	NA	0.0265	-0.0207	0.2591	-0.007	0.1613	-0.0118	-0.0428	-0.0384	-0.0357	-0.05	0.0051	0.0788	-0.0062
Ccdc93	Ccdc93 (from geneSymbol)	chr1	121431066	121506460	Chr1 52.97 cM	Chr2 q14.1	CCDC93	NA	NA	0.0265	-0.0207	0.2591	-0.007	0.1613	-0.0118	-0.0428	-0.0384	-0.0357	-0.05	0.0051	0.0788	-0.0062
Htr5b	Mus musculus 5-hydroxytryptamine (serotonin) receptor 5B (Htr5b), mRNA. (from RefSeq NM_010483)	chr1	121524982	121529312	Chr1 52.98 cM	NA	NA	NA	NA	0.0265	-0.0207	0.2591	-0.007	0.1613	-0.0118	-0.0428	-0.0384	-0.0357	-0.05	0.0051	0.0788	-0.0062
Ddx18	Ddx18 (from geneSymbol)	chr1	121553838	121567717	Chr1 52.98 cM	Chr2 q14.1	DDX18	NA	NA	0.0265	-0.0207	0.2591	-0.007	0.1613	-0.0118	-0.0428	-0.0384	-0.0357	-0.05	0.0051	0.0788	-0.0062
Gm28590	Mus musculus predicted gene 28590 (Gm28590), long non-coding RNA. (from RefSeq NR_151524)	chr1	122205144	122252180	NA	NA	NA	NA	NA	0.0265	-0.0207	0.2591	-0.007	0.1613	-0.0118	-0.0428	-0.0384	-0.0357	-0.05	0.0051	0.0788	-0.0062
Dpp10	Dpp10 (from geneSymbol)	chr1	123332137	124045326	Chr1 53.68 cM	Chr2 q14.1	DPP10	NA	NA	0.0265	-0.0207	0.2591	-0.007	0.1613	-0.0118	-0.0428	-0.0384	-0.0357	-0.05	0.0051	0.0788	-0.0062
Gm41941	NA	chr1	124424232	124436936	NA	NA	NA	NA	NA	0.0265	-0.0207	0.2591	-0.007	0.1613	-0.0118	-0.0428	-0.0384	-0.0357	-0.05	0.0051	0.0788	-0.0062
Gm35355	NA	chr1	124846121	124858524	NA	NA	NA	NA	NA	0.0265	-0.0207	0.2591	-0.007	0.1613	-0.0118	-0.0428	-0.0384	-0.0357	-0.05	0.0051	0.0788	-0.0062
Actr3	Actr3 (from geneSymbol)	chr1	125392904	125435727	Chr1 54.7 cM	Chr2 q14.1	ACTR3	NA	NA	0.0265	-0.0207	0.2591	-0.007	0.1613	-0.0118	-0.0428	-0.0384	-0.0357	-0.05	0.0051	0.0788	-0.0062
Slc35f5	Slc35f5 (from geneSymbol)	chr1	125561311	125595823	Chr1 54.7 cM	Chr2 q14.1	SLC35F5	NA	NA	0.0265	-0.0207	0.2591	-0.007	0.1613	-0.0118	-0.0428	-0.0384	-0.0357	-0.05	0.0051	0.0788	-0.0062
Gpr39	Gpr39 (from geneSymbol)	chr1	125676995	125873862	Chr1 54.7 cM	Chr2 q21.2	GPR39	NA	NA	0.0265	-0.0207	0.2591	-0.007	0.1613	-0.0118	-0.0428	-0.0384	-0.0357	-0.05	0.0051	0.0788	-0.0062
Gm41943	NA	chr1	125833972	125841726	NA	NA	NA	NA	NA	0.0265	-0.0207	0.2591	-0.007	0.1613	-0.0118	-0.0428	-0.0384	-0.0357	-0.05	0.0051	0.0788	-0.0062
Lypd1	The sequence shown here is derived from an Ensembl automatic analysis pipeline and should be considered as preliminary data. (from UniProt E0CXP0)	chr1	125867621	125911387	Chr1 54.7 cM	Chr2 q21.2	LYPD1	NA	NA	0.0265	-0.0207	0.2591	-0.007	0.1613	-0.0118	-0.0428	-0.0384	-0.0357	-0.05	0.0051	0.0788	-0.0062
Nckap5	Nckap5 (from geneSymbol)	chr1	125913637	126485278	Chr1 54.7 cM	Chr2 q21.2	NCKAP5	NA	NA	0.0265	-0.0207	0.2591	-0.007	0.1613	-0.0118	-0.0428	-0.0384	-0.0357	-0.05	0.0051	0.0788	-0.0062
Gm35562	NA	chr1	126063499	126102537	NA	NA	NA	NA	NA	0.0265	-0.0207	0.2591	-0.007	0.1613	-0.0118	-0.0428	-0.0384	-0.0357	-0.05	0.0051	0.0788	-0.0062
LOC102639337	NA	chr1	126873845	126916435	NA	NA	NA	NA	NA	0.0265	-0.0207	0.2591	-0.007	0.1613	-0.0118	-0.0428	-0.0384	-0.0357	-0.05	0.0051	0.0788	-0.0062
Gm41945	NA	chr1	127016341	127023311	NA	NA	NA	NA	NA	0.0265	-0.0207	0.2591	-0.007	0.1613	-0.0118	-0.0428	-0.0384	-0.0357	-0.05	0.0051	0.0788	-0.0062
Mgat5	Mgat5 (from geneSymbol)	chr1	127204985	127482972	Chr1 55.71 cM	Chr2 q21.2-q21.3	MGAT5	NA	NA	0.0265	-0.0207	0.2591	-0.007	0.1613	-0.0118	-0.0428	-0.0384	-0.0357	-0.05	0.0051	0.0788	-0.0062
Gm8451	Gm8451 (from geneSymbol)	chr1	127282599	127283140	NA	NA	NA	NA	NA	0.0265	-0.0207	0.2591	-0.007	0.1613	-0.0118	-0.0428	-0.0384	-0.0357	-0.05	0.0051	0.0788	-0.0062
Gm41947	NA	chr1	127451771	127477965	NA	NA	NA	NA	NA	0.0265	-0.0207	0.2591	-0.007	0.1613	-0.0118	-0.0428	-0.0384	-0.0357	-0.05	0.0051	0.0788	-0.0062
Tmem163	Tmem163 (from geneSymbol)	chr1	127490687	127673154	Chr1 55.77 cM	Chr2 q21.3	TMEM163	NA	NA	0.0265	-0.0207	0.2591	-0.007	0.1613	-0.0118	-0.0428	-0.0384	-0.0357	-0.05	0.0051	0.0788	-0.0062
Gm35993	NA	chr1	127729293	127732962	NA	NA	NA	NA	NA	0.0265	-0.0207	0.2591	-0.007	0.1613	-0.0118	-0.0428	-0.0384	-0.0357	-0.05	0.0051	0.0788	-0.0062
Acmsd	Mus musculus amino carboxymuconate semialdehyde decarboxylase (Acmsd), mRNA. (from RefSeq NM_001033041)	chr1	127729412	127767564	Chr1 55.8 cM	Chr2 q21.3	ACMSD	NA	NA	0.0265	-0.0207	0.2591	-0.007	0.1613	-0.0118	-0.0428	-0.0384	-0.0357	-0.05	0.0051	0.0788	-0.0062
2900009J06Rik	Mus musculus RIKEN cDNA 2900009J06 gene (2900009J06Rik), long non-coding RNA. (from RefSeq NR_045298)	chr1	127753616	127774054	NA	NA	NA	NA	NA	0.0265	-0.0207	0.2591	-0.007	0.1613	-0.0118	-0.0428	-0.0384	-0.0357	-0.05	0.0051	0.0788	-0.0062
Ccnt2	Ccnt2 (from geneSymbol)	chr1	127774163	127804837	Chr1 55.8 cM	Chr2 q21.3	CCNT2	NA	NA	0.0265	-0.0207	0.2591	-0.007	0.1613	-0.0118	-0.0428	-0.0384	-0.0357	-0.05	0.0051	0.0788	-0.0062
Map3k19	Mus musculus mitogen-activated protein kinase kinase kinase 19 (Map3k19), mRNA. (from RefSeq NM_011737)	chr1	127815270	127840290	Chr1 55.8 cM	Chr2 q21.3	MAP3K19	NA	NA	0.0265	-0.0207	0.2591	-0.007	0.1613	-0.0118	-0.0428	-0.0384	-0.0357	-0.05	0.0051	0.0788	-0.0062
Rab3gap1	Rab3gap1 (from geneSymbol)	chr1	127924235	127943577	Chr1 55.8 cM	Chr2 q21.3	RAB3GAP1	NA	NA	0.0265	-0.0207	0.2591	-0.007	0.1613	-0.0118	-0.0428	-0.0384	-0.0357	-0.05	0.0051	0.0788	-0.0062
Gm28800	Gm28800 (from geneSymbol)	chr1	127961111	127965987	NA	NA	NA	NA	NA	0.0265	-0.0207	0.2591	-0.007	0.1613	-0.0118	-0.0428	-0.0384	-0.0357	-0.05	0.0051	0.0788	-0.0062
Zranb3	Zranb3 (from geneSymbol)	chr1	127977400	128103042	Chr1 55.8 cM	Chr2 q21.3	ZRANB3	NA	NA	0.0265	-0.0207	0.2591	-0.007	0.1613	-0.0118	-0.0428	-0.0384	-0.0357	-0.05	0.0051	0.0788	-0.0062
R3hdm1	R3hdm1 (from geneSymbol)	chr1	128174948	128237301	Chr1 55.8 cM	Chr2 q21.3	R3HDM1	NA	NA	0.0265	-0.0207	0.2591	-0.007	0.1613	-0.0118	-0.0428	-0.0384	-0.0357	-0.05	0.0051	0.0788	-0.0062
Mir128-1	Mus musculus microRNA 128-1 (Mir128-1), microRNA. (from RefSeq NR_029543)	chr1	128202360	128202430	Chr1 55.8 cM	Chr2	MIR128-1	NA	NA	0.0265	-0.0207	0.2591	-0.007	0.1613	-0.0118	-0.0428	-0.0384	-0.0357	-0.05	0.0051	0.0788	-0.0062
Ubxn4	Ubxn4 (from geneSymbol)	chr1	128244180	128279377	Chr1 55.8 cM	Chr2 q21.3	UBXN4	NA	NA	0.0265	-0.0207	0.2591	-0.007	0.1613	-0.0118	-0.0428	-0.0384	-0.0357	-0.05	0.0051	0.0788	-0.0062
Gm41949	NA	chr1	128244558	128251119	NA	NA	NA	NA	NA	0.0265	-0.0207	0.2591	-0.007	0.1613	-0.0118	-0.0428	-0.0384	-0.0357	-0.05	0.0051	0.0788	-0.0062
Lct	Lct (from geneSymbol)	chr1	128284755	128328318	Chr1 55.8 cM	Chr2 q21.3	LCT	NA	NA	0.0265	-0.0207	0.2591	-0.007	0.1613	-0.0118	-0.0428	-0.0384	-0.0357	-0.05	0.0051	0.0788	-0.0062
Mcm6	Mcm6 (from geneSymbol)	chr1	128331574	128359705	Chr1 55.8 cM	Chr2 q21.3	MCM6	NA	NA	0.0265	-0.0207	0.2591	-0.007	0.1613	-0.0118	-0.0428	-0.0384	-0.0357	-0.05	0.0051	0.0788	-0.0062
Dars	Dars (from geneSymbol)	chr1	128412117	128417416	NA	NA	NA	NA	NA	0.0265	-0.0207	0.2591	-0.007	0.1613	-0.0118	-0.0428	-0.0384	-0.0357	-0.05	0.0051	0.0788	-0.0062
Gm41950	NA	chr1	128542354	128549406	NA	NA	NA	NA	NA	0.0265	-0.0207	0.2591	-0.007	0.1613	-0.0118	-0.0428	-0.0384	-0.0357	-0.05	0.0051	0.0788	-0.0062
Cxcr4	Mus musculus chemokine (C-X-C motif) receptor 4 (Cxcr4), transcript variant 1, mRNA. (from RefSeq NM_009911)	chr1	128588198	128590725	Chr1 56.43 cM	Chr2 q22.1	CXCR4	DLBCLNOS	LoF	0.0265	-0.0207	0.2591	-0.007	0.1613	-0.0118	-0.0428	-0.0384	-0.0357	-0.05	0.0051	0.0788	-0.0062
Thsd7b	Thsd7b (from geneSymbol)	chr1	129273462	129870104	Chr1 56.55 cM	Chr2 q22.1	THSD7B	NA	NA	0.0265	-0.0207	0.2591	-0.007	0.1613	-0.0118	-0.0428	-0.0384	-0.0357	-0.05	0.0051	0.0788	-0.0062
Gm36347	NA	chr1	129608724	129616189	NA	NA	NA	NA	NA	0.0265	-0.0207	0.2591	-0.007	0.1613	-0.0118	-0.0428	-0.0384	-0.0357	-0.05	0.0051	0.0788	-0.0062
Gm41951	NA	chr1	130302360	130308831	NA	NA	NA	NA	NA	0.0265	-0.0207	0.2591	-0.007	0.1613	-0.0118	-0.0428	-0.0384	-0.0357	-0.05	0.0051	0.0788	-0.0062
Cd55b	Cd55b (from geneSymbol)	chr1	130391388	130423037	Chr1 56.89 cM	Chr1 q32.2	CD55	NA	NA	0.0265	-0.0207	0.2591	-0.007	0.1613	-0.0118	-0.0428	-0.0384	-0.0357	-0.05	0.0051	0.0788	-0.0062
Gm15674	Mus musculus predicted gene 15674 (Gm15674), long non-coding RNA. (from RefSeq NR_151525)	chr1	130422665	130437911	NA	NA	NA	NA	NA	0.0265	-0.0207	0.2591	-0.007	0.1613	-0.0118	-0.0428	-0.0384	-0.0357	-0.05	0.0051	0.0788	-0.0062
Cd55	Cd55 (from geneSymbol)	chr1	130446660	130462543	Chr1 56.89 cM	Chr1 q32.2	CD55	NA	NA	0.0265	-0.0207	0.2591	-0.007	0.1613	-0.0118	-0.0428	-0.0384	-0.0357	-0.05	0.0051	0.0788	-0.0062
Gm16083	Gm16083 (from geneSymbol)	chr1	130515047	130531173	NA	NA	NA	NA	NA	0.0265	-0.0207	0.2591	-0.007	0.1613	-0.0118	-0.0428	-0.0384	-0.0357	-0.05	0.0051	0.0788	-0.0062
Zp3r	The sequence shown here is derived from an Ensembl automatic analysis pipeline and should be considered as preliminary data. (from UniProt E9PVX4)	chr1	130576705	130629606	Chr1 56.89 cM	Chr1 q32.2	C4BPA	NA	NA	0.0265	-0.0207	0.2591	-0.007	0.1613	-0.0118	-0.0428	-0.0384	-0.0357	-0.05	0.0051	0.0788	-0.0062
C4bp	The sequence shown here is derived from an Ensembl automatic analysis pipeline and should be considered as preliminary data. (from UniProt F6QLW4)	chr1	130635923	130657484	Chr1 56.89 cM	Chr1 q32.2	C4BPA	NA	NA	0.0265	-0.0207	0.2591	-0.007	0.1613	-0.0118	-0.0428	-0.0384	-0.0357	-0.05	0.0051	0.0788	-0.0062
C4bp-ps1	C4bp-ps1 (from geneSymbol)	chr1	130670201	130681571	NA	NA	NA	NA	NA	0.0265	-0.0207	0.2591	-0.007	0.1613	-0.0118	-0.0428	-0.0384	-0.0357	-0.05	0.0051	0.0788	-0.0062
Pfkfb2	Pfkfb2 (from geneSymbol)	chr1	130697016	130714576	Chr1 56.89 cM	Chr1 q32.1	PFKFB2	NA	NA	0.0265	-0.0207	0.2591	-0.007	0.1613	-0.0118	-0.0428	-0.0384	-0.0357	-0.05	0.0051	0.0788	-0.0062
Yod1	Mus musculus YOD1 deubiquitinase (Yod1), mRNA. (from RefSeq NM_178691)	chr1	130717326	130722073	Chr1 56.89 cM	Chr1 q32.1	YOD1	NA	NA	0.0265	-0.0207	0.2591	-0.007	0.1613	-0.0118	-0.0428	-0.0384	-0.0357	-0.05	0.0051	0.0788	-0.0062
AA986860	AA986860 (from geneSymbol)	chr1	130731975	130744622	Chr1 56.89 cM	Chr1 q32.1	C1orf116	NA	NA	0.0265	-0.0207	0.2591	-0.007	0.1613	-0.0118	-0.0428	-0.0384	-0.0357	-0.05	0.0051	0.0788	-0.0062
Gm28857	Gm28857 (from geneSymbol)	chr1	130739917	130741330	NA	NA	NA	NA	NA	0.0265	-0.0207	0.2591	-0.007	0.1613	-0.0118	-0.0428	-0.0384	-0.0357	-0.05	0.0051	0.0788	-0.0062
Gm28856	Mus musculus predicted gene 28856 (Gm28856), long non-coding RNA. (from RefSeq NR_151623)	chr1	130765907	130781061	NA	NA	NA	NA	NA	0.0265	-0.0207	0.2591	-0.007	0.1613	-0.0118	-0.0428	-0.0384	-0.0357	-0.05	0.0051	0.0788	-0.0062
Fcamr	Mus musculus Fc receptor, IgA, IgM, high affinity (Fcamr), transcript variant 1, mRNA. (from RefSeq NM_001170632)	chr1	130802960	130814589	Chr1 56.89 cM	Chr1 q32.1	FCAMR	NA	NA	0.0265	-0.0207	0.2591	-0.007	0.1613	-0.0118	-0.0428	-0.0384	-0.0357	-0.05	0.0051	0.0788	-0.0062
LOC102640771	NA	chr1	130811641	130818910	NA	NA	NA	NA	NA	0.0265	-0.0207	0.2591	-0.007	0.1613	-0.0118	-0.0428	-0.0384	-0.0357	-0.05	0.0051	0.0788	-0.0062
Pigr	The sequence shown here is derived from an Ensembl automatic analysis pipeline and should be considered as preliminary data. (from UniProt D3YVM4)	chr1	130826683	130852249	Chr1 56.89 cM	Chr1 q32.1	PIGR	NA	NA	0.0265	-0.0207	0.2591	-0.007	0.1613	-0.0118	-0.0428	-0.0384	-0.0357	-0.05	0.0051	0.0788	-0.0062
Fcmr	Fcmr (from geneSymbol)	chr1	130865776	130880790	Chr1 56.89 cM	Chr1 q32.1	FCMR	NA	NA	0.0265	-0.0207	0.2591	-0.007	0.1613	-0.0118	-0.0428	-0.0384	-0.0357	-0.05	0.0051	0.0788	-0.0062
Il24	Il24 (from geneSymbol)	chr1	130882073	130887411	Chr1 56.89 cM	Chr1 q32.1	IL24	NA	NA	0.0265	-0.0207	0.2591	-0.007	0.1613	-0.0118	-0.0428	-0.0384	-0.0357	-0.05	0.0051	0.0788	-0.0062
Il20	Mus musculus interleukin 20 (Il20), transcript variant 2, mRNA. (from RefSeq NM_001311091)	chr1	130906984	130911296	Chr1 56.89 cM	Chr1 q32.1	IL20	NA	NA	0.0265	-0.0207	0.2591	-0.007	0.1613	-0.0118	-0.0428	-0.0384	-0.0357	-0.05	0.0051	0.0788	-0.0062
Il19	Mus musculus interleukin 19 (Il19), transcript variant 1, mRNA. (from RefSeq NM_001009940)	chr1	130932655	130939241	Chr1 56.89 cM	Chr1 q32.1	IL19	NA	NA	0.0265	-0.0207	0.2591	-0.007	0.1613	-0.0118	-0.0428	-0.0384	-0.0357	-0.05	0.0051	0.0788	-0.0062
Gm41952	NA	chr1	130963531	130972532	NA	NA	NA	NA	NA	0.0265	-0.0207	0.2591	-0.007	0.1613	-0.0118	-0.0428	-0.0384	-0.0357	-0.05	0.0051	0.0788	-0.0062
Il10	Mus musculus interleukin 10 (Il10), mRNA. (from RefSeq NM_010548)	chr1	131019844	131024970	Chr1 56.89 cM	Chr1 q32.1	IL10	NA	NA	0.0265	-0.0207	0.2591	-0.007	0.1613	-0.0118	-0.0428	-0.0384	-0.0357	-0.05	0.0051	0.0788	-0.0062
Mapkapk2	Mapkapk2 (from geneSymbol)	chr1	131053699	131097843	Chr1 56.89 cM	Chr1 q32.1	MAPKAPK2	NA	NA	0.0265	-0.0207	0.2591	-0.007	0.1613	-0.0118	-0.0428	-0.0384	-0.0357	-0.05	0.0051	0.0788	-0.0062
Dyrk3	Dyrk3 (from geneSymbol)	chr1	131128440	131138085	Chr1 56.9 cM	Chr1 q32.1	DYRK3	NA	NA	0.0265	-0.0207	0.2591	-0.007	0.1613	-0.0118	-0.0428	-0.0384	-0.0357	-0.05	0.0051	0.0788	-0.0062
Eif2d	Eif2d (from geneSymbol)	chr1	131153171	131171508	Chr1 56.9 cM	Chr1 q32.1	EIF2D	NA	NA	0.0265	-0.0207	0.2591	-0.007	0.1613	-0.0118	-0.0428	-0.0384	-0.0357	-0.05	0.0051	0.0788	-0.0062
Rassf5	Mus musculus Ras association (RalGDS/AF-6) domain family member 5 (Rassf5), transcript variant 2, mRNA. (from RefSeq NM_001311094)	chr1	131176409	131200185	Chr1 56.91 cM	Chr1 q32.1	RASSF5	NA	NA	0.0265	-0.0207	0.2591	-0.007	0.1613	-0.0118	-0.0428	-0.0384	-0.0357	-0.05	0.0051	0.0788	-0.0062
Gm29953	NA	chr1	131246366	131266537	NA	NA	NA	NA	NA	0.0265	-0.0207	0.2591	-0.007	0.1613	-0.0118	-0.0428	-0.0384	-0.0357	-0.05	0.0051	0.0788	-0.0062
Ikbke	Ikbke (from geneSymbol)	chr1	131270185	131279625	Chr1 56.93 cM	Chr1 q32.1	IKBKE	NA	NA	0.0265	-0.0207	0.2591	-0.007	0.1613	-0.0118	-0.0428	-0.0384	-0.0357	-0.05	0.0051	0.0788	-0.0062
Srgap2	Srgap2 (from geneSymbol)	chr1	131289746	131527321	Chr1 56.93 cM	Chr1 q32.1	SRGAP2	NA	NA	0.0265	-0.0207	0.2591	-0.007	0.1613	-0.0118	-0.0428	-0.0384	-0.0357	-0.05	0.0051	0.0788	-0.0062
Fam72a	Mus musculus family with sequence similarity 72, member A (Fam72a), mRNA. (from RefSeq NM_175382)	chr1	131527902	131539035	Chr1 56.99 cM	Chr1 q32.1	FAM72A	NA	NA	0.0265	-0.0207	0.2591	-0.007	0.1613	-0.0118	-0.0428	-0.0384	-0.0357	-0.05	0.0051	0.0788	-0.0062
Avpr1b	Avpr1b (from geneSymbol)	chr1	131599113	131612000	Chr1 57.09 cM	Chr1 q32.1	AVPR1B	NA	NA	0.0265	-0.0207	0.2591	-0.007	0.1613	-0.0118	-0.0428	-0.0384	-0.0357	-0.05	0.0051	0.0788	-0.0062
Ctse	Ctse (from geneSymbol)	chr1	131638313	131675507	Chr1 57.14 cM	Chr1 q32.1	CTSE	NA	NA	0.0265	-0.0207	0.2591	-0.007	0.1613	-0.0118	-0.0428	-0.0384	-0.0357	-0.05	0.0051	0.0788	-0.0062
LOC108167725	NA	chr1	131646886	131650331	NA	NA	NA	NA	NA	0.0265	-0.0207	0.2591	-0.007	0.1613	-0.0118	-0.0428	-0.0384	-0.0357	-0.05	0.0051	0.0788	-0.0062
Rab7b	Rab7b (from geneSymbol)	chr1	131696636	131715443	Chr1 57.18 cM	Chr1 q32.1	RAB7B	NA	NA	0.0265	-0.0207	0.2591	-0.007	0.1613	-0.0118	-0.0428	-0.0384	-0.0357	-0.05	0.0051	0.0788	-0.0062
Gm30104	NA	chr1	131730238	131733668	NA	NA	NA	NA	NA	0.0265	-0.0207	0.2591	-0.007	0.1613	-0.0118	-0.0428	-0.0384	-0.0357	-0.05	0.0051	0.0788	-0.0062
Slc26a9	Slc26a9 (from geneSymbol)	chr1	131755476	131771504	Chr1 57.18 cM	Chr1 q32.1	SLC26A9	NA	NA	0.0265	-0.0207	0.2591	-0.007	0.1613	-0.0118	-0.0428	-0.0384	-0.0357	-0.05	0.0051	0.0788	-0.0062
Pm20d1	Pm20d1 (from geneSymbol)	chr1	131797383	131814535	Chr1 57.19 cM	Chr1 q32.1	PM20D1	NA	NA	0.0265	-0.0207	0.2591	-0.007	0.1613	-0.0118	-0.0428	-0.0384	-0.0357	-0.05	0.0051	0.0788	-0.0062
Slc41a1	Slc41a1 (from geneSymbol)	chr1	131828011	131848863	Chr1 57.2 cM	Chr1 q32.1	SLC41A1	NA	NA	0.0265	-0.0207	0.2591	-0.007	0.1613	-0.0118	-0.0428	-0.0384	-0.0357	-0.05	0.0051	0.0788	-0.0062
Rab29	Rab29 (from geneSymbol)	chr1	131867209	131871315	Chr1 57.21 cM	Chr1 q32.1	RAB29	NA	NA	0.0265	-0.0207	0.2591	-0.007	0.1613	-0.0118	-0.0428	-0.0384	-0.0357	-0.05	0.0051	0.0788	-0.0062
Nucks1	Nucks1 (from geneSymbol)	chr1	131910457	131936321	Chr1 57.22 cM	Chr1 q32.1	NUCKS1	NA	NA	0.0265	-0.0207	0.2591	-0.007	0.1613	-0.0118	-0.0428	-0.0384	-0.0357	-0.05	0.0051	0.0788	-0.0062
Slc45a3	Slc45a3 (from geneSymbol)	chr1	131974296	131982321	Chr1 57.24 cM	Chr1 q32.1	SLC45A3	NA	NA	0.0265	-0.0207	0.2591	-0.007	0.1613	-0.0118	-0.0428	-0.0384	-0.0357	-0.05	0.0051	0.0788	-0.0062
Elk4	Elk4 (from geneSymbol)	chr1	132007604	132025684	Chr1 57.24 cM	Chr1 q32.1	ELK4	HNSC	Act	0.0265	-0.0207	0.2591	-0.007	0.1613	-0.0118	-0.0428	-0.0384	-0.0357	-0.05	0.0051	0.0788	-0.0062
Mfsd4a	Mfsd4a (from geneSymbol)	chr1	132036782	132068040	Chr1 57.24 cM	Chr1 q32.1	MFSD4A	NA	NA	0.0265	-0.0207	0.2591	-0.007	0.1613	-0.0118	-0.0428	-0.0384	-0.0357	-0.05	0.0051	0.0788	-0.0062
LOC105246707	NA	chr1	132073784	132080176	NA	NA	NA	NA	NA	0.0265	-0.0207	0.2591	-0.007	0.1613	-0.0118	-0.0428	-0.0384	-0.0357	-0.05	0.0051	0.0788	-0.0062
LOC108167726	NA	chr1	132102596	132106362	NA	NA	NA	NA	NA	0.0265	-0.0207	0.2591	-0.007	0.1613	-0.0118	-0.0428	-0.0384	-0.0357	-0.05	0.0051	0.0788	-0.0062
Cdk18	Cdk18 (from geneSymbol)	chr1	132113650	132122116	Chr1 57.24 cM	Chr1 q32.1	CDK18	NA	NA	0.0265	-0.0207	0.2591	-0.007	0.1613	-0.0118	-0.0428	-0.0384	-0.0357	-0.05	0.0051	0.0788	-0.0062
Gm30153	NA	chr1	132144754	132145520	NA	NA	NA	NA	NA	0.0265	-0.0207	0.2591	-0.007	0.1613	-0.0118	-0.0428	-0.0384	-0.0357	-0.05	0.0051	0.0788	-0.0062
Gm30242	NA	chr1	132149402	132154142	NA	NA	NA	NA	NA	0.0265	-0.0207	0.2591	-0.007	0.1613	-0.0118	-0.0428	-0.0384	-0.0357	-0.05	0.0051	0.0788	-0.0062
Mir135b	Mus musculus microRNA 135b (Mir135b), microRNA. (from RefSeq NR_029777)	chr1	132198087	132198184	Chr1 57.24 cM	Chr1	MIR135B	NA	NA	0.0265	-0.0207	0.2591	-0.007	0.1613	-0.0118	-0.0428	-0.0384	-0.0357	-0.05	0.0051	0.0788	-0.0062
Gm29695	Gm29695 (from geneSymbol)	chr1	132201078	132209547	NA	NA	NA	NA	NA	0.0265	-0.0207	0.2591	-0.007	0.1613	-0.0118	-0.0428	-0.0384	-0.0357	-0.05	0.0051	0.0788	-0.0062
Lemd1	Lemd1 (from geneSymbol)	chr1	132225813	132255381	Chr1 57.24 cM	Chr1 q32.1	LEMD1	NA	NA	0.0265	-0.0207	0.2591	-0.007	0.1613	-0.0118	-0.0428	-0.0384	-0.0357	-0.05	0.0051	0.0788	-0.0062
Gm29630	Gm29630 (from geneSymbol)	chr1	132268600	132278378	NA	NA	NA	NA	NA	0.0265	-0.0207	0.2591	-0.007	0.1613	-0.0118	-0.0428	-0.0384	-0.0357	-0.05	0.0051	0.0788	-0.0062
Gm38446	NA	chr1	132278514	132291366	NA	NA	NA	NA	NA	0.0265	-0.0207	0.2591	-0.007	0.1613	-0.0118	-0.0428	-0.0384	-0.0357	-0.05	0.0051	0.0788	-0.0062
Klhdc8a	Mus musculus kelch domain containing 8A (Klhdc8a), mRNA. (from RefSeq NM_144810)	chr1	132298484	132305890	Chr1 57.24 cM	Chr1 q32.1	KLHDC8A	NA	NA	0.0265	-0.0207	0.2591	-0.007	0.1613	-0.0118	-0.0428	-0.0384	-0.0357	-0.05	0.0051	0.0788	-0.0062
Gm30744	NA	chr1	132321428	132323315	NA	NA	NA	NA	NA	0.0265	-0.0207	0.2591	-0.007	0.1613	-0.0118	-0.0428	-0.0384	-0.0357	-0.05	0.0051	0.0788	-0.0062
Nuak2	Nuak2 (from geneSymbol)	chr1	132329536	132333293	Chr1 57.24 cM	Chr1 q32.1	NUAK2	NA	NA	0.0265	-0.0207	0.2591	-0.007	0.1613	-0.0118	-0.0428	-0.0384	-0.0357	-0.05	0.0051	0.0788	-0.0062
F730311O21Rik	F730311O21Rik (from geneSymbol)	chr1	132342083	132349929	NA	NA	NA	NA	NA	0.0265	-0.0207	0.2591	-0.007	0.1613	-0.0118	-0.0428	-0.0384	-0.0357	-0.05	0.0051	0.0788	-0.0062
Tmcc2	Tmcc2 (from geneSymbol)	chr1	132356314	132367948	Chr1 57.24 cM	Chr1 q32.1	TMCC2	NA	NA	0.0265	-0.0207	0.2591	-0.007	0.1613	-0.0118	-0.0428	-0.0384	-0.0357	-0.05	0.0051	0.0788	-0.0062
Dstyk	Dstyk (from geneSymbol)	chr1	132417181	132453080	Chr1 57.24 cM	Chr1 q32.1	DSTYK	NA	NA	0.0265	-0.0207	0.2591	-0.007	0.1613	-0.0118	-0.0428	-0.0384	-0.0357	-0.05	0.0051	0.0788	-0.0062
Rbbp5	Rbbp5 (from geneSymbol)	chr1	132477348	132496951	Chr1 57.24 cM	Chr1 q32.1	RBBP5	NA	NA	0.0265	-0.0207	0.2591	-0.007	0.1613	-0.0118	-0.0428	-0.0384	-0.0357	-0.05	0.0051	0.0788	-0.0062
Tmem81	Mus musculus transmembrane protein 81 (Tmem81), mRNA. (from RefSeq NM_029025)	chr1	132506229	132508639	Chr1 57.42 cM	Chr1 q32.1	TMEM81	NA	NA	0.0265	-0.0207	0.2591	-0.007	0.1613	-0.0118	-0.0428	-0.0384	-0.0357	-0.05	0.0051	0.0788	-0.0062
Cntn2	Cntn2 (from geneSymbol)	chr1	132509424	132542940	Chr1 57.42 cM	Chr1 q32.1	CNTN2	NA	NA	0.0265	-0.0207	0.2591	-0.007	0.1613	-0.0118	-0.0428	-0.0384	-0.0357	-0.05	0.0051	0.0788	-0.0062
Nfasc	Nfasc (from geneSymbol)	chr1	132564689	132617005	Chr1 57.42 cM	Chr1 q32.1	NFASC	NA	NA	0.0265	-0.0207	0.2591	-0.007	0.1613	-0.0118	-0.0428	-0.0384	-0.0357	-0.05	0.0051	0.0788	-0.0062
LOC108167727	NA	chr1	132665596	132679653	NA	NA	NA	NA	NA	0.0265	-0.0207	0.2591	-0.007	0.1613	-0.0118	-0.0428	-0.0384	-0.0357	-0.05	0.0051	0.0788	-0.0062
Gm10538	Mus musculus predicted gene 10538 (Gm10538), long non-coding RNA. (from RefSeq NR_045892)	chr1	132729352	132732826	NA	NA	NA	NA	NA	0.0265	-0.0207	0.2591	-0.007	0.1613	-0.0118	-0.0428	-0.0384	-0.0357	-0.05	0.0051	0.0788	-0.0062
Gm31101	NA	chr1	132787235	132787842	NA	NA	NA	NA	NA	0.0265	-0.0207	0.2591	-0.007	0.1613	-0.0118	-0.0428	-0.0384	-0.0357	-0.05	0.0051	0.0788	-0.0062
Lrrn2	Lrrn2 (from geneSymbol)	chr1	132880354	132940005	Chr1 57.69 cM	Chr1 q32.1	LRRN2	NA	NA	0.0265	-0.0207	0.2591	-0.007	0.1613	-0.0118	-0.0428	-0.0384	-0.0357	-0.05	0.0051	0.0788	-0.0062
Gm31159	NA	chr1	132914952	132924436	NA	NA	NA	NA	NA	0.0265	-0.0207	0.2591	-0.007	0.1613	-0.0118	-0.0428	-0.0384	-0.0357	-0.05	0.0051	0.0788	-0.0062
Gm38687	NA	chr1	132961649	132971688	NA	NA	NA	NA	NA	0.0265	-0.0207	0.2591	-0.007	0.1613	-0.0118	-0.0428	-0.0384	-0.0357	-0.05	0.0051	0.0788	-0.0062
Mdm4	Mdm4 (from geneSymbol)	chr1	132991353	133025395	Chr1 57.75 cM	Chr1 q32.1	MDM4	NA	NA	0.0265	-0.0207	0.2591	-0.007	0.1613	-0.0118	-0.0428	-0.0384	-0.0357	-0.05	0.0051	0.0788	-0.0062
Gm41953	NA	chr1	133026732	133035870	NA	NA	NA	NA	NA	0.0265	-0.0207	0.2591	-0.007	0.1613	-0.0118	-0.0428	-0.0384	-0.0357	-0.05	0.0051	0.0788	-0.0062
Gm28609	Gm28609 (from geneSymbol)	chr1	133046699	133068369	NA	NA	NA	NA	NA	0.0265	-0.0207	0.2591	-0.007	0.1613	-0.0118	-0.0428	-0.0384	-0.0357	-0.05	0.0051	0.0788	-0.0062
Pik3c2b	The sequence shown here is derived from an Ensembl automatic analysis pipeline and should be considered as preliminary data. (from UniProt D3Z091)	chr1	133068643	133108691	Chr1 57.75 cM	Chr1 q32.1	PIK3C2B	NA	NA	0.0265	-0.0207	0.2591	-0.007	0.1613	-0.0118	-0.0428	-0.0384	-0.0357	-0.05	0.0051	0.0788	-0.0062
Ppp1r15b	Mus musculus protein phosphatase 1, regulatory subunit 15B (Ppp1r15b), mRNA. (from RefSeq NM_133819)	chr1	133131165	133139800	Chr1 57.8 cM	Chr1 q32.1	PPP1R15B	NA	NA	0.0265	-0.0207	0.2591	-0.007	0.1613	-0.0118	-0.0428	-0.0384	-0.0357	-0.05	0.0051	0.0788	-0.0062
Gm19461	Gm19461 (from geneSymbol)	chr1	133249851	133269808	NA	NA	NA	NA	NA	0.0265	-0.0207	0.2591	-0.007	0.1613	-0.0118	-0.0428	-0.0384	-0.0357	-0.05	0.0051	0.0788	-0.0062
Plekha6	Plekha6 (from geneSymbol)	chr1	133266679	133303431	Chr1 57.91 cM	Chr1 q32.1	PLEKHA6	NA	NA	0.0265	-0.0207	0.2591	-0.007	0.1613	-0.0118	-0.0428	-0.0384	-0.0357	-0.05	0.0051	0.0788	-0.0062
Golt1a	Golt1a (from geneSymbol)	chr1	133309822	133323026	Chr1 57.91 cM	Chr1 q32.1	GOLT1A	NA	NA	0.0265	-0.0207	0.2591	-0.007	0.1613	-0.0118	-0.0428	-0.0384	-0.0357	-0.05	0.0051	0.0788	-0.0062
Kiss1	Mus musculus KiSS-1 metastasis-suppressor (Kiss1), mRNA. (from RefSeq NM_178260)	chr1	133327211	133329722	Chr1 57.91 cM	Chr1 q32.1	KISS1	NA	NA	0.0265	-0.0207	0.2591	-0.007	0.1613	-0.0118	-0.0428	-0.0384	-0.0357	-0.05	0.0051	0.0788	-0.0062
Ren1	Ren1 (from geneSymbol)	chr1	133350673	133360320	Chr1 57.91 cM	Chr1 q32.1	REN	NA	NA	0.0265	-0.0207	0.2591	-0.007	0.1613	-0.0118	-0.0428	-0.0384	-0.0357	-0.05	0.0051	0.0788	-0.0062
Etnk2	Etnk2 (from geneSymbol)	chr1	133363571	133380318	Chr1 57.91 cM	Chr1 q32.1	ETNK2	NA	NA	0.0265	-0.0207	0.2591	-0.007	0.1613	-0.0118	-0.0428	-0.0384	-0.0357	-0.05	0.0051	0.0788	-0.0062
Sox13	Sox13 (from geneSymbol)	chr1	133382701	133422725	Chr1 57.91 cM	Chr1 q32.1	SOX13	NA	NA	0.0265	-0.0207	0.2591	-0.007	0.1613	-0.0118	-0.0428	-0.0384	-0.0357	-0.05	0.0051	0.0788	-0.0062
Snrpe	The sequence shown here is derived from an Ensembl automatic analysis pipeline and should be considered as preliminary data. (from UniProt E9PZG9)	chr1	133603870	133610280	Chr1 57.94 cM	Chr1 q32.1	SNRPE	NA	NA	0.0265	-0.0207	0.2591	-0.007	0.1613	-0.0118	-0.0428	-0.0384	-0.0357	-0.05	0.0051	0.0788	-0.0062
Zc3h11a	Zc3h11a (from geneSymbol)	chr1	133619867	133661326	Chr1 57.94 cM	Chr1 q32.1	ZC3H11A	NA	NA	0.0265	-0.0207	0.2591	-0.007	0.1613	-0.0118	-0.0428	-0.0384	-0.0357	-0.05	0.0051	0.0788	-0.0062
Zbed6	Mus musculus zinc finger, BED type containing 6 (Zbed6), mRNA. (from RefSeq NM_001166552)	chr1	133655878	133660885	Chr1 syntenic	Chr1 q32.1	ZBED6	NA	NA	0.0265	-0.0207	0.2591	-0.007	0.1613	-0.0118	-0.0428	-0.0384	-0.0357	-0.05	0.0051	0.0788	-0.0062
Lax1	Lax1 (from geneSymbol)	chr1	133679028	133690016	Chr1 57.95 cM	Chr1 q32.1	LAX1	NA	NA	0.0265	-0.0207	0.2591	-0.007	0.1613	-0.0118	-0.0428	-0.0384	-0.0357	-0.05	0.0051	0.0788	-0.0062
Atp2b4	The sequence shown here is derived from an Ensembl automatic analysis pipeline and should be considered as preliminary data. (from UniProt F6V4K0)	chr1	133702673	133753747	Chr1 57.95 cM	Chr1 q32.1	ATP2B4	NA	NA	0.0265	-0.0207	0.2591	-0.007	0.1613	-0.0118	-0.0428	-0.0384	-0.0357	-0.05	0.0051	0.0788	-0.0062
Mir6903	Mus musculus microRNA 6903 (Mir6903), microRNA. (from RefSeq NR_105868)	chr1	133726557	133726645	NA	NA	NA	NA	NA	0.0265	-0.0207	0.2591	-0.007	0.1613	-0.0118	-0.0428	-0.0384	-0.0357	-0.05	0.0051	0.0788	-0.0062
Gm41954	NA	chr1	133832594	133845212	NA	NA	NA	NA	NA	0.0265	-0.0207	0.2591	-0.007	0.1613	-0.0118	-0.0428	-0.0384	-0.0357	-0.05	0.0051	0.0788	-0.0062
Gm28441	Gm28441 (from geneSymbol)	chr1	133835188	133838372	NA	NA	NA	NA	NA	0.0265	-0.0207	0.2591	-0.007	0.1613	-0.0118	-0.0428	-0.0384	-0.0357	-0.05	0.0051	0.0788	-0.0062
Gm31515	NA	chr1	133877595	133891066	NA	NA	NA	NA	NA	0.0265	-0.0207	0.2591	-0.007	0.1613	-0.0118	-0.0428	-0.0384	-0.0357	-0.05	0.0051	0.0788	-0.0062
Optc	Optc (from geneSymbol)	chr1	133900833	133907173	Chr1 58.02 cM	Chr1 q32.1	OPTC	NA	NA	0.0265	-0.0207	0.2591	-0.007	0.1613	-0.0118	-0.0428	-0.0384	-0.0357	-0.05	0.0051	0.0788	-0.0062
Prelp	Prelp (from geneSymbol)	chr1	133910303	133921401	Chr1 58.02 cM	Chr1 q32.1	PRELP	NA	NA	0.0265	-0.0207	0.2591	-0.007	0.1613	-0.0118	-0.0428	-0.0384	-0.0357	-0.05	0.0051	0.0788	-0.0062
Gm31629	NA	chr1	133977290	133990143	NA	NA	NA	NA	NA	0.0265	-0.0207	0.2591	-0.007	0.1613	-0.0118	-0.0428	-0.0384	-0.0357	-0.05	0.0051	0.0788	-0.0062
Fmod	The sequence shown here is derived from an Ensembl automatic analysis pipeline and should be considered as preliminary data. (from UniProt E0CX60)	chr1	134037514	134048277	Chr1 58.09 cM	Chr1 q32.1	FMOD	NA	NA	0.0265	-0.0207	0.2591	-0.007	0.1613	-0.0118	-0.0428	-0.0384	-0.0357	-0.05	0.0051	0.0788	-0.0062
LOC105246710	NA	chr1	134060039	134061004	NA	NA	NA	NA	NA	0.0265	-0.0207	0.2591	-0.007	0.1613	-0.0118	-0.0428	-0.0384	-0.0357	-0.05	0.0051	0.0788	-0.0062
Btg2	Mus musculus B cell translocation gene 2, anti-proliferative (Btg2), mRNA. (from RefSeq NM_007570)	chr1	134074864	134079155	Chr1 58.1 cM	Chr1 q32.1	BTG2	CLLSLL	Act	0.0265	-0.0207	0.2591	-0.007	0.1613	-0.0118	-0.0428	-0.0384	-0.0357	-0.05	0.0051	0.0788	-0.0062
Gm31974	NA	chr1	134082455	134084610	NA	NA	NA	NA	NA	0.0265	-0.0207	0.2591	-0.007	0.1613	-0.0118	-0.0428	-0.0384	-0.0357	-0.05	0.0051	0.0788	-0.0062
Gm32039	NA	chr1	134091084	134095176	NA	NA	NA	NA	NA	0.0265	-0.0207	0.2591	-0.007	0.1613	-0.0118	-0.0428	-0.0384	-0.0357	-0.05	0.0051	0.0788	-0.0062
Chit1	Degrades chitin, chitotriose and chitobiose. May participate in the defense against nematodes and other pathogens (By similarity). (from UniProt Q9D7Q1)	chr1	134138591	134151541	Chr1 58.12 cM	Chr1 q32.1	CHIT1	NA	NA	0.0265	-0.0207	0.2591	-0.007	0.1613	-0.0118	-0.0428	-0.0384	-0.0357	-0.05	0.0051	0.0788	-0.0062
LOC108167728	NA	chr1	134177232	134182086	NA	NA	NA	NA	NA	0.0265	-0.0207	0.2591	-0.007	0.1613	-0.0118	-0.0428	-0.0384	-0.0357	-0.05	0.0051	0.0788	-0.0062
Chil1	Belongs to the glycosyl hydrolase 18 family. (from UniProt D3Z2Z5)	chr1	134182408	134190031	NA	NA	NA	NA	NA	0.0265	-0.0207	0.2591	-0.007	0.1613	-0.0118	-0.0428	-0.0384	-0.0357	-0.05	0.0051	0.0788	-0.0062
Mybph	Mus musculus myosin binding protein H (Mybph), transcript variant 1, mRNA. (from RefSeq NM_016749)	chr1	134193447	134201232	Chr1 58.15 cM	Chr1 q32.1	MYBPH	NA	NA	0.0265	-0.0207	0.2591	-0.007	0.1613	-0.0118	-0.0428	-0.0384	-0.0357	-0.05	0.0051	0.0788	-0.0062
Adora1	Receptor for adenosine. The activity of this receptor is mediated by G proteins which inhibit adenylyl cyclase. (from UniProt Q60612)	chr1	134199214	134234856	Chr1 58.15 cM	Chr1 q32.1	ADORA1	NA	NA	0.0265	-0.0207	0.2591	-0.007	0.1613	-0.0118	-0.0428	-0.0384	-0.0357	-0.05	0.0051	0.0788	-0.0062
Gm32221	NA	chr1	134272053	134276472	NA	NA	NA	NA	NA	0.0265	-0.0207	0.2591	-0.007	0.1613	-0.0118	-0.0428	-0.0384	-0.0357	-0.05	0.0051	0.0788	-0.0062
Myog	Mus musculus myogenin (Myog), mRNA. (from RefSeq NM_031189)	chr1	134290003	134292548	Chr1 58.18 cM	Chr1 q32.1	MYOG	NA	NA	0.0265	-0.0207	0.2591	-0.007	0.1613	-0.0118	-0.0428	-0.0384	-0.0357	-0.05	0.0051	0.0788	-0.0062
Ppfia4	Ppfia4 (from geneSymbol)	chr1	134296782	134328029	Chr1 58.18 cM	Chr1 q32.1	PPFIA4	NA	NA	0.0265	-0.0207	0.2591	-0.007	0.1613	-0.0118	-0.0428	-0.0384	-0.0357	-0.05	0.0051	0.0788	-0.0062
Gm32267	NA	chr1	134299452	134304279	NA	NA	NA	NA	NA	0.0265	-0.0207	0.2591	-0.007	0.1613	-0.0118	-0.0428	-0.0384	-0.0357	-0.05	0.0051	0.0788	-0.0062
Tmem183a	Tmem183a (from geneSymbol)	chr1	134352357	134362001	Chr1 58.2 cM	Chr1 q32.1	TMEM183A	NA	NA	0.0265	-0.0207	0.2591	-0.007	0.1613	-0.0118	-0.0428	-0.0384	-0.0357	-0.05	0.0051	0.0788	-0.0062
4933406M09Rik	Mus musculus RIKEN cDNA 4933406M09 gene (4933406M09Rik), mRNA. (from RefSeq NM_173771)	chr1	134385939	134390983	NA	NA	NA	NA	NA	0.0265	-0.0207	0.2591	-0.007	0.1613	-0.0118	-0.0428	-0.0384	-0.0357	-0.05	0.0051	0.0788	-0.0062
Cyb5r1	Cyb5r1 (from geneSymbol)	chr1	134405989	134411738	Chr1 58.21 cM	Chr1 q32.1	CYB5R1	NA	NA	0.0265	-0.0207	0.2591	-0.007	0.1613	-0.0118	-0.0428	-0.0384	-0.0357	-0.05	0.0051	0.0788	-0.0062
Adipor1	Adipor1 (from geneSymbol)	chr1	134415663	134433351	Chr1 58.22 cM	Chr1 q32.1	ADIPOR1	NA	NA	0.0265	-0.0207	0.2591	-0.007	0.1613	-0.0118	-0.0428	-0.0384	-0.0357	-0.05	0.0051	0.0788	-0.0062
Klhl12	Klhl12 (from geneSymbol)	chr1	134455530	134490873	Chr1 58.23 cM	Chr1 q32.1	KLHL12	NA	NA	0.0265	-0.0207	0.2591	-0.007	0.1613	-0.0118	-0.0428	-0.0384	-0.0357	-0.05	0.0051	0.0788	-0.0062
Rabif	Mus musculus RAB interacting factor (Rabif), mRNA. (from RefSeq NM_145510)	chr1	134494659	134507885	Chr1 58.24 cM	Chr1 q32.1	RABIF	NA	NA	0.0265	-0.0207	0.2591	-0.007	0.1613	-0.0118	-0.0428	-0.0384	-0.0357	-0.05	0.0051	0.0788	-0.0062
Gm29376	Gm29376 (from geneSymbol)	chr1	134513427	134519181	NA	NA	NA	NA	NA	0.0265	-0.0207	0.2591	-0.007	0.1613	-0.0118	-0.0428	-0.0384	-0.0357	-0.05	0.0051	0.0788	-0.0062
LOC108167729	NA	chr1	134527917	134530417	NA	NA	NA	NA	NA	0.0265	-0.0207	0.2591	-0.007	0.1613	-0.0118	-0.0428	-0.0384	-0.0357	-0.05	0.0051	0.0788	-0.0062
Mgat4e	Mgat4e (from geneSymbol)	chr1	134540940	134549682	Chr1 58.24 cM	Chr1 q32.1	MGAT4EP	NA	NA	0.0265	-0.0207	0.2591	-0.007	0.1613	-0.0118	-0.0428	-0.0384	-0.0357	-0.05	0.0051	0.0788	-0.0062
LOC108167730	NA	chr1	134546863	134547540	NA	NA	NA	NA	NA	0.0265	-0.0207	0.2591	-0.007	0.1613	-0.0118	-0.0428	-0.0384	-0.0357	-0.05	0.0051	0.0788	-0.0062
Kdm5b	Kdm5b (from geneSymbol)	chr1	134583114	134631950	Chr1 58.24 cM	Chr1 q32.1	KDM5B	NA	NA	0.0265	-0.0207	0.2591	-0.007	0.1613	-0.0118	-0.0428	-0.0384	-0.0357	-0.05	0.0051	0.0788	-0.0062
Syt2	Syt2 (from geneSymbol)	chr1	134742938	134753149	Chr1 58.24 cM	Chr1 q32.1	SYT2	NA	NA	0.0265	-0.0207	0.2591	-0.007	0.1613	-0.0118	-0.0428	-0.0384	-0.0357	-0.05	0.0051	0.0788	-0.0062
Gm32670	NA	chr1	134773485	134792991	NA	NA	NA	NA	NA	0.0265	-0.0207	0.2591	-0.007	0.1613	-0.0118	-0.0428	-0.0384	-0.0357	-0.05	0.0051	0.0788	-0.0062
Ppp1r12b	Ppp1r12b (from geneSymbol)	chr1	134779722	134803721	Chr1 58.24 cM	Chr1 q32.1	PPP1R12B	NA	NA	0.0265	-0.0207	0.2591	-0.007	0.1613	-0.0118	-0.0428	-0.0384	-0.0357	-0.05	0.0051	0.0788	-0.0062
Ube2t	Ube2t (from geneSymbol)	chr1	134962564	134974180	Chr1 58.24 cM	Chr1 q32.1	UBE2T	NA	NA	0.0265	-0.0207	0.2591	-0.007	0.1613	-0.0118	-0.0428	-0.0384	-0.0357	-0.05	0.0051	0.0788	-0.0062
Lgr6	The sequence shown here is derived from an Ensembl automatic analysis pipeline and should be considered as preliminary data. (from UniProt D3Z6S4)	chr1	134983299	135099233	Chr1 58.24 cM	Chr1 q32.1	LGR6	NA	NA	0.0265	-0.0207	0.2591	-0.007	0.1613	-0.0118	-0.0428	-0.0384	-0.0357	-0.05	0.0051	0.0788	-0.0062
Ptprv	Ptprv (from geneSymbol)	chr1	135108497	135132575	Chr1 58.24 cM	Chr1 q32.1	PTPRVP	NA	NA	0.0265	-0.0207	0.2591	-0.007	0.1613	-0.0118	-0.0428	-0.0384	-0.0357	-0.05	0.0051	0.0788	-0.0062
Ptpn7	Ptpn7 (from geneSymbol)	chr1	135133293	135145328	Chr1 58.24 cM	Chr1 q32.1	PTPN7	NA	NA	0.0265	-0.0207	0.2591	-0.007	0.1613	-0.0118	-0.0428	-0.0384	-0.0357	-0.05	0.0051	0.0788	-0.0062
Arl8a	Arl8a (from geneSymbol)	chr1	135146833	135156268	Chr1 58.24 cM	Chr1 q32.1	ARL8A	NA	NA	0.0265	-0.0207	0.2591	-0.007	0.1613	-0.0118	-0.0428	-0.0384	-0.0357	-0.05	0.0051	0.0788	-0.0062
Gpr37l1	Mus musculus G protein-coupled receptor 37-like 1 (Gpr37l1), mRNA. (from RefSeq NM_134438)	chr1	135160249	135167681	Chr1 58.25 cM	Chr1 q32.1	GPR37L1	NA	NA	0.0265	-0.0207	0.2591	-0.007	0.1613	-0.0118	-0.0428	-0.0384	-0.0357	-0.05	0.0051	0.0788	-0.0062
Gm41955	NA	chr1	135190593	135202076	NA	NA	NA	NA	NA	0.0265	-0.0207	0.2591	-0.007	0.1613	-0.0118	-0.0428	-0.0384	-0.0357	-0.05	0.0051	0.0788	-0.0062
Elf3	Elf3 (from geneSymbol)	chr1	135253573	135258472	Chr1 58.42 cM	Chr1 q32.1	ELF3	BLCA	LoF	0.0265	-0.0207	0.2591	-0.007	0.1613	-0.0118	-0.0428	-0.0384	-0.0357	-0.05	0.0051	0.0788	-0.0062
Rnpep	Rnpep (from geneSymbol)	chr1	135263076	135284423	Chr1 58.43 cM	Chr1 q32.1	RNPEP	NA	NA	0.0265	-0.0207	0.2591	-0.007	0.1613	-0.0118	-0.0428	-0.0384	-0.0357	-0.05	0.0051	0.0788	-0.0062
Timm17a	Timm17a (from geneSymbol)	chr1	135301534	135313737	Chr1 58.48 cM	Chr1 q32.1	TIMM17A	NA	NA	0.0265	-0.0207	0.2591	-0.007	0.1613	-0.0118	-0.0428	-0.0384	-0.0357	-0.05	0.0051	0.0788	-0.0062
Gm41956	NA	chr1	135321756	135324666	NA	NA	NA	NA	NA	0.0265	-0.0207	0.2591	-0.007	0.1613	-0.0118	-0.0428	-0.0384	-0.0357	-0.05	0.0051	0.0788	-0.0062
Lmod1	Mus musculus leiomodin 1 (smooth muscle) (Lmod1), mRNA. (from RefSeq NM_053106)	chr1	135324812	135368065	Chr1 58.51 cM	Chr1 q32.1	LMOD1	NA	NA	0.0265	-0.0207	0.2591	-0.007	0.1613	-0.0118	-0.0428	-0.0384	-0.0357	-0.05	0.0051	0.0788	-0.0062
Shisa4	Shisa4 (from geneSymbol)	chr1	135371455	135375063	Chr1 58.58 cM	Chr1 q32.1	SHISA4	NA	NA	0.0265	-0.0207	0.2591	-0.007	0.1613	-0.0118	-0.0428	-0.0384	-0.0357	-0.05	0.0051	0.0788	-0.0062
Ipo9	Ipo9 (from geneSymbol)	chr1	135384472	135430452	Chr1 58.6 cM	Chr1 q32.1	IPO9	NA	NA	0.0265	-0.0207	0.2591	-0.007	0.1613	-0.0118	-0.0428	-0.0384	-0.0357	-0.05	0.0051	0.0788	-0.0062
Nav1	Nav1 (from geneSymbol)	chr1	135434587	135510454	Chr1 58.79 cM	Chr1 q32.1	NAV1	NA	NA	0.0265	-0.0207	0.2591	-0.007	0.1613	-0.0118	-0.0428	-0.0384	-0.0357	-0.05	0.0051	0.0788	-0.0062
Mir1231	Mus musculus microRNA 1231 (Mir1231), microRNA. (from RefSeq NR_049188)	chr1	135454602	135454683	Chr1 syntenic	Chr1	MIR1231	NA	NA	0.0265	-0.0207	0.2591	-0.007	0.1613	-0.0118	-0.0428	-0.0384	-0.0357	-0.05	0.0051	0.0788	-0.0062
Gm32940	NA	chr1	135515335	135529028	NA	NA	NA	NA	NA	0.0265	-0.0207	0.2591	-0.007	0.1613	-0.0118	-0.0428	-0.0384	-0.0357	-0.05	0.0051	0.0788	-0.0062
Gm4793	Gm4793 (from geneSymbol)	chr1	135592257	135600699	NA	NA	NA	NA	NA	0.0265	-0.0207	0.2591	-0.007	0.1613	-0.0118	-0.0428	-0.0384	-0.0357	-0.05	0.0051	0.0788	-0.0062
Gm32835	NA	chr1	135688305	135691947	NA	NA	NA	NA	NA	0.0265	-0.0207	0.2591	-0.007	0.1613	-0.0118	-0.0428	-0.0384	-0.0357	-0.05	0.0051	0.0788	-0.0062
Csrp1	Mus musculus cysteine and glycine-rich protein 1 (Csrp1), transcript variant 1, mRNA. (from RefSeq NM_001360782)	chr1	135729196	135752229	Chr1 59.23 cM	Chr1 q32.1	CSRP1	NA	NA	0.0265	-0.0207	0.2591	-0.007	0.1613	-0.0118	-0.0428	-0.0384	-0.0357	-0.05	0.0051	0.0788	-0.0062
Phlda3	Phlda3 (from geneSymbol)	chr1	135766084	135769134	Chr1 59.26 cM	Chr1 q32.1	PHLDA3	NA	NA	0.0265	-0.0207	0.2591	-0.007	0.1613	-0.0118	-0.0428	-0.0384	-0.0357	-0.05	0.0051	0.0788	-0.0062
Tnni1	Tnni1 (from geneSymbol)	chr1	135799510	135810989	Chr1 59.28 cM	Chr1 q32.1	TNNI1	NA	NA	0.0265	-0.0207	0.2591	-0.007	0.1613	-0.0118	-0.0428	-0.0384	-0.0357	-0.05	0.0051	0.0788	-0.0062
Lad1	Lad1 (from geneSymbol)	chr1	135818597	135833341	Chr1 59.3 cM	Chr1 q32.1	LAD1	NA	NA	0.0265	-0.0207	0.2591	-0.007	0.1613	-0.0118	-0.0428	-0.0384	-0.0357	-0.05	0.0051	0.0788	-0.0062
Tnnt2	Tnnt2 (from geneSymbol)	chr1	135836988	135852261	Chr1 59.32 cM	Chr1 q32.1	TNNT2	NA	NA	0.0265	-0.0207	0.2591	-0.007	0.1613	-0.0118	-0.0428	-0.0384	-0.0357	-0.05	0.0051	0.0788	-0.0062
Pkp1	Pkp1 (from geneSymbol)	chr1	135871393	135919207	Chr1 59.35 cM	Chr1 q32.1	PKP1	NA	NA	0.0265	-0.0207	0.2591	-0.007	0.1613	-0.0118	-0.0428	-0.0384	-0.0357	-0.05	0.0051	0.0788	-0.0062
Igfn1	Igfn1 (from geneSymbol)	chr1	135953204	135964920	Chr1 59.44 cM	Chr1 q32.1	IGFN1	NA	NA	0.0265	-0.0207	0.2591	-0.007	0.1613	-0.0118	-0.0428	-0.0384	-0.0357	-0.05	0.0051	0.0788	-0.0062
Tmem9	Mus musculus transmembrane protein 9 (Tmem9), transcript variant 1, mRNA. (from RefSeq NM_001160145)	chr1	136018155	136035030	Chr1 59.51 cM	Chr1 q32.1	TMEM9	NA	NA	0.0265	-0.0207	0.2591	-0.007	0.1613	-0.0118	-0.0428	-0.0384	-0.0357	-0.05	0.0051	0.0788	-0.0062
Ascl5	Mus musculus achaete-scute family bHLH transcription factor 5 (Ascl5), mRNA. (from RefSeq NM_001270609)	chr1	136050803	136051370	Chr1 59.54 cM	Chr1 q32.1	ASCL5	NA	NA	0.0265	-0.0207	0.2591	-0.007	0.1613	-0.0118	-0.0428	-0.0384	-0.0357	-0.05	0.0051	0.0788	-0.0062
Cacna1s	Cacna1s (from geneSymbol)	chr1	136090503	136119536	Chr1 59.55 cM	Chr1 q32.1	CACNA1S	NA	NA	0.0265	-0.0207	0.2591	-0.007	0.1613	-0.0118	-0.0428	-0.0384	-0.0357	-0.05	0.0051	0.0788	-0.0062
Gm15850	Mus musculus predicted gene 15850 (Gm15850), transcript variant 3, long non-coding RNA. (from RefSeq NR_046169)	chr1	136127718	136131183	NA	NA	NA	NA	NA	0.0265	-0.0207	0.2591	-0.007	0.1613	-0.0118	-0.0428	-0.0384	-0.0357	-0.05	0.0051	0.0788	-0.0062
Kif21b	Kif21b (from geneSymbol)	chr1	136131400	136178014	Chr1 59.61 cM	Chr1 q32.1	KIF21B	NA	NA	0.0265	-0.0207	0.2591	-0.007	0.1613	-0.0118	-0.0428	-0.0384	-0.0357	-0.05	0.0051	0.0788	-0.0062
Mroh3	Mroh3 (from geneSymbol)	chr1	136181659	136213440	Chr1 59.61 cM	Chr1 q32.1	MROH3P	NA	NA	0.0265	-0.0207	0.2591	-0.007	0.1613	-0.0118	-0.0428	-0.0384	-0.0357	-0.05	0.0051	0.0788	-0.0062
5730559C18Rik	NA	chr1	136213523	136230173	NA	NA	NA	NA	NA	0.0265	-0.0207	0.2591	-0.007	0.1613	-0.0118	-0.0428	-0.0384	-0.0357	-0.05	0.0051	0.0788	-0.0062
Gpr25	Mus musculus G protein-coupled receptor 25 (Gpr25), mRNA. (from RefSeq NM_001101516)	chr1	136258913	136260873	Chr1 59.61 cM	Chr1 q32.1	GPR25	NA	NA	0.0265	-0.0207	0.2591	-0.007	0.1613	-0.0118	-0.0428	-0.0384	-0.0357	-0.05	0.0051	0.0788	-0.0062
Camsap2	Camsap2 (from geneSymbol)	chr1	136268252	136285029	Chr1 59.61 cM	Chr1 q32.1	CAMSAP2	NA	NA	0.0265	-0.0207	0.2591	-0.007	0.1613	-0.0118	-0.0428	-0.0384	-0.0357	-0.05	0.0051	0.0788	-0.0062
9230116N13Rik	9230116N13Rik (from geneSymbol)	chr1	136411915	136415519	NA	NA	NA	NA	NA	0.0265	-0.0207	0.2591	-0.007	0.1613	-0.0118	-0.0428	-0.0384	-0.0357	-0.05	0.0051	0.0788	-0.0062
Ddx59	Ddx59 (from geneSymbol)	chr1	136415272	136440156	Chr1 59.73 cM	Chr1 q32.1	DDX59	NA	NA	0.0265	-0.0207	0.2591	-0.007	0.1613	-0.0118	-0.0428	-0.0384	-0.0357	-0.05	0.0051	0.0788	-0.0062
Kif14	Kif14 (from geneSymbol)	chr1	136467847	136530819	Chr1 59.8 cM	Chr1 q32.1	KIF14	NA	NA	0.0265	-0.0207	0.2591	-0.007	0.1613	-0.0118	-0.0428	-0.0384	-0.0357	-0.05	0.0051	0.0788	-0.0062
Gm29485	Gm29485 (from geneSymbol)	chr1	136522647	136524805	NA	NA	NA	NA	NA	0.0265	-0.0207	0.2591	-0.007	0.1613	-0.0118	-0.0428	-0.0384	-0.0357	-0.05	0.0051	0.0788	-0.0062
Zfp281	Mus musculus zinc finger protein 281 (Zfp281), transcript variant 2, mRNA. (from RefSeq NM_177643)	chr1	136624900	136630391	Chr1 59.93 cM	Chr1 q32.1	ZNF281	NA	NA	0.0265	-0.0207	0.2591	-0.007	0.1613	-0.0118	-0.0428	-0.0384	-0.0357	-0.05	0.0051	0.0788	-0.0062
Gm34056	NA	chr1	136650441	136662138	NA	NA	NA	NA	NA	0.0265	-0.0207	0.2591	-0.007	0.1613	-0.0118	-0.0428	-0.0384	-0.0357	-0.05	0.0051	0.0788	-0.0062
Gm41958	NA	chr1	136662098	136682575	NA	NA	NA	NA	NA	0.0265	-0.0207	0.2591	-0.007	0.1613	-0.0118	-0.0428	-0.0384	-0.0357	-0.05	0.0051	0.0788	-0.0062
Gm19705	Gm19705 (from geneSymbol)	chr1	136683628	136690805	NA	NA	NA	NA	NA	0.0265	-0.0207	0.2591	-0.007	0.1613	-0.0118	-0.0428	-0.0384	-0.0357	-0.05	0.0051	0.0788	-0.0062
Platr22	Mus musculus pluripotency associated transcript 22 (Platr22), long non-coding RNA. (from RefSeq NR_037986)	chr1	136696210	136725728	NA	NA	NA	NA	NA	0.0265	-0.0207	0.2591	-0.007	0.1613	-0.0118	-0.0428	-0.0384	-0.0357	-0.05	0.0051	0.0788	-0.0062
Nr5a2	Nr5a2 (from geneSymbol)	chr1	136842561	136949591	Chr1 59.98 cM	Chr1 q32.1	NR5A2	NA	NA	0.0265	-0.0207	0.2591	-0.007	0.1613	-0.0118	-0.0428	-0.0384	-0.0357	-0.05	0.0051	0.0788	-0.0062
Gm34244	NA	chr1	137353552	137357785	NA	NA	NA	NA	NA	0.0265	-0.0207	0.2591	-0.007	0.1613	-0.0118	-0.0428	-0.0384	-0.0357	-0.05	0.0051	0.0788	-0.0062
Gm34306	NA	chr1	137771136	137788163	NA	NA	NA	NA	NA	0.0265	-0.0207	0.2591	-0.007	0.1613	-0.0118	-0.0428	-0.0384	-0.0357	-0.05	0.0051	0.0788	-0.0062
Gm4258	Gm4258 (from geneSymbol)	chr1	137898476	137960785	NA	NA	NA	NA	NA	0.0265	-0.0207	0.2591	-0.007	0.1613	-0.0118	-0.0428	-0.0384	-0.0357	-0.05	0.0051	0.0788	-0.0062
Mir181a-1	Mus musculus microRNA 181a-1 (Mir181a-1), microRNA. (from RefSeq NR_029795)	chr1	137966454	137966541	Chr1 60.68 cM	Chr1	MIR181A1	NA	NA	0.0265	-0.0207	0.2591	-0.007	0.1613	-0.0118	-0.0428	-0.0384	-0.0357	-0.05	0.0051	0.0788	-0.0062
Mir181b-1	Mus musculus microRNA 181b-1 (Mir181b-1), microRNA. (from RefSeq NR_029820)	chr1	137966638	137966718	Chr1 60.68 cM	Chr1	MIR181B1	NA	NA	0.0265	-0.0207	0.2591	-0.007	0.1613	-0.0118	-0.0428	-0.0384	-0.0357	-0.05	0.0051	0.0788	-0.0062
Gm34353	NA	chr1	137995761	138009778	NA	NA	NA	NA	NA	0.0265	-0.0207	0.2591	-0.007	0.1613	-0.0118	-0.0428	-0.0384	-0.0357	-0.05	0.0051	0.0788	-0.0062
Ptprc	Ptprc (from geneSymbol)	chr1	138063406	138175319	Chr1 60.73 cM	Chr1 q31.3-q32.1	PTPRC	ANSC	LoF	0.0265	-0.0207	0.2591	-0.007	0.1613	-0.0118	-0.0428	-0.0384	-0.0357	-0.05	0.0051	0.0788	-0.0062
Atp6v1g3	Mus musculus ATPase, H+ transporting, lysosomal V1 subunit G3 (Atp6v1g3), mRNA. (from RefSeq NM_177397)	chr1	138273737	138289462	Chr1 60.82 cM	Chr1 q31.3	ATP6V1G3	NA	NA	0.0265	-0.0207	0.2591	-0.007	0.1613	-0.0118	-0.0428	-0.0384	-0.0357	-0.05	0.0051	0.0788	-0.0062
Gm28500	Gm28500 (from geneSymbol)	chr1	138375941	138377356	NA	NA	NA	NA	NA	0.0265	-0.0207	0.2591	-0.007	0.1613	-0.0118	-0.0428	-0.0384	-0.0357	-0.05	0.0051	0.0788	-0.0062
Nek7	Mus musculus NIMA (never in mitosis gene a)-related expressed kinase 7 (Nek7), transcript variant 2, mRNA. (from RefSeq NM_001311148)	chr1	138483836	138619757	Chr1 60.82 cM	Chr1 q31.3	NEK7	NA	NA	0.0265	-0.0207	0.2591	-0.007	0.1613	-0.0118	-0.0428	-0.0384	-0.0357	-0.05	0.0051	0.0788	-0.0062
Gm5833	Gm5833 (from geneSymbol)	chr1	138640094	138682075	NA	NA	NA	NA	NA	0.0265	-0.0207	0.2591	-0.007	0.1613	-0.0118	-0.0428	-0.0384	-0.0357	-0.05	0.0051	0.0788	-0.0062
Lhx9	Lhx9 (from geneSymbol)	chr1	138830943	138842444	Chr1 60.82 cM	Chr1 q31.3	LHX9	NA	NA	0.0265	-0.0207	0.2591	-0.007	0.1613	-0.0118	-0.0428	-0.0384	-0.0357	-0.05	0.0051	0.0788	-0.0062
2310009B15Rik	2310009B15Rik (from geneSymbol)	chr1	138851978	138856854	Chr1 60.82 cM	Chr1 q31.3	C1orf53	NA	NA	0.0265	-0.0207	0.2591	-0.007	0.1613	-0.0118	-0.0428	-0.0384	-0.0357	-0.05	0.0051	0.0788	-0.0062
1700019P21Rik	Mus musculus RIKEN cDNA 1700019P21 gene (1700019P21Rik), long non-coding RNA. (from RefSeq NR_138576)	chr1	138876271	138876965	NA	NA	NA	NA	NA	0.0265	-0.0207	0.2591	-0.007	0.1613	-0.0118	-0.0428	-0.0384	-0.0357	-0.05	0.0051	0.0788	-0.0062
Dennd1b	Dennd1b (from geneSymbol)	chr1	138967720	139176043	Chr1 60.84 cM	Chr1 q31.3	DENND1B	NA	NA	0.0265	-0.0207	0.2591	-0.007	0.1613	-0.0118	-0.0428	-0.0384	-0.0357	-0.05	0.0051	0.0788	-0.0062
4930596I21Rik	Mus musculus RIKEN cDNA 4930596I21 gene (4930596I21Rik), long non-coding RNA. (from RefSeq NR_108103)	chr1	138977656	138979246	NA	NA	NA	NA	NA	0.0265	-0.0207	0.2591	-0.007	0.1613	-0.0118	-0.0428	-0.0384	-0.0357	-0.05	0.0051	0.0788	-0.0062
Gm41960	NA	chr1	139163917	139167691	NA	NA	NA	NA	NA	0.0265	-0.0207	0.2591	-0.007	0.1613	-0.0118	-0.0428	-0.0384	-0.0357	-0.05	0.0051	0.0788	-0.0062
Crb1	Crb1 (from geneSymbol)	chr1	139197708	139271619	Chr1 60.87 cM	Chr1 q31.3	CRB1	NA	NA	0.0265	-0.0207	0.2591	-0.007	0.1613	-0.0118	-0.0428	-0.0384	-0.0357	-0.05	0.0051	0.0788	-0.0062
4933436E23Rik	Mus musculus RIKEN cDNA 4933436E23 gene (4933436E23Rik), long non-coding RNA. (from RefSeq NR_040455)	chr1	139379451	139402852	NA	NA	NA	NA	NA	0.0265	-0.0207	0.2591	-0.007	0.1613	-0.0118	-0.0428	-0.0384	-0.0357	-0.05	0.0051	0.0788	-0.0062
Gm34816	Mus musculus predicted gene, 34816 (Gm34816), long non-coding RNA. (from RefSeq NR_151522)	chr1	139408279	139413864	NA	NA	NA	NA	NA	0.0265	-0.0207	0.2591	-0.007	0.1613	-0.0118	-0.0428	-0.0384	-0.0357	-0.05	0.0051	0.0788	-0.0062
Zbtb41	Zbtb41 (from geneSymbol)	chr1	139422382	139453007	Chr1 61.36 cM	Chr1 q31.3	ZBTB41	NA	NA	0.0265	-0.0207	0.2591	-0.007	0.1613	-0.0118	-0.0428	-0.0384	-0.0357	-0.05	0.0051	0.0788	-0.0062
Gm41962	NA	chr1	139424882	139435956	NA	NA	NA	NA	NA	0.0265	-0.0207	0.2591	-0.007	0.1613	-0.0118	-0.0428	-0.0384	-0.0357	-0.05	0.0051	0.0788	-0.0062
Aspm	Aspm (from geneSymbol)	chr1	139474582	139493940	Chr1 61.45 cM	Chr1 q31.3	ASPM	NA	NA	0.0265	-0.0207	0.2591	-0.007	0.1613	-0.0118	-0.0428	-0.0384	-0.0357	-0.05	0.0051	0.0788	-0.0062
F13b	F13b (from geneSymbol)	chr1	139501737	139523758	Chr1 61.57 cM	Chr1 q31.3	F13B	NA	NA	0.0265	-0.0207	0.2591	-0.007	0.1613	-0.0118	-0.0428	-0.0384	-0.0357	-0.05	0.0051	0.0788	-0.0062
Cfhr1	Cfhr1 (from geneSymbol)	chr1	139547063	139560222	Chr1 61.62 cM	Chr1 q31.3	CFHR1	NA	NA	0.0265	-0.0207	0.2591	-0.007	0.1613	-0.0118	-0.0428	-0.0384	-0.0357	-0.05	0.0051	0.0788	-0.0062
Cfhr3	Cfhr3 (from geneSymbol)	chr1	139628246	139631985	NA	NA	NA	NA	NA	0.0265	-0.0207	0.2591	-0.007	0.1613	-0.0118	-0.0428	-0.0384	-0.0357	-0.05	0.0051	0.0788	-0.0062
Gm4788	Mus musculus predicted gene 4788 (Gm4788), transcript variant 3, mRNA. (from RefSeq NM_001160304)	chr1	139697918	139781239	NA	NA	NA	NA	NA	0.0265	-0.0207	0.2591	-0.007	0.1613	-0.0118	-0.0428	-0.0384	-0.0357	-0.05	0.0051	0.0788	-0.0062
Gm41963	NA	chr1	139804164	139806699	NA	NA	NA	NA	NA	0.0265	-0.0207	0.2591	-0.007	0.1613	-0.0118	-0.0428	-0.0384	-0.0357	-0.05	0.0051	0.0788	-0.0062
Cfhr2	Cfhr2 (from geneSymbol)	chr1	139810291	139858699	Chr1 61.62 cM	Chr1 q31.3	CFHR3	NA	NA	0.0265	-0.0207	0.2591	-0.007	0.1613	-0.0118	-0.0428	-0.0384	-0.0357	-0.05	0.0051	0.0788	-0.0062
Cfh	Cfh (from geneSymbol)	chr1	140085854	140183411	Chr1 61.62 cM	Chr1 q31.3	CFH	NA	NA	0.0265	-0.0207	0.2591	-0.007	0.1613	-0.0118	-0.0428	-0.0384	-0.0357	-0.05	0.0051	0.0788	-0.0062
Kcnt2	Kcnt2 (from geneSymbol)	chr1	140431414	140613962	Chr1 61.62 cM	Chr1 q31.3	KCNT2	NA	NA	0.0265	-0.0207	0.2591	-0.007	0.1613	-0.0118	-0.0428	-0.0384	-0.0357	-0.05	0.0051	0.0788	-0.0062
4930590L20Rik	Mus musculus RIKEN cDNA 4930590L20 gene (4930590L20Rik), long non-coding RNA. (from RefSeq NR_040604)	chr1	140570175	140656402	NA	NA	NA	NA	NA	0.0265	-0.0207	0.2591	-0.007	0.1613	-0.0118	-0.0428	-0.0384	-0.0357	-0.05	0.0051	0.0788	-0.0062
Gm35244	NA	chr1	143317854	143344574	NA	NA	NA	NA	NA	0.0265	-0.0207	0.2591	-0.007	0.1613	-0.0118	-0.0428	-0.0384	-0.0357	-0.05	0.0051	0.0788	-0.0062
Gm35303	NA	chr1	143504449	143518028	NA	NA	NA	NA	NA	0.0265	-0.0207	0.2591	-0.007	0.1613	-0.0118	-0.0428	-0.0384	-0.0357	-0.05	0.0051	0.0788	-0.0062
B3galt2	Mus musculus UDP-Gal:betaGlcNAc beta 1,3-galactosyltransferase, polypeptide 2 (B3galt2), mRNA. (from RefSeq NM_020025)	chr1	143640696	143649937	Chr1 62.52 cM	Chr1 q31.2	B3GALT2	NA	NA	0.0265	-0.0207	0.2591	-0.007	0.1613	-0.0118	-0.0428	-0.0384	-0.0357	-0.05	0.0051	0.0788	-0.0062
Cdc73	Cdc73 (from geneSymbol)	chr1	143654866	143702888	Chr1 62.52 cM	Chr1 q31.2	CDC73	UCEC	Act	0.0265	-0.0207	0.2591	-0.007	0.1613	-0.0118	-0.0428	-0.0384	-0.0357	-0.05	0.0051	0.0788	-0.0062
Gm38658	NA	chr1	143719082	143721979	NA	NA	NA	NA	NA	0.0265	-0.0207	0.2591	-0.007	0.1613	-0.0118	-0.0428	-0.0384	-0.0357	-0.05	0.0051	0.0788	-0.0062
LOC108167731	NA	chr1	143734642	143738703	NA	NA	NA	NA	NA	0.0265	-0.0207	0.2591	-0.007	0.1613	-0.0118	-0.0428	-0.0384	-0.0357	-0.05	0.0051	0.0788	-0.0062
Glrx2	Glrx2 (from geneSymbol)	chr1	143739454	143743484	Chr1 62.53 cM	Chr1 q31.2	GLRX2	NA	NA	0.0265	-0.0207	0.2591	-0.007	0.1613	-0.0118	-0.0428	-0.0384	-0.0357	-0.05	0.0051	0.0788	-0.0062
Trove2	NA	chr1	143756125	143777058	NA	NA	NA	NA	NA	0.0265	-0.0207	0.2591	-0.007	0.1613	-0.0118	-0.0428	-0.0384	-0.0357	-0.05	0.0051	0.0788	-0.0062
Uchl5	Uchl5 (from geneSymbol)	chr1	143777217	143803078	Chr1 62.54 cM	Chr1 q31.2	UCHL5	NA	NA	0.0265	-0.0207	0.2591	-0.007	0.1613	-0.0118	-0.0428	-0.0384	-0.0357	-0.05	0.0051	0.0788	-0.0062
Gm41964	NA	chr1	143938608	143998781	NA	NA	NA	NA	NA	0.0265	-0.0207	0.2591	-0.007	0.1613	-0.0118	-0.0428	-0.0384	-0.0357	-0.05	0.0051	0.0788	-0.0062
Rgs2	Rgs2 (from geneSymbol)	chr1	143999337	144004149	Chr1 62.56 cM	Chr1 q31.2	RGS2	NA	NA	0.0265	-0.0207	0.2591	-0.007	0.1613	-0.0118	-0.0428	-0.0384	-0.0357	-0.05	0.0051	0.0788	-0.0062
Gm35356	NA	chr1	144080638	144118676	NA	NA	NA	NA	NA	0.0265	-0.0207	0.2591	-0.007	0.1613	-0.0118	-0.0428	-0.0384	-0.0357	-0.05	0.0051	0.0788	-0.0062
Rgs13	Inhibits signal transduction by increasing the GTPase activity of G protein alpha subunits thereby driving them into their inactive GDP-bound form. Binds to both G(i)-alpha and G(q)- alpha. (from UniProt Q8K443)	chr1	144138666	144177372	Chr1 62.56 cM	Chr1 q31.2	RGS13	NA	NA	0.0265	-0.0207	0.2591	-0.007	0.1613	-0.0118	-0.0428	-0.0384	-0.0357	-0.05	0.0051	0.0788	-0.0062
Gm35415	NA	chr1	144197417	144200826	NA	NA	NA	NA	NA	0.0265	-0.0207	0.2591	-0.007	0.1613	-0.0118	-0.0428	-0.0384	-0.0357	-0.05	0.0051	0.0788	-0.0062
Rgs1	Rgs1 (from geneSymbol)	chr1	144244668	144249104	Chr1 62.56 cM	Chr1 q31.2	RGS1	NA	NA	0.0265	-0.0207	0.2591	-0.007	0.1613	-0.0118	-0.0428	-0.0384	-0.0357	-0.05	0.0051	0.0788	-0.0062
Rgs21	Mus musculus regulator of G-protein signalling 21 (Rgs21), transcript variant 1, mRNA. (from RefSeq NM_001290269)	chr1	144519689	144567667	Chr1 62.66 cM	Chr1 q31.2	RGS21	NA	NA	0.0265	-0.0207	0.2591	-0.007	0.1613	-0.0118	-0.0428	-0.0384	-0.0357	-0.05	0.0051	0.0788	-0.0062
Rgs18	Mus musculus regulator of G-protein signaling 18 (Rgs18), mRNA. (from RefSeq NM_022881)	chr1	144752691	144761072	Chr1 62.99 cM	Chr1 q31.2	RGS18	NA	NA	0.0265	-0.0207	0.2591	-0.007	0.1613	-0.0118	-0.0428	-0.0384	-0.0357	-0.05	0.0051	0.0788	-0.0062
Gm41965	NA	chr1	146308480	146313226	NA	NA	NA	NA	NA	0.0265	-0.0207	0.2591	-0.007	0.1613	-0.0118	-0.0428	-0.0384	-0.0357	-0.05	0.0051	0.0788	-0.0062
Gm29514	Gm29514 (from geneSymbol)	chr1	146424873	146494986	NA	NA	NA	NA	NA	0.0265	-0.0207	0.2591	-0.007	0.1613	-0.0118	-0.0428	-0.0384	-0.0357	-0.05	0.0051	0.0788	-0.0062
Brinp3	Brinp3 (from geneSymbol)	chr1	146497686	146902472	Chr1 63.24 cM	Chr1 q31.1	BRINP3	NA	NA	0.0265	-0.0207	0.2591	-0.007	0.1613	-0.0118	-0.0428	-0.0384	-0.0357	-0.05	0.0051	0.0788	-0.0062
Gm41966	NA	chr1	148712770	148716753	NA	NA	NA	NA	NA	0.0265	-0.0207	0.2591	-0.007	0.1613	-0.0118	-0.0428	-0.0384	-0.0357	-0.05	0.0051	0.0788	-0.0062
Gm29398	Gm29398 (from geneSymbol)	chr1	149410728	149449931	NA	NA	NA	NA	NA	0.0265	-0.0207	0.2591	-0.007	0.1613	-0.0118	-0.0428	-0.0384	-0.0357	-0.05	0.0051	0.0788	-0.0062
Pla2g4a	Pla2g4a (from geneSymbol)	chr1	149829617	149922439	Chr1 63.51 cM	Chr1 q31.1	PLA2G4A	NA	NA	0.0265	-0.0207	0.2591	-0.007	0.1613	-0.0118	-0.0428	-0.0384	-0.0357	-0.05	0.0051	0.0788	-0.0062
Ptgs2os	Mus musculus prostaglandin-endoperoxide synthase 2, opposite strand (Ptgs2os), long non-coding RNA. (from RefSeq NR_015466)	chr1	150074872	150099874	NA	NA	NA	NA	NA	0.0265	-0.0207	0.2591	-0.007	0.1613	-0.0118	-0.0428	-0.0384	-0.0357	-0.05	0.0051	0.0788	-0.0062
Ptgs2	Ptgs2 (from geneSymbol)	chr1	150100030	150108234	Chr1 63.84 cM	Chr1 q31.1	PTGS2	NA	NA	0.0265	-0.0207	0.2591	-0.007	0.1613	-0.0118	-0.0428	-0.0384	-0.0357	-0.05	0.0051	0.0788	-0.0062
Ptgs2os2	Mus musculus prostaglandin-endoperoxide synthase 2, opposite strand 2 (Ptgs2os2), long non-coding RNA. (from RefSeq NR_110420)	chr1	150159042	150164948	NA	NA	NA	NA	NA	0.0265	-0.0207	0.2591	-0.007	0.1613	-0.0118	-0.0428	-0.0384	-0.0357	-0.05	0.0051	0.0788	-0.0062
Gm15453	NA	chr1	150264925	150266068	NA	NA	NA	NA	NA	0.0265	-0.0207	0.2591	-0.007	0.1613	-0.0118	-0.0428	-0.0384	-0.0357	-0.05	0.0051	0.0788	-0.0062
Pdc	Pdc (from geneSymbol)	chr1	150319416	150333906	Chr1 63.84 cM	Chr1 q31.1	PDC	NA	NA	0.0265	-0.0207	0.2591	-0.007	0.1613	-0.0118	-0.0428	-0.0384	-0.0357	-0.05	0.0051	0.0788	-0.0062
2310030A07Rik	Mus musculus RIKEN cDNA 2310030A07 gene (2310030A07Rik), long non-coding RNA. (from RefSeq NR_040603)	chr1	150320680	150346771	NA	NA	NA	NA	NA	0.0265	-0.0207	0.2591	-0.007	0.1613	-0.0118	-0.0428	-0.0384	-0.0357	-0.05	0.0051	0.0788	-0.0062
BC003331	NA	chr1	150361310	150392835	NA	NA	NA	NA	NA	0.0265	-0.0207	0.2591	-0.007	0.1613	-0.0118	-0.0428	-0.0384	-0.0357	-0.05	0.0051	0.0788	-0.0062
Tpr	Tpr (from geneSymbol)	chr1	150392842	150449935	Chr1 63.84 cM	Chr1 q31.1	TPR	HCC	Act	0.0265	-0.0207	0.2591	-0.007	0.1613	-0.0118	-0.0428	-0.0384	-0.0357	-0.05	0.0051	0.0788	-0.0062
Prg4	Prg4 (from geneSymbol)	chr1	150449864	150465961	Chr1 63.84 cM	Chr1 q31.1	PRG4	NA	NA	0.0265	-0.0207	0.2591	-0.007	0.1613	-0.0118	-0.0428	-0.0384	-0.0357	-0.05	0.0051	0.0788	-0.0062
Gm41967	NA	chr1	150472532	150474472	NA	NA	NA	NA	NA	0.0265	-0.0207	0.2591	-0.007	0.1613	-0.0118	-0.0428	-0.0384	-0.0357	-0.05	0.0051	0.0788	-0.0062
Hmcn1	Hmcn1 (from geneSymbol)	chr1	150562499	150773886	Chr1 63.84 cM	Chr1 q25.3-q31.1	HMCN1	NA	NA	0.0265	-0.0207	0.2591	-0.007	0.1613	-0.0118	-0.0428	-0.0384	-0.0357	-0.05	0.0051	0.0788	-0.0062
Gm36297	NA	chr1	151055922	151078116	NA	NA	NA	NA	NA	0.0265	-0.0207	0.2591	-0.007	0.1613	-0.0118	-0.0428	-0.0384	-0.0357	-0.05	0.0051	0.0788	-0.0062
Gm36139	NA	chr1	151074459	151087942	NA	NA	NA	NA	NA	0.0265	-0.0207	0.2591	-0.007	0.1613	-0.0118	-0.0428	-0.0384	-0.0357	-0.05	0.0051	0.0788	-0.0062
Gm36077	NA	chr1	151080444	151083920	NA	NA	NA	NA	NA	0.0265	-0.0207	0.2591	-0.007	0.1613	-0.0118	-0.0428	-0.0384	-0.0357	-0.05	0.0051	0.0788	-0.0062
C730036E19Rik	Mus musculus RIKEN cDNA C730036E19 gene (C730036E19Rik), long non-coding RNA. (from RefSeq NR_038011)	chr1	151138033	151144095	NA	NA	NA	NA	NA	0.0265	-0.0207	0.2591	-0.007	0.1613	-0.0118	-0.0428	-0.0384	-0.0357	-0.05	0.0051	0.0788	-0.0062
3110040M04Rik	3110040M04Rik (from geneSymbol)	chr1	151204083	151205797	NA	NA	NA	NA	NA	0.0265	-0.0207	0.2591	-0.007	0.1613	-0.0118	-0.0428	-0.0384	-0.0357	-0.05	0.0051	0.0788	-0.0062
LOC108167732	NA	chr1	151241600	151250543	NA	NA	NA	NA	NA	0.0265	-0.0207	0.2591	-0.007	0.1613	-0.0118	-0.0428	-0.0384	-0.0357	-0.05	0.0051	0.0788	-0.0062
LOC108167733	NA	chr1	151338876	151344412	NA	NA	NA	NA	NA	0.0265	-0.0207	0.2591	-0.007	0.1613	-0.0118	-0.0428	-0.0384	-0.0357	-0.05	0.0051	0.0788	-0.0062
Ivns1abp	Mus musculus influenza virus NS1A binding protein (Ivns1abp), transcript variant 1, mRNA. (from RefSeq NM_001039511)	chr1	151344497	151356798	Chr1 64.06 cM	Chr1 q25.3	IVNS1ABP	NA	NA	0.0265	-0.0207	0.2591	-0.007	0.1613	-0.0118	-0.0428	-0.0384	-0.0357	-0.05	0.0051	0.0788	-0.0062
Swt1	Swt1 (from geneSymbol)	chr1	151367697	151405493	Chr1 64.08 cM	Chr1 q25.3	SWT1	NA	NA	0.0265	-0.0207	0.2591	-0.007	0.1613	-0.0118	-0.0428	-0.0384	-0.0357	-0.05	0.0051	0.0788	-0.0062
Trmt1l	Trmt1l (from geneSymbol)	chr1	151433793	151458161	Chr1 64.12 cM	Chr1 q25.3	TRMT1L	NA	NA	0.0265	-0.0207	0.2591	-0.007	0.1613	-0.0118	-0.0428	-0.0384	-0.0357	-0.0291	0.0051	0.0788	-0.0062
Mir7682	Mus musculus microRNA 7682 (Mir7682), microRNA. (from RefSeq NR_106150)	chr1	151442392	151442450	NA	NA	NA	NA	NA	0.0265	-0.0207	0.2591	-0.007	0.1613	-0.0118	-0.0428	-0.0384	-0.0357	-0.0291	0.0051	0.0788	-0.0062
Rnf2	Rnf2 (from geneSymbol)	chr1	151469405	151500823	Chr1 64.15 cM	Chr1 q25.3	RNF2	NA	NA	0.0265	-0.0207	0.2591	-0.007	0.1613	-0.0118	-0.0428	-0.0384	-0.0357	-0.0291	0.0051	0.0788	-0.0062
Gm36527	Gm36527 (from geneSymbol)	chr1	151493247	151500710	NA	NA	NA	NA	NA	0.0265	-0.0207	0.2591	-0.007	0.1613	-0.0118	-0.0428	-0.0384	-0.0357	-0.0291	0.0051	0.0788	-0.0062
Fam129a	The sequence shown here is derived from an Ensembl automatic analysis pipeline and should be considered as preliminary data. (from UniProt D3YYZ9)	chr1	151677167	151721939	NA	NA	NA	NA	NA	0.0265	-0.0207	0.2591	-0.007	0.1613	-0.0118	-0.0428	-0.0384	-0.0357	-0.0291	0.0051	0.0788	-0.0062
Gm41969	NA	chr1	151736846	151742766	NA	NA	NA	NA	NA	0.0265	-0.0207	0.2591	-0.007	0.1613	-0.0118	-0.0428	-0.0384	-0.0357	-0.0291	0.0051	0.0788	-0.0062
LOC102640772	NA	chr1	151748945	151754963	NA	NA	NA	NA	NA	0.0265	-0.0207	0.2591	-0.007	0.1613	-0.0118	-0.0428	-0.0384	-0.0357	-0.0291	0.0051	0.0788	-0.0062
Edem3	Edem3 (from geneSymbol)	chr1	151755373	151822328	Chr1 64.34 cM	Chr1 q25.3	EDEM3	NA	NA	0.0265	-0.0207	0.2591	-0.007	0.1613	-0.0118	-0.0428	-0.0384	-0.0357	-0.0291	0.0051	0.0788	-0.0062
Gm25279	Gm25279 (from geneSymbol)	chr1	151853918	151855020	NA	NA	NA	NA	NA	0.0265	-0.0207	0.2591	-0.007	0.1613	-0.0118	-0.0428	-0.0384	-0.0357	-0.0291	0.0051	0.0788	-0.0062
1700025G04Rik	1700025G04Rik (from geneSymbol)	chr1	151890847	152055486	Chr1 64.43 cM	Chr1 q25.3	C1orf21	NA	NA	0.0265	-0.0207	0.2591	-0.007	0.1613	-0.0118	-0.0428	-0.0384	-0.0357	-0.0291	0.0051	0.0788	-0.0062
Gm36920	NA	chr1	152280385	152289992	NA	NA	NA	NA	NA	0.0265	-0.0207	0.2591	-0.007	0.1613	-0.0118	-0.0428	-0.0384	-0.0357	-0.0291	0.0051	0.0788	-0.0062
Gm41970	NA	chr1	152331170	152333925	NA	NA	NA	NA	NA	0.0265	-0.0207	0.2591	-0.007	0.1613	-0.0118	-0.0428	-0.0384	-0.0357	-0.0291	0.0051	0.0788	-0.0062
Tsen15	Tsen15 (from geneSymbol)	chr1	152370734	152386682	Chr1 64.75 cM	Chr1 q25.3	TSEN15	NA	NA	0.0265	-0.0207	0.2591	-0.007	0.1613	-0.0118	-0.0428	-0.0384	-0.0357	-0.0291	0.0051	0.0788	-0.0062
Colgalt2	The sequence shown here is derived from an Ensembl automatic analysis pipeline and should be considered as preliminary data. (from UniProt D6RCH2)	chr1	152399866	152510695	Chr1 64.77 cM	Chr1 q25.3	COLGALT2	NA	NA	0.0265	-0.0207	0.2591	-0.007	0.1613	-0.0118	-0.0428	-0.0384	-0.0357	-0.0291	0.0051	0.0788	-0.0062
Rgl1	Rgl1 (from geneSymbol)	chr1	152516761	152593185	Chr1 64.85 cM	Chr1 q25.3	RGL1	NA	NA	0.0265	-0.0207	0.2591	-0.007	0.1613	-0.0118	-0.0428	-0.0384	-0.0357	-0.0291	0.0051	0.0788	-0.0062
LOC108167734	NA	chr1	152625719	152631875	NA	NA	NA	NA	NA	0.0265	-0.0207	0.2591	-0.007	0.1613	-0.0118	-0.0428	-0.0384	-0.0357	-0.0291	0.0051	0.0788	-0.0062
Apobec4	Mus musculus apolipoprotein B mRNA editing enzyme, catalytic polypeptide-like 4 (putative) (Apobec4), mRNA. (from RefSeq NM_001081197)	chr1	152750550	152757544	Chr1 65.01 cM	Chr1	APOBEC4	NA	NA	0.0265	-0.0207	0.2591	-0.007	0.1613	-0.0118	-0.0428	-0.0384	-0.0357	-0.0291	0.0051	0.0788	-0.0062
Arpc5	Arpc5 (from geneSymbol)	chr1	152766541	152775580	Chr1 65.02 cM	Chr1 q25.3	ARPC5	NA	NA	0.0265	-0.0207	0.2591	-0.007	0.1613	-0.0118	-0.0428	-0.0384	-0.0357	-0.0291	0.0051	0.0788	-0.0062
Ncf2	Ncf2 (from geneSymbol)	chr1	152800157	152836255	Chr1 65.05 cM	Chr1 q25.3	NCF2	NA	NA	0.0265	-0.0207	0.2591	-0.007	0.1613	-0.0118	-0.0428	-0.0384	-0.0357	-0.0291	0.0051	0.0788	-0.0062
Smg7	Smg7 (from geneSymbol)	chr1	152836994	152878168	Chr1 65.07 cM	Chr1 q25.3	SMG7	NA	NA	0.0265	-0.0207	0.2591	-0.007	0.1613	-0.0118	-0.0428	-0.0384	-0.0357	-0.0291	0.0051	0.0788	-0.0062
Gm29954	NA	chr1	152934707	152937040	NA	NA	NA	NA	NA	0.0265	-0.0207	0.2591	-0.007	0.1613	-0.0118	-0.0428	-0.0384	-0.0357	-0.0291	0.0051	0.0788	-0.0062
Nmnat2	Nmnat2 (from geneSymbol)	chr1	152954938	153096934	Chr1 65.15 cM	Chr1 q25.3	NMNAT2	NA	NA	0.0265	-0.0207	0.2591	-0.007	0.1613	-0.0118	-0.0428	-0.0384	-0.0357	-0.0291	0.0051	0.0788	-0.0062
Lamc2	Lamc2 (from geneSymbol)	chr1	153122755	153186237	Chr1 65.26 cM	Chr1 q25.3	LAMC2	NA	NA	0.0265	-0.0207	0.2591	-0.007	0.1613	-0.0118	-0.0428	-0.0384	-0.0357	-0.0291	0.0051	0.0788	-0.0062
Lamc1	The sequence shown here is derived from an Ensembl automatic analysis pipeline and should be considered as preliminary data. (from UniProt F6SFQ3)	chr1	153218921	153332786	Chr1 65.3 cM	Chr1 q25.3	LAMC1	NA	NA	0.0265	-0.0207	0.2591	-0.007	0.1613	-0.0118	-0.0428	-0.0384	-0.0357	-0.0291	0.0051	0.0788	-0.0062
LOC108167838	NA	chr1	153377856	153397005	NA	NA	NA	NA	NA	0.0265	-0.0207	0.2591	-0.007	0.1613	-0.0118	-0.0428	-0.0384	-0.0357	-0.0291	0.0051	0.0788	-0.0062
E330020D12Rik	E330020D12Rik (from geneSymbol)	chr1	153404185	153414233	NA	NA	NA	NA	NA	0.0265	-0.0207	0.2591	-0.007	0.1613	-0.0118	-0.0428	-0.0384	-0.0357	-0.0291	0.0051	0.0788	-0.0062
Shcbp1l	The sequence shown here is derived from an Ensembl automatic analysis pipeline and should be considered as preliminary data. (from UniProt J3QQ47)	chr1	153425098	153438964	Chr1 65.36 cM	Chr1 q25.3	SHCBP1L	NA	NA	0.0265	-0.0207	0.2591	-0.007	0.1613	-0.0118	-0.0428	-0.0384	-0.0357	-0.0291	0.0051	0.0788	-0.0062
Dhx9	Dhx9 (from geneSymbol)	chr1	153455757	153487660	Chr1 65.37 cM	Chr1 q25.3	DHX9	HCC	Act	0.0265	-0.0207	0.2591	-0.007	0.1613	-0.0118	-0.0428	-0.0384	-0.0357	-0.0291	0.0051	0.0788	-0.0062
Npl	Npl (from geneSymbol)	chr1	153503015	153549714	Chr1 65.38 cM	Chr1 q25.3	NPL	NA	NA	0.0265	-0.0207	0.2591	-0.007	0.1613	-0.0118	-0.0428	-0.0384	-0.0357	-0.0291	0.0051	0.0788	-0.0062
LOC108167735	NA	chr1	153505836	153508069	NA	NA	NA	NA	NA	0.0265	-0.0207	0.2591	-0.007	0.1613	-0.0118	-0.0428	-0.0384	-0.0357	-0.0291	0.0051	0.0788	-0.0062
Rgs8	Rgs8 (from geneSymbol)	chr1	153665620	153697669	Chr1 65.41 cM	Chr1 q25.3	RGS8	NA	NA	0.0265	-0.0207	0.2591	-0.007	0.1613	-0.0118	-0.0428	-0.0384	-0.0357	-0.0291	0.0051	0.0788	-0.0062
C230024C17Rik	Mus musculus RIKEN cDNA C230024C17 gene (C230024C17Rik), long non-coding RNA. (from RefSeq NR_046171)	chr1	153721239	153737829	NA	NA	NA	NA	NA	0.0265	-0.0207	0.2591	-0.007	0.1613	-0.0118	-0.0428	-0.0384	-0.0357	-0.0291	0.0051	0.0788	-0.0062
Rgs16	Mus musculus regulator of G-protein signaling 16 (Rgs16), mRNA. (from RefSeq NM_011267)	chr1	153740352	153745468	Chr1 65.43 cM	Chr1 q25.3	RGS16	NA	NA	0.0265	-0.0207	0.2591	-0.007	0.1613	-0.0118	-0.0428	-0.0384	-0.0357	-0.0291	0.0051	0.0788	-0.0062
Rnasel	Rnasel (from geneSymbol)	chr1	153751673	153762672	Chr1 65.43 cM	Chr1 q25.3	RNASEL	NA	NA	0.0265	-0.0207	0.2591	-0.007	0.1613	-0.0118	-0.0428	-0.0384	-0.0357	-0.0291	0.0051	0.0788	-0.0062
Gm41974	NA	chr1	153785244	153828530	NA	NA	NA	NA	NA	0.0265	-0.0207	0.2591	-0.007	0.1613	-0.0118	-0.0428	-0.0384	-0.0357	-0.0291	0.0051	0.0788	-0.0062
Rgsl1	Rgsl1 (from geneSymbol)	chr1	153822281	153847341	Chr1 65.43 cM	Chr1	RGSL1	NA	NA	0.0265	-0.0207	0.2591	-0.007	0.1613	-0.0118	-0.0428	-0.0384	-0.0357	-0.0291	0.0051	0.0788	-0.0062
Teddm2	Mus musculus transmembrane epididymal family member 2 (Teddm2), mRNA. (from RefSeq NM_178243)	chr1	153849541	153851195	Chr1 65.43 cM	Chr1 q25.3	TEDDM2P	NA	NA	0.0265	-0.0207	0.2591	-0.007	0.1613	-0.0118	-0.0428	-0.0384	-0.0357	-0.0291	0.0051	0.0788	-0.0062
Teddm1b	Mus musculus transmembrane epididymal protein 1B (Teddm1b), mRNA. (from RefSeq NM_001008426)	chr1	153874344	153876871	Chr1 65.43 cM	Chr1 q25.3	TEDDM1	NA	NA	0.0265	-0.0207	0.2591	-0.007	0.1613	-0.0118	-0.0428	-0.0384	-0.0357	-0.0291	0.0051	0.0788	-0.0062
Teddm1a	Mus musculus transmembrane epididymal protein 1A (Teddm1a), mRNA. (from RefSeq NM_178244)	chr1	153891645	153893060	Chr1 65.43 cM	Chr1 q25.3	TEDDM1	NA	NA	NA	NA	0.2591	-0.007	0.1613	-0.0118	-0.0428	-0.0384	-0.0357	-0.0291	0.0051	0.0788	-0.0062
Gm38440	NA	chr1	153893723	153899870	NA	NA	NA	NA	NA	NA	NA	0.2591	-0.007	0.1613	-0.0118	-0.0428	-0.0384	-0.0357	-0.0291	0.0051	0.0788	-0.0062
Mir8114	Mus musculus microRNA 8114 (Mir8114), microRNA. (from RefSeq NR_106194)	chr1	153899925	153900036	NA	NA	NA	NA	NA	NA	NA	0.2591	-0.007	0.1613	-0.0118	-0.0428	-0.0384	-0.0357	-0.0291	0.0051	0.0788	-0.0062
Glul	Glul (from geneSymbol)	chr1	153899928	153909723	Chr1 65.43 cM	Chr1 q25.3	GLUL	NA	NA	0.3284	0.5683	0.2591	-0.007	0.1613	-0.0118	-0.0428	-0.0384	-0.0357	-0.0291	0.0051	0.0788	-0.0062
Gm30327	NA	chr1	153992737	154024648	NA	NA	NA	NA	NA	NA	NA	0.2591	-0.007	0.1613	-0.0118	-0.0428	-0.0384	-0.0357	-0.0291	0.0051	0.0788	-0.0062
LOC108167737	NA	chr1	154103467	154112909	NA	NA	NA	NA	NA	NA	NA	0.2591	-0.007	0.1613	-0.0118	-0.0428	-0.0384	-0.0357	-0.0291	0.0051	0.0788	-0.0062
LOC108167736	NA	chr1	154111309	154116387	NA	NA	NA	NA	NA	NA	NA	0.2591	-0.007	0.1613	-0.0118	-0.0428	-0.0384	-0.0357	-0.0291	0.0051	0.0788	-0.0062
Gm30388	NA	chr1	154197212	154204040	NA	NA	NA	NA	NA	0.0342	-0.0046	0.2591	-0.007	0.1613	-0.0118	-0.0428	-0.0384	-0.0357	-0.0291	0.0051	0.0788	-0.0062
Zfp648	Mus musculus zinc finger protein 648 (Zfp648), mRNA. (from RefSeq NM_001204908)	chr1	154201186	154205674	Chr1 65.97 cM	Chr1 q25.3	ZNF648	NA	NA	0.0342	-0.0046	0.2591	-0.007	0.1613	-0.0118	-0.0428	-0.0384	-0.0357	-0.0291	0.0051	0.0788	-0.0062
4930452N14Rik	Mus musculus RIKEN cDNA 4930452N14 gene (4930452N14Rik), long non-coding RNA. (from RefSeq NR_040629)	chr1	154241520	154256906	NA	NA	NA	NA	NA	0.0342	-0.0046	0.2591	-0.007	0.1613	-0.0118	-0.0428	-0.0384	-0.0357	-0.0291	0.0051	0.0788	-0.0062
4930532M18Rik	4930532M18Rik (from geneSymbol)	chr1	154255688	154270416	NA	NA	NA	NA	NA	0.0342	-0.0046	0.2591	-0.007	0.1613	-0.0118	-0.0428	-0.0384	-0.0357	-0.0291	0.0051	0.0788	-0.0062
Gm30465	NA	chr1	154261673	154264071	NA	NA	NA	NA	NA	0.0342	-0.0046	0.2591	-0.007	0.1613	-0.0118	-0.0428	-0.0384	-0.0357	-0.0291	0.0051	0.0788	-0.0062
Cacna1e	Cacna1e (from geneSymbol)	chr1	154392518	154725920	Chr1 66.14 cM	Chr1 q25.3	CACNA1E	NA	NA	0.0342	-0.0046	0.2591	-0.007	0.1613	-0.0118	-0.0428	-0.0384	-0.0357	-0.0291	0.0051	0.0788	-0.0062
Gm30521	NA	chr1	154905779	154929198	NA	NA	NA	NA	NA	0.0342	-0.0046	0.2591	-0.007	0.1613	-0.0118	-0.0428	-0.0384	-0.0357	-0.0291	0.0051	0.0788	-0.0062
Gm41976	NA	chr1	154911842	154914496	NA	NA	NA	NA	NA	0.0342	-0.0046	0.2591	-0.007	0.1613	-0.0118	-0.0428	-0.0384	-0.0357	-0.0291	0.0051	0.0788	-0.0062
Gm30602	NA	chr1	154974239	154974985	NA	NA	NA	NA	NA	0.0342	-0.0046	0.2591	-0.007	0.1613	-0.0118	-0.0428	-0.0384	-0.0357	-0.0291	0.0051	0.0788	-0.0062
Gm41977	NA	chr1	155008691	155021148	NA	NA	NA	NA	NA	0.0342	-0.0046	0.2591	-0.007	0.1613	-0.0118	-0.0428	-0.0384	-0.0357	-0.0291	0.0051	0.0788	-0.0062
Gm41980	NA	chr1	155021247	155033358	NA	NA	NA	NA	NA	0.0342	-0.0046	0.2591	-0.007	0.1613	-0.0118	-0.0428	-0.0384	-0.0357	-0.0291	0.0051	0.0788	-0.0062
Gm41979	NA	chr1	155040350	155048694	NA	NA	NA	NA	NA	0.0342	-0.0046	0.2591	-0.007	0.1613	-0.0118	-0.0428	-0.0384	-0.0357	-0.0291	0.0051	0.0788	-0.0062
Gm9530	Mus musculus predicted gene 9530 (Gm9530), long non-coding RNA. (from RefSeq NR_151545)	chr1	155063456	155070168	NA	NA	NA	NA	NA	0.0342	-0.0046	0.2591	-0.007	0.1613	-0.0118	-0.0428	-0.0384	-0.0357	-0.0291	0.0051	0.0788	-0.0062
Ier5	Mus musculus immediate early response 5 (Ier5), mRNA. (from RefSeq NM_010500)	chr1	155096366	155099636	Chr1 66.45 cM	Chr1 q25.3	IER5	NA	NA	0.0342	-0.0046	0.2591	-0.007	0.1613	-0.0118	-0.0428	-0.0384	-0.0357	-0.0291	0.0051	0.0788	-0.0062
Gm41981	NA	chr1	155112306	155119199	NA	NA	NA	NA	NA	0.0342	-0.0046	0.2591	-0.007	0.1613	-0.0118	-0.0428	-0.0384	-0.0357	-0.0291	0.0051	0.0788	-0.0062
Gm30922	NA	chr1	155122381	155130614	NA	NA	NA	NA	NA	0.0342	-0.0046	0.2591	-0.007	0.1613	-0.0118	-0.0428	-0.0384	-0.0357	-0.0291	0.0051	0.0788	-0.0062
Mr1	Mr1 (from geneSymbol)	chr1	155127877	155146780	Chr1 66.45 cM	Chr1 q25.3	MR1	NA	NA	0.0342	-0.0046	0.2591	-0.007	0.1613	-0.0118	-0.0428	-0.0384	-0.0357	-0.0291	0.0051	0.0788	-0.0062
Stx6	Stx6 (from geneSymbol)	chr1	155158702	155203517	Chr1 66.46 cM	Chr1 q25.3	STX6	NA	NA	0.0342	-0.0046	0.2591	-0.007	0.1613	-0.0118	-0.0428	-0.0384	-0.0357	-0.0291	0.0051	0.0788	-0.0062
LOC108167738	NA	chr1	155206992	155212060	NA	NA	NA	NA	NA	0.0342	-0.0046	0.2591	-0.007	0.1613	-0.0118	-0.0428	-0.0384	-0.0357	-0.0291	0.0051	0.0788	-0.0062
BC034090	BC034090 (from geneSymbol)	chr1	155212517	155230223	Chr1 66.47 cM	Chr1 q25.3	KIAA1614	NA	NA	0.0342	-0.0046	0.2591	-0.007	0.1613	-0.0118	-0.0428	-0.0384	-0.0357	-0.0291	0.0051	0.0788	-0.0062
Gm31102	NA	chr1	155246896	155256851	NA	NA	NA	NA	NA	0.0342	-0.0046	0.2591	-0.007	0.1613	-0.0118	-0.0428	-0.0384	-0.0357	-0.0291	0.0051	0.0788	-0.0062
Xpr1	Xpr1 (from geneSymbol)	chr1	155275656	155417444	Chr1 66.49 cM	Chr1 q25.3	XPR1	NA	NA	0.0342	-0.0046	0.2591	-0.007	0.1613	-0.0118	-0.0428	-0.0384	-0.0357	-0.0291	0.0051	0.0788	-0.0062
Gm31713	NA	chr1	155427014	155438508	NA	NA	NA	NA	NA	0.0342	-0.0046	0.2591	-0.007	0.1613	-0.0118	-0.0428	-0.0384	-0.0357	-0.0291	0.0051	0.0788	-0.0062
Gm31772	NA	chr1	155449552	155459769	NA	NA	NA	NA	NA	0.0342	-0.0046	0.2591	-0.007	0.1613	-0.0118	-0.0428	-0.0384	-0.0357	-0.0291	0.0051	0.0788	-0.0062
Gm5532	Mus musculus predicted gene 5532 (Gm5532), long non-coding RNA. (from RefSeq NR_132128)	chr1	155520172	155527111	NA	NA	NA	NA	NA	0.0342	-0.0046	0.2591	-0.007	0.1613	-0.0118	-0.0428	-0.0384	-0.0357	-0.0291	0.0051	0.0788	-0.0062
Acbd6	Acbd6 (from geneSymbol)	chr1	155558119	155572287	Chr1 66.92 cM	Chr1 q25.2-q25.3	ACBD6	NA	NA	0.0342	-0.0046	0.2591	-0.007	0.1613	-0.0118	-0.0428	-0.0384	-0.0357	-0.0291	0.0051	0.0788	-0.0062
Lhx4	Mus musculus LIM homeobox protein 4 (Lhx4), mRNA. (from RefSeq NM_010712)	chr1	155701691	155742027	Chr1 67.47 cM	Chr1 q25.2	LHX4	NA	NA	0.0342	-0.0046	0.2591	-0.007	0.1613	-0.0118	-0.0428	-0.0384	-0.0357	-0.0291	0.0051	0.0788	-0.0062
Qsox1	Qsox1 (from geneSymbol)	chr1	155778154	155812899	Chr1 67.64 cM	Chr1 q25.2	QSOX1	NA	NA	0.0342	-0.0046	0.2591	-0.007	0.1613	-0.0118	-0.0428	-0.0384	-0.0357	-0.0291	0.0051	0.0788	-0.0062
Cep350	Cep350 (from geneSymbol)	chr1	155844963	155973255	Chr1 67.64 cM	Chr1 q25.2	CEP350	NA	NA	0.0342	-0.0046	0.2591	-0.007	0.1613	-0.0118	-0.0428	-0.0384	-0.0357	-0.0291	0.0051	0.0788	-0.0062
Tor1aip1	Tor1aip1 (from geneSymbol)	chr1	156006178	156035207	Chr1 67.69 cM	Chr1 q25.2	TOR1AIP1	NA	NA	0.0342	-0.0046	0.2591	-0.007	0.1613	-0.0118	-0.0428	-0.0384	-0.0357	-0.0291	0.0051	0.0788	-0.0062
Tor1aip2	Tor1aip2 (from geneSymbol)	chr1	156040860	156053736	Chr1 67.7 cM	Chr1 q25.2	TOR1AIP2	NA	NA	0.0342	-0.0046	0.2591	-0.007	0.1613	-0.0118	-0.0428	-0.0384	-0.0357	-0.0291	0.0051	0.0788	-0.0062
Fam163a	Mus musculus family with sequence similarity 163, member A (Fam163a), mRNA. (from RefSeq NM_177838)	chr1	156075955	156205026	Chr1 67.71 cM	Chr1 q25.2	FAM163A	NA	NA	0.0342	-0.0046	0.2591	-0.007	0.1613	-0.0118	-0.0428	-0.0384	-0.0357	-0.0291	0.0051	0.0788	-0.0062
Gm30472	NA	chr1	156213110	156223909	NA	NA	NA	NA	NA	0.0342	-0.0046	0.2591	-0.007	0.1613	-0.0118	-0.0428	-0.0384	-0.0357	-0.0291	0.0051	0.0788	-0.0062
Tdrd5	Tdrd5 (from geneSymbol)	chr1	156271405	156305287	Chr1 67.71 cM	Chr1 q25.2	TDRD5	NA	NA	0.0342	-0.0046	0.2591	-0.007	0.1613	-0.0118	-0.0428	-0.0384	-0.0357	-0.0291	0.0051	0.0788	-0.0062
Nphs2	Nphs2 (from geneSymbol)	chr1	156310534	156318761	Chr1 67.71 cM	Chr1 q25.2	NPHS2	NA	NA	0.0342	-0.0046	0.2591	-0.007	0.1613	-0.0118	-0.0428	-0.0384	-0.0357	-0.0291	0.0051	0.0788	-0.0062
Axdnd1	Axdnd1 (from geneSymbol)	chr1	156330414	156420915	Chr1 67.71 cM	Chr1 q25.2	AXDND1	NA	NA	0.0342	-0.0046	0.2591	-0.007	0.1613	-0.0118	-0.0428	-0.0384	-0.0357	-0.0291	0.0051	0.0788	-0.0062
Soat1	Soat1 (from geneSymbol)	chr1	156428144	156474309	Chr1 67.71 cM	Chr1 q25.2	SOAT1	NA	NA	0.0342	-0.0046	0.2591	-0.007	0.1613	-0.0118	-0.0428	-0.0384	-0.0357	-0.0291	0.0051	0.0788	-0.0062
Gm39682	NA	chr1	156476558	156500124	NA	NA	NA	NA	NA	0.0342	-0.0046	0.2591	-0.007	0.1613	-0.0118	-0.0428	-0.0384	-0.0357	-0.0291	0.0051	0.0788	-0.0062
Abl2	Contains 1 SH3 domain. (from UniProt G3UWQ2)	chr1	156614905	156649568	Chr1 67.71 cM	Chr1 q25.2	ABL2	BRCA	Act	0.0342	-0.0046	0.2591	-0.007	0.1613	-0.0118	-0.0428	-0.0384	-0.0357	-0.0291	0.0051	0.0788	-0.0062
Tor3a	Tor3a (from geneSymbol)	chr1	156653616	156674339	Chr1 67.71 cM	Chr1 q25.2	TOR3A	NA	NA	0.0342	-0.0046	0.2591	-0.007	0.1613	-0.0118	-0.0428	-0.0384	-0.0357	-0.0291	0.0051	0.0788	-0.0062
Fam20b	Fam20b (from geneSymbol)	chr1	156678544	156718254	Chr1 67.71 cM	Chr1 q25.2	FAM20B	NA	NA	0.0342	-0.0046	0.2591	-0.007	0.1613	-0.0118	-0.0428	-0.0384	-0.0357	-0.0291	0.0051	0.0788	-0.0062
Gm39683	NA	chr1	156748873	156753261	NA	NA	NA	NA	NA	0.0342	-0.0046	0.2591	-0.007	0.1613	-0.0118	-0.0428	-0.0384	-0.0357	-0.0291	0.0051	0.0788	-0.0062
Ralgps2	Ralgps2 (from geneSymbol)	chr1	156806760	156939435	Chr1 67.71 cM	Chr1 q25.2	RALGPS2	NA	NA	0.0342	-0.0046	0.2591	-0.007	0.1613	-0.0118	-0.0428	-0.0384	-0.0357	-0.0291	0.0051	0.0788	-0.0062
Angptl1	Secreted (By similarity). (from UniProt Q640P2)	chr1	156839022	156861078	Chr1 67.75 cM	Chr1 q25.2	ANGPTL1	NA	NA	0.0342	-0.0046	0.2591	-0.007	0.1613	-0.0118	-0.0428	-0.0384	-0.0357	-0.0291	0.0051	0.0788	-0.0062
4930439D14Rik	4930439D14Rik (from geneSymbol)	chr1	156938793	156940195	NA	NA	NA	NA	NA	0.0342	-0.0046	0.2591	-0.007	0.1613	-0.0118	-0.0428	-0.0384	-0.0357	-0.0291	0.0051	0.0788	-0.0062
Gm39685	NA	chr1	156982774	156989859	NA	NA	NA	NA	NA	0.0342	-0.0046	0.2591	-0.007	0.1613	-0.0118	-0.0428	-0.0384	-0.0357	-0.0291	0.0051	0.0788	-0.0062
Gm30568	NA	chr1	157059460	157081631	NA	NA	NA	NA	NA	0.0342	-0.0046	0.2591	-0.007	0.1613	-0.0118	-0.0428	-0.0384	-0.0357	-0.0291	0.0051	0.0788	-0.0062
Tex35	Mus musculus testis expressed 35 (Tex35), transcript variant 5, mRNA. (from RefSeq NM_001305063)	chr1	157099140	157108343	Chr1 67.97 cM	Chr1 q25.2	TEX35	NA	NA	0.0342	-0.0046	0.2591	-0.007	0.1613	-0.0118	-0.0428	-0.0384	-0.0357	-0.0291	0.0051	0.0788	-0.0062
Gm30694	Gm30694 (from geneSymbol)	chr1	157121520	157128922	NA	NA	NA	NA	NA	0.0342	-0.0046	0.2591	-0.007	0.1613	-0.0118	-0.0428	-0.0384	-0.0357	-0.0291	0.0051	0.0788	-0.0062
Rasal2	Rasal2 (from geneSymbol)	chr1	157135188	157231340	Chr1 67.97 cM	Chr1 q25.2	RASAL2	NA	NA	0.0342	-0.0046	0.2591	-0.007	0.1613	-0.0118	-0.0428	-0.0384	-0.0357	-0.0291	0.0051	0.0788	-0.0062
2810025M15Rik	2810025M15Rik (from geneSymbol)	chr1	157412351	157420236	NA	NA	NA	NA	NA	0.0342	-0.0046	0.2591	-0.007	0.1613	-0.0118	-0.0428	-0.0384	-0.0357	-0.0291	0.0051	0.0788	-0.0062
BC026585	NA	chr1	157458581	157488733	NA	NA	NA	NA	NA	0.0342	-0.0046	0.2591	-0.007	0.1613	-0.0118	-0.0428	-0.0384	-0.0357	-0.0291	0.0051	0.0788	-0.0062
Gm15486	Gm15486 (from geneSymbol)	chr1	157497815	157510050	NA	NA	NA	NA	NA	0.0342	-0.0046	0.2591	-0.007	0.1613	-0.0118	-0.0428	-0.0384	-0.0357	-0.0291	0.0051	0.0788	-0.0062
Sec16b	Sec16b (from geneSymbol)	chr1	157529416	157568425	Chr1 68 cM	Chr1	CRYZL2P-SEC16B	NA	NA	0.0342	-0.0046	0.2591	-0.007	0.1613	-0.0118	-0.0428	-0.0384	-0.0357	-0.0291	0.0051	0.0788	-0.0062
Gm30903	NA	chr1	157589794	157594707	NA	NA	NA	NA	NA	0.0342	-0.0046	0.2591	-0.007	0.1613	-0.0118	-0.0428	-0.0384	-0.0357	-0.0291	0.0051	0.0788	-0.0062
Gm39686	NA	chr1	158147694	158225278	NA	NA	NA	NA	NA	0.0342	-0.0046	0.2591	-0.007	0.1613	-0.0118	-0.0428	-0.0384	-0.0357	-0.0291	0.0051	0.0788	-0.0062
Brinp2	Brinp2 (from geneSymbol)	chr1	158245268	158356260	Chr1 68.27 cM	Chr1 q25.2	BRINP2	NA	NA	0.0342	-0.0046	0.2591	-0.007	0.1613	-0.0118	-0.0428	-0.0384	-0.0357	-0.0291	0.0051	0.0788	-0.0062
Astn1	Astn1 (from geneSymbol)	chr1	158362303	158691786	Chr1 68.35 cM	Chr1 q25.2	ASTN1	NA	NA	0.0342	-0.0046	0.2591	-0.007	0.1613	-0.0118	-0.0428	-0.0384	-0.0357	-0.0291	0.0051	0.0788	-0.0062
Mir488	Mus musculus microRNA 488 (Mir488), microRNA. (from RefSeq NR_030441)	chr1	158505624	158505733	Chr1 68.46 cM	Chr1	MIR488	NA	NA	0.0342	-0.0046	0.2591	-0.007	0.1613	-0.0118	-0.0428	-0.0384	-0.0357	-0.0291	0.0051	0.0788	-0.0062
Pappa2	The sequence shown here is derived from an Ensembl automatic analysis pipeline and should be considered as preliminary data. (from UniProt F6TFC9)	chr1	158711730	158957438	Chr1 68.49 cM	Chr1 q25.2	PAPPA2	NA	NA	0.0342	-0.0046	0.2591	-0.007	0.1613	-0.0118	-0.0428	-0.0384	-0.0357	-0.0291	0.0051	0.0788	-0.0062
Gm39687	NA	chr1	158988187	159042278	NA	NA	NA	NA	NA	0.0342	-0.0046	0.2591	-0.007	0.1613	-0.0118	-0.0428	-0.0384	-0.0357	-0.0291	0.0051	0.0788	-0.0062
4930562F17Rik	4930562F17Rik (from geneSymbol)	chr1	159134280	159166387	NA	NA	NA	NA	NA	0.0342	-0.0046	0.2591	-0.007	0.1613	-0.0118	-0.0428	-0.0384	-0.0357	-0.0291	0.0051	0.0788	-0.0062
Rfwd2	NA	chr1	159258667	159354872	NA	NA	NA	NA	NA	0.0342	-0.0046	0.2591	-0.007	0.1613	-0.0118	-0.0428	-0.0384	-0.0357	-0.0291	0.0051	0.0788	-0.0062
Scarna3a	Mus musculus small Cajal body-specific RNA 3A (Scarna3a), guide RNA. (from RefSeq NR_028518)	chr1	159340306	159340424	NA	NA	NA	NA	NA	0.0342	-0.0046	0.2591	-0.007	0.1613	-0.0118	-0.0428	-0.0384	-0.0357	-0.0291	0.0051	0.0788	-0.0062
Mir1843b	Mus musculus microRNA 1843b (Mir1843b), microRNA. (from RefSeq NR_039543)	chr1	159340357	159340423	NA	NA	NA	NA	NA	0.0342	-0.0046	0.2591	-0.007	0.1613	-0.0118	-0.0428	-0.0384	-0.0357	-0.0291	0.0051	0.0788	-0.0062
Gm31348	NA	chr1	159774245	159780906	NA	NA	NA	NA	NA	0.0342	-0.0046	0.2591	-0.007	0.1613	-0.0118	-0.0428	-0.0384	-0.0357	-0.0291	0.0051	0.0788	-0.0062
Tnr	Tnr (from geneSymbol)	chr1	159850494	159931729	Chr1 69.03 cM	Chr1 q25.1	TNR	NA	NA	0.0342	-0.0046	0.2591	-0.007	0.1613	-0.0118	-0.0428	-0.0384	-0.0357	-0.0291	0.0051	0.0788	-0.0062
Gm31493	NA	chr1	159977279	160003741	NA	NA	NA	NA	NA	0.0342	-0.0046	0.2591	-0.007	0.1613	-0.0118	-0.0428	-0.0384	-0.0357	-0.0291	0.0051	0.0788	-0.0062
Gm31667	NA	chr1	160024476	160025895	NA	NA	NA	NA	NA	0.0342	-0.0046	0.2591	-0.007	0.1613	-0.0118	-0.0428	-0.0384	-0.0357	-0.0291	0.0051	0.0788	-0.0062
Gm37294	Gm37294 (from geneSymbol)	chr1	160041699	160044208	NA	NA	NA	NA	NA	0.0342	-0.0046	0.2591	-0.007	0.1613	-0.0118	-0.0428	-0.0384	-0.0357	-0.0291	0.0051	0.0788	-0.0062
4930523C07Rik	4930523C07Rik (from geneSymbol)	chr1	160072622	160078587	Chr1 69.32 cM	Chr1 q25.1	KIAA0040	NA	NA	0.0342	-0.0046	0.2591	-0.007	0.1613	-0.0118	-0.0428	-0.0384	-0.0357	-0.0291	0.0051	0.0788	-0.0062
4930562F07Rik	Mus musculus RIKEN cDNA 4930562F07 gene (4930562F07Rik), transcript variant 1, long non-coding RNA. (from RefSeq NR_038030)	chr1	160074734	160077918	NA	NA	NA	NA	NA	0.0342	-0.0046	0.2591	-0.007	0.1613	-0.0118	-0.0428	-0.0384	-0.0357	-0.0291	0.0051	0.0788	-0.0062
Tnn	Contains 1 fibrinogen C-terminal domain. (from UniProt E9Q1F6)	chr1	160085028	160153575	Chr1 69.4 cM	Chr1 q25.1	TNN	NA	NA	0.0342	-0.0046	0.2591	-0.007	0.1613	-0.0118	-0.0428	-0.0384	-0.0357	-0.0291	0.0051	0.0788	-0.0062
Mrps14	The sequence shown here is derived from an Ensembl automatic analysis pipeline and should be considered as preliminary data. (from UniProt D3Z2K2)	chr1	160195330	160200073	Chr1 69.59 cM	Chr1 q25.1	MRPS14	NA	NA	0.0342	-0.0046	0.2591	-0.007	0.1613	-0.0118	-0.0428	-0.0384	-0.0357	-0.0291	0.0051	0.0788	-0.0062
Cacybp	Cacybp (from geneSymbol)	chr1	160202366	160212892	Chr1 69.61 cM	Chr1 q25.1	CACYBP	NA	NA	0.0342	-0.0046	0.2591	-0.007	0.1613	-0.0118	-0.0428	-0.0384	-0.0357	-0.0291	0.0051	0.0788	-0.0062
Rabgap1l	Rabgap1l (from geneSymbol)	chr1	160219173	160253103	Chr1 69.64 cM	Chr1 q25.1	RABGAP1L	NA	NA	0.0342	-0.0046	0.2591	-0.007	0.1613	-0.0118	-0.0428	-0.0384	-0.0357	-0.0291	0.0051	0.0788	-0.0062
Mir1927	Mus musculus microRNA 1927 (Mir1927), microRNA. (from RefSeq NR_035448)	chr1	160295863	160295972	NA	NA	NA	NA	NA	0.0342	-0.0046	0.2591	-0.007	0.1613	-0.0118	-0.0428	-0.0384	-0.0357	-0.0291	0.0051	0.0788	-0.0062
Gpr52	Mus musculus G protein-coupled receptor 52 (Gpr52), transcript variant 1, mRNA. (from RefSeq NM_001146330)	chr1	160576667	160577753	Chr1 69.75 cM	Chr1 q25.1	GPR52	NA	NA	0.0342	-0.0046	0.2591	-0.007	0.1613	-0.0118	-0.0428	-0.0384	-0.0357	-0.0291	0.0051	0.0788	-0.0062
Rc3h1	Rc3h1 (from geneSymbol)	chr1	160941749	160974975	Chr1 69.75 cM	Chr1 q25.1	RC3H1	NA	NA	0.0342	-0.0046	0.2591	-0.007	0.1613	-0.0118	-0.0428	-0.0384	-0.0357	-0.0291	0.0051	0.0788	-0.0062
Serpinc1	Serpinc1 (from geneSymbol)	chr1	160984801	161002543	Chr1 69.75 cM	Chr1 q25.1	SERPINC1	NA	NA	0.0342	-0.0046	0.2591	-0.007	0.1613	-0.0118	-0.0428	-0.0384	-0.0357	-0.0291	0.0051	0.0788	-0.0062
Zbtb37	Mus musculus zinc finger and BTB domain containing 37 (Zbtb37), transcript variant 1, mRNA. (from RefSeq NM_173424)	chr1	161030693	161034249	Chr1 69.75 cM	Chr1 q25.1	ZBTB37	NA	NA	0.0342	-0.0046	0.2591	-0.007	0.1613	-0.0118	-0.0428	-0.0384	-0.0357	-0.0291	0.0051	0.0788	-0.0062
Gas5	Gas5 (from geneSymbol)	chr1	161035165	161038537	Chr1 69.75 cM	Chr1 q25.1	GAS5	NA	NA	0.0342	-0.0046	0.2591	-0.007	0.1613	-0.0118	-0.0428	-0.0384	-0.0357	-0.0291	0.0051	0.0788	-0.0062
Snord47	Mus musculus small nucleolar RNA, C/D box 47 (Snord47), small nucleolar RNA. (from RefSeq NR_028543)	chr1	161038091	161038156	NA	NA	NA	NA	NA	0.0342	-0.0046	0.2591	-0.007	0.1613	-0.0118	-0.0428	-0.0384	-0.0357	-0.0291	0.0051	0.0788	-0.0062
Dars2	Dars2 (from geneSymbol)	chr1	161040611	161070001	Chr1 69.75 cM	Chr1 q25.1	DARS2	NA	NA	0.0342	-0.0046	0.2591	-0.007	0.1613	-0.0118	-0.0428	-0.0384	-0.0357	-0.0291	0.0051	0.0788	-0.0062
Cenpl	Cenpl (from geneSymbol)	chr1	161070766	161086724	Chr1 69.75 cM	Chr1 q25.1	CENPL	NA	NA	0.0342	-0.0046	0.2591	-0.007	0.1613	-0.0118	-0.0428	-0.0384	-0.0357	-0.0291	0.0051	0.0788	-0.0062
Klhl20	Klhl20 (from geneSymbol)	chr1	161088377	161131479	Chr1 69.75 cM	Chr1 q25.1	KLHL20	NA	NA	0.0342	-0.0046	0.2591	-0.007	0.1613	-0.0118	-0.0428	-0.0384	-0.0357	-0.0291	0.0051	0.0788	-0.0062
Ankrd45	The sequence shown here is derived from an Ensembl automatic analysis pipeline and should be considered as preliminary data. (from UniProt D3YVW9)	chr1	161142730	161170505	Chr1 69.75 cM	Chr1 q25.1	ANKRD45	NA	NA	0.0342	-0.0046	0.2591	-0.007	0.1613	-0.0118	-0.0428	-0.0384	-0.0357	-0.0291	0.0051	0.0788	-0.0062
4930469G21Rik	NA	chr1	161156842	161159314	NA	NA	NA	NA	NA	0.0342	-0.0046	0.2591	-0.007	0.1613	-0.0118	-0.0428	-0.0384	-0.0357	-0.0291	0.0051	0.0788	-0.0062
Prdx6	Prdx6 (from geneSymbol)	chr1	161240111	161251210	Chr1 69.75 cM	Chr1 q25.1	PRDX6	NA	NA	0.0342	-0.0046	0.2591	-0.007	0.1613	-0.0118	-0.0428	-0.0384	-0.0357	-0.0291	0.0051	0.0788	-0.0062
Tnfsf4	Mus musculus tumor necrosis factor (ligand) superfamily, member 4 (Tnfsf4), mRNA. (from RefSeq NM_009452)	chr1	161395437	161418206	Chr1 69.75 cM	Chr1 q25.1	TNFSF4	NA	NA	0.0342	-0.0046	0.2591	-0.007	0.1613	-0.0118	-0.0428	-0.0384	-0.0357	-0.0291	0.0051	0.0788	-0.0062
Tnfsf18	Mus musculus tumor necrosis factor (ligand) superfamily, member 18 (Tnfsf18), mRNA. (from RefSeq NM_183391)	chr1	161494656	161505290	Chr1 69.75 cM	Chr1 q25.1	TNFSF18	NA	NA	0.0342	-0.0046	0.2591	-0.007	0.1613	-0.0118	-0.0428	-0.0384	-0.0357	-0.0291	0.0051	0.0788	-0.0062
Gm31815	NA	chr1	161517218	161527204	NA	NA	NA	NA	NA	0.0342	-0.0046	0.2591	-0.007	0.1613	-0.0118	-0.0428	-0.0384	-0.0357	-0.0291	0.0051	0.0788	-0.0062
Gm31869	NA	chr1	161762400	161767502	NA	NA	NA	NA	NA	0.0342	-0.0046	0.2591	-0.007	0.1613	-0.0118	-0.0428	-0.0384	-0.0357	-0.0291	0.0051	0.0788	-0.0062
Fasl	Cytokine that binds to TNFRSF6/FAS, a receptor that transduces the apoptotic signal into cells. May be involved in cytotoxic T-cell mediated apoptosis and in T-cell development. TNFRSF6/FAS-mediated apoptosis may have a role in the induction of peripheral tolerance, in the antigen-stimulated suicide of mature T-cells, or both. Binding to the decoy receptor TNFRSF6B/DcR3 modulates its effects (By …	chr1	161780690	161788495	Chr1 69.95 cM	Chr1 q24.3	FASLG	NA	NA	0.0342	-0.0046	0.2591	-0.007	0.1613	-0.0118	-0.0428	-0.0384	-0.0357	-0.0291	0.0051	0.0788	-0.0062
Suco	Suco (from geneSymbol)	chr1	161820407	161877090	Chr1 69.95 cM	Chr1 q24.3	SUCO	NA	NA	0.0342	-0.0046	0.2591	-0.007	0.1613	-0.0118	-0.0428	-0.0384	-0.0357	-0.0291	0.0051	0.0788	-0.0062
Gm31925	Gm31925 (from geneSymbol)	chr1	161896292	161903368	NA	NA	NA	NA	NA	0.0342	-0.0046	0.2591	-0.007	0.1613	-0.0118	-0.0428	-0.0384	-0.0357	-0.0291	0.0051	0.0788	-0.0062
4930558K02Rik	4930558K02Rik (from geneSymbol)	chr1	161942088	161969148	Chr1 69.95 cM	Chr1 q24.3	C1orf105	NA	NA	0.0342	-0.0046	0.2591	-0.007	0.1613	-0.0118	-0.0428	-0.0384	-0.0357	-0.0291	0.0051	0.0788	-0.0062
Pigc	The sequence shown here is derived from an Ensembl automatic analysis pipeline and should be considered as preliminary data. (from UniProt E0CZA4)	chr1	161969304	161973460	Chr1 69.95 cM	Chr1 q24.3	PIGC	NA	NA	0.0342	-0.0046	0.2591	-0.007	0.1613	-0.0118	-0.0428	-0.0384	-0.0357	-0.0291	0.0051	0.0788	-0.0062
2810442N19Rik	Mus musculus RIKEN cDNA 2810442N19 gene (2810442N19Rik), long non-coding RNA. (from RefSeq NR_040562)	chr1	162004968	162016485	NA	NA	NA	NA	NA	0.0342	-0.0046	0.2591	-0.007	0.1613	-0.0118	-0.0428	-0.0384	-0.0357	-0.0291	0.0051	0.0788	-0.0062
Dnm3os	Dnm3os (from geneSymbol)	chr1	162217622	162225550	NA	NA	NA	NA	NA	0.0342	-0.0046	0.2591	-0.007	0.1613	-0.0118	-0.0428	-0.0384	-0.0357	-0.0291	0.0051	0.0788	-0.0062
Mir199a-2	Mus musculus microRNA 199a-2 (Mir199a-2), microRNA. (from RefSeq NR_029810)	chr1	162217813	162217923	Chr1 70.06 cM	Chr1	MIR199A2	NA	NA	0.0342	-0.0046	0.2591	-0.007	0.1613	-0.0118	-0.0428	-0.0384	-0.0357	-0.0291	0.0051	0.0788	-0.0062
Mir214	Mus musculus microRNA 214 (Mir214), microRNA. (from RefSeq NR_029796)	chr1	162223367	162223477	Chr1 70.07 cM	Chr1	MIR214	NA	NA	0.0342	-0.0046	0.2591	-0.007	0.1613	-0.0118	-0.0428	-0.0384	-0.0357	-0.0291	0.0051	0.0788	-0.0062
Dnm3	Dnm3 (from geneSymbol)	chr1	162231673	162478328	Chr1 69.95 cM	Chr1 q24.3	DNM3	NA	NA	0.0342	-0.0046	0.2591	-0.007	0.1613	-0.0118	-0.0428	-0.0384	-0.0357	-0.0291	0.0051	0.0788	-0.0062
Gm39688	NA	chr1	162379895	162386091	NA	NA	NA	NA	NA	0.0342	-0.0046	0.2591	-0.007	0.1613	-0.0118	-0.0428	-0.0384	-0.0357	-0.0291	0.0051	0.0788	-0.0062
Gm31985	NA	chr1	162478271	162481653	NA	NA	NA	NA	NA	0.0342	-0.0046	0.2591	-0.007	0.1613	-0.0118	-0.0428	-0.0384	-0.0357	-0.0291	0.0051	0.0788	-0.0062
Mettl13	NA	chr1	162533670	162546529	Chr1 70.29 cM	Chr1 q24.3	METTL13	NA	NA	0.0342	-0.0046	0.2591	-0.007	0.1613	-0.0118	-0.0428	-0.0384	-0.0357	-0.0291	0.0051	0.0788	-0.0062
Vamp4	Vamp4 (from geneSymbol)	chr1	162570827	162599078	Chr1 70.29 cM	Chr1 q24.3	VAMP4	NA	NA	0.0342	-0.0046	0.2591	-0.007	0.1613	-0.0118	-0.0428	-0.0384	-0.0357	-0.0291	0.0051	0.0788	-0.0062
Myoc	Mus musculus myocilin (Myoc), mRNA. (from RefSeq NM_010865)	chr1	162639149	162649694	Chr1 70.29 cM	Chr1 q24.3	MYOC	NA	NA	0.0342	-0.0046	0.2591	-0.007	0.1613	-0.0118	-0.0428	-0.0384	-0.0357	-0.0291	0.0051	0.0788	-0.0062
7420461P10Rik	NA	chr1	162654332	162658430	NA	NA	NA	NA	NA	0.0342	-0.0046	0.2591	-0.007	0.1613	-0.0118	-0.0428	-0.0384	-0.0357	-0.0291	0.0051	0.0788	-0.0062
Prrc2c	Prrc2c (from geneSymbol)	chr1	162698872	162740570	Chr1 70.3 cM	Chr1 q24.3	PRRC2C	NA	NA	0.0342	-0.0046	0.2591	-0.007	0.1613	-0.0118	-0.0428	-0.0384	-0.0357	-0.0291	0.0051	0.0788	-0.0062
Fmo4	Fmo4 (from geneSymbol)	chr1	162793187	162807604	Chr1 70.34 cM	Chr1 q24.3	FMO4	NA	NA	0.0342	-0.0046	0.2591	-0.007	0.1613	-0.0118	-0.0428	-0.0384	-0.0357	-0.0291	0.0051	0.0788	-0.0062
Fmo1	Fmo1 (from geneSymbol)	chr1	162829787	162860002	Chr1 70.34 cM	Chr1 q24.3	FMO1	NA	NA	0.0342	-0.0046	0.2591	-0.007	0.1613	-0.0118	-0.0428	-0.0384	-0.0357	-0.0291	0.0051	0.0788	-0.0062
Gm32197	NA	chr1	162872699	162873622	NA	NA	NA	NA	NA	0.0342	-0.0046	0.2591	-0.007	0.1613	-0.0118	-0.0428	-0.0384	-0.0357	-0.0291	0.0051	0.0788	-0.0062
Fmo2	Fmo2 (from geneSymbol)	chr1	162875046	162898712	Chr1 70.34 cM	Chr1 q24.3	FMO2	NA	NA	0.0342	-0.0046	0.2591	-0.007	0.1613	-0.0118	-0.0428	-0.0384	-0.0357	-0.0291	0.0051	0.0788	-0.0062
Fmo6	Mus musculus flavin containing monooxygenase 6 (Fmo6), mRNA. (from RefSeq NM_001178038)	chr1	162916550	162937225	Chr1 70.34 cM	Chr1 q24.3	FMO6P	NA	NA	0.0342	-0.0046	0.2591	-0.007	0.1613	-0.0118	-0.0428	-0.0384	-0.0357	-0.0291	0.0051	0.0788	-0.0062
Gm32279	NA	chr1	162933617	162937060	NA	NA	NA	NA	NA	0.0342	-0.0046	0.2591	-0.007	0.1613	-0.0118	-0.0428	-0.0384	-0.0357	-0.0291	0.0051	0.0788	-0.0062
Fmo3	Mus musculus flavin containing monooxygenase 3 (Fmo3), mRNA. (from RefSeq NM_008030)	chr1	162953798	162984528	Chr1 70.34 cM	Chr1 q24.3	FMO3	NA	NA	0.0342	-0.0046	0.2591	-0.007	0.1613	-0.0118	-0.0428	-0.0384	-0.0357	-0.0291	0.0051	0.0788	-0.0062
Mroh9	Mus musculus maestro heat-like repeat family member 9 (Mroh9), mRNA. (from RefSeq NM_030071)	chr1	163024301	163085670	Chr1 70.34 cM	Chr1 q24.3	MROH9	NA	NA	0.0342	-0.0046	0.2591	-0.007	0.1613	-0.0118	-0.0428	-0.0384	-0.0357	-0.0291	0.0051	0.0788	-0.0062
Prrx1	Prrx1 (from geneSymbol)	chr1	163255276	163313650	Chr1 70.53 cM	Chr1 q24.2	PRRX1	NA	NA	0.0342	-0.0046	0.2591	-0.007	0.1613	-0.0118	-0.0428	-0.0384	-0.0357	-0.0291	0.0051	0.0788	-0.0062
LOC108167739	NA	chr1	163279618	163281854	NA	NA	NA	NA	NA	0.0342	-0.0046	0.2591	-0.007	0.1613	-0.0118	-0.0428	-0.0384	-0.0357	-0.0291	0.0051	0.0788	-0.0062
LOC108167740	NA	chr1	163279651	163283917	NA	NA	NA	NA	NA	0.0342	-0.0046	0.2591	-0.007	0.1613	-0.0118	-0.0428	-0.0384	-0.0357	-0.0291	0.0051	0.0788	-0.0062
Gm20471	Gm20471 (from geneSymbol)	chr1	163286510	163295516	NA	NA	NA	NA	NA	0.0342	-0.0046	0.2591	-0.007	0.1613	-0.0118	-0.0428	-0.0384	-0.0357	-0.0291	0.0051	0.0788	-0.0062
Gorab	Gorab (from geneSymbol)	chr1	163384902	163403669	Chr1 70.67 cM	Chr1 q24.2	GORAB	NA	NA	0.0342	-0.0046	0.2591	-0.007	0.1613	-0.0118	-0.0428	-0.0384	-0.0357	-0.0291	0.0051	0.0788	-0.0062
Gm32333	NA	chr1	163537733	163617907	NA	NA	NA	NA	NA	0.0342	-0.0046	0.2591	-0.007	0.1613	-0.0118	-0.0428	-0.0384	-0.0357	-0.0291	0.0051	0.0788	-0.0062
Gm39689	NA	chr1	163579300	163592668	NA	NA	NA	NA	NA	0.0342	-0.0046	0.2591	-0.007	0.1613	-0.0118	-0.0428	-0.0384	-0.0357	-0.0291	0.0051	0.0788	-0.0062
Mettl11b	Mus musculus methyltransferase like 11B (Mettl11b), mRNA. (from RefSeq NM_001143956)	chr1	163702992	163725232	NA	NA	NA	NA	NA	0.0342	-0.0046	0.2591	-0.007	0.1613	-0.0118	-0.0428	-0.0384	-0.0357	-0.0291	0.0051	0.0788	-0.0062
Kifap3	Mus musculus kinesin-associated protein 3 (Kifap3), transcript variant 1, mRNA. (from RefSeq NM_001305643)	chr1	163779582	163917107	Chr1 71.08 cM	Chr1 q24.2	KIFAP3	NA	NA	0.0342	-0.0046	0.2591	-0.007	0.1613	-0.0118	-0.0428	-0.0384	-0.0357	-0.0291	0.0051	0.0788	-0.0062
Scyl3	Scyl3 (from geneSymbol)	chr1	163939929	163955126	Chr1 71.23 cM	Chr1 q24.2	SCYL3	NA	NA	0.0342	-0.0046	0.2591	-0.007	0.1613	-0.0118	-0.0428	-0.0384	-0.0357	-0.0291	0.0051	0.0788	-0.0062
BC055324	The sequence shown here is derived from an Ensembl automatic analysis pipeline and should be considered as preliminary data. (from UniProt F7DEW2)	chr1	163954005	163994781	NA	NA	NA	NA	NA	0.0342	-0.0046	0.2591	-0.007	0.1613	-0.0118	-0.0428	-0.0384	-0.0357	-0.0291	0.0051	0.0788	-0.0062
Mettl18	Mus musculus methyltransferase like 18 (Mettl18), transcript variant 1, mRNA. (from RefSeq NM_027279)	chr1	163994944	163997243	Chr1 71.3 cM	Chr1 q24.2	METTL18	NA	NA	0.0342	-0.0046	0.2591	-0.007	0.1613	-0.0118	-0.0428	-0.0384	-0.0357	-0.0291	0.0051	0.0788	-0.0062
Sele	Mus musculus selectin, endothelial cell (Sele), mRNA. (from RefSeq NM_011345)	chr1	164048233	164057677	Chr1 71.35 cM	Chr1 q24.2	SELE	NA	NA	0.0342	-0.0046	0.2591	-0.007	0.1613	-0.0118	-0.0428	-0.0384	-0.0357	-0.0291	0.0051	0.0788	-0.0062
Sell	Contains 1 C-type lectin domain. (from UniProt B1B507)	chr1	164061812	164074344	Chr1 71.37 cM	Chr1 q24.2	SELL	NA	NA	0.0342	-0.0046	0.2591	-0.007	0.1613	-0.0118	-0.0428	-0.0384	-0.0357	-0.0291	0.0051	0.0788	-0.0062
Selp	Selp (from geneSymbol)	chr1	164115263	164150026	Chr1 71.42 cM	Chr1 q24.2	SELP	NA	NA	0.0342	-0.0046	0.2591	-0.007	0.1613	-0.0118	-0.0428	-0.0384	-0.0357	-0.0291	0.0051	0.0788	-0.0062
Gm16548	Mus musculus predicted gene 16548 (Gm16548), long non-coding RNA. (from RefSeq NR_037987)	chr1	164148575	164152217	NA	NA	NA	NA	NA	0.0342	-0.0046	0.2591	-0.007	0.1613	-0.0118	-0.0428	-0.0384	-0.0357	-0.0291	0.0051	0.0788	-0.0062
F5	Mus musculus coagulation factor V (F5), mRNA. (from RefSeq NM_007976)	chr1	164151834	164220277	Chr1 71.46 cM	Chr1 q24.2	F5	NA	NA	0.0342	-0.0046	0.2591	-0.007	0.1613	-0.0118	-0.0428	-0.0384	-0.0357	-0.0291	0.0051	0.0788	-0.0062
Slc19a2	Slc19a2 (from geneSymbol)	chr1	164249045	164265385	Chr1 71.56 cM	Chr1 q24.2	SLC19A2	NA	NA	0.0342	-0.0046	0.2591	-0.007	0.1613	-0.0118	-0.0428	-0.0384	-0.0357	-0.0291	0.0051	0.0788	-0.0062
Ccdc181	Mus musculus coiled-coil domain containing 181 (Ccdc181), mRNA. (from RefSeq NM_029115)	chr1	164275597	164287847	Chr1 71.59 cM	Chr1 q24.2	CCDC181	NA	NA	0.0342	-0.0046	0.2591	-0.007	0.1613	-0.0118	-0.0428	-0.0384	-0.0357	-0.0291	0.0051	0.0788	-0.0062
Blzf1	Blzf1 (from geneSymbol)	chr1	164291170	164307471	Chr1 71.6 cM	Chr1 q24.2	BLZF1	NA	NA	0.0342	-0.0046	0.2591	-0.007	0.1613	-0.0118	-0.0428	-0.0384	-0.0357	-0.0291	0.0051	0.0788	-0.0062
Nme7	Nme7 (from geneSymbol)	chr1	164307671	164349435	Chr1 71.63 cM	Chr1 q24.2	NME7	NA	NA	0.0342	-0.0046	0.2591	-0.007	0.1613	-0.0118	-0.0428	-0.0384	-0.0357	-0.0291	0.0051	0.0788	-0.0062
Gm39690	NA	chr1	164417491	164418836	NA	NA	NA	NA	NA	0.0342	-0.0046	0.2591	-0.007	0.1613	-0.0118	-0.0428	-0.0384	-0.0357	-0.0291	0.0051	0.0788	-0.0062
Atp1b1	Atp1b1 (from geneSymbol)	chr1	164437098	164458355	Chr1 71.75 cM	Chr1 q24.2	ATP1B1	NA	NA	0.0342	-0.0046	0.2591	-0.007	0.1613	-0.0118	-0.0428	-0.0384	-0.0357	-0.0291	0.0051	0.0788	-0.0062
LOC108167741	NA	chr1	164459961	164462819	NA	NA	NA	NA	NA	0.0342	-0.0046	0.2591	-0.007	0.1613	-0.0118	-0.0428	-0.0384	-0.0357	-0.0291	0.0051	0.0788	-0.0062
Gm32391	Gm32391 (from geneSymbol)	chr1	164461669	164464485	NA	NA	NA	NA	NA	0.0342	-0.0046	0.2591	-0.007	0.1613	-0.0118	-0.0428	-0.0384	-0.0357	-0.0291	0.0051	0.0788	-0.0062
Gm32459	NA	chr1	164466053	164467951	NA	NA	NA	NA	NA	0.0342	-0.0046	0.2591	-0.007	0.1613	-0.0118	-0.0428	-0.0384	-0.0357	-0.0291	0.0051	0.0788	-0.0062
Gm39691	NA	chr1	164473206	164474120	NA	NA	NA	NA	NA	0.0342	-0.0046	0.2591	-0.007	0.1613	-0.0118	-0.0428	-0.0384	-0.0357	-0.0291	0.0051	0.0788	-0.0062
Gm26685	Mus musculus predicted gene, 26685 (Gm26685), long non-coding RNA. (from RefSeq NR_151593)	chr1	164503306	164514882	NA	NA	NA	NA	NA	0.0342	-0.0046	0.2591	-0.007	0.1613	-0.0118	-0.0428	-0.0384	-0.0357	-0.0291	0.0051	0.0788	-0.0062
Dpt	Mus musculus dermatopontin (Dpt), mRNA. (from RefSeq NM_019759)	chr1	164796731	164824266	Chr1 72.12 cM	Chr1 q24.2	DPT	NA	NA	0.0342	-0.0046	0.2591	-0.007	0.1613	-0.0118	-0.0428	-0.0384	-0.0357	-0.0291	0.0051	0.0788	-0.0062
Gm32569	Gm32569 (from geneSymbol)	chr1	164797008	164805050	NA	NA	NA	NA	NA	0.0342	-0.0046	0.2591	-0.007	0.1613	-0.0118	-0.0428	-0.0384	-0.0357	-0.0291	0.0051	0.0788	-0.0062
Gm32652	NA	chr1	164858685	164900204	NA	NA	NA	NA	NA	0.0342	-0.0046	0.2591	-0.007	0.1613	-0.0118	-0.0428	-0.0384	-0.0357	-0.0291	0.0051	0.0788	-0.0062
Gm20743	Mus musculus predicted gene, 20743 (Gm20743), long non-coding RNA. (from RefSeq NR_040303)	chr1	164863120	164871438	NA	NA	NA	NA	NA	0.0342	-0.0046	0.2591	-0.007	0.1613	-0.0118	-0.0428	-0.0384	-0.0357	-0.0291	0.0051	0.0788	-0.0062
Xcl1	Mus musculus chemokine (C motif) ligand 1 (Xcl1), mRNA. (from RefSeq NM_008510)	chr1	164931647	164935510	Chr1 72.26 cM	Chr1 q24.2	XCL1	NA	NA	0.0342	-0.0046	0.2591	-0.007	0.1613	-0.0118	-0.0428	-0.0384	-0.0357	-0.0291	0.0051	0.0788	-0.0062
Gm39692	NA	chr1	164951508	164960395	NA	NA	NA	NA	NA	0.0342	-0.0046	0.2591	-0.007	0.1613	-0.0118	-0.0428	-0.0384	-0.0357	-0.0291	0.0051	0.0788	-0.0062
1700029M03Rik	1700029M03Rik (from geneSymbol)	chr1	164960663	164961403	NA	NA	NA	NA	NA	0.0342	-0.0046	0.2591	-0.007	0.1613	-0.0118	-0.0428	-0.0384	-0.0357	-0.0291	0.0051	0.0788	-0.0062
4930568G15Rik	4930568G15Rik (from geneSymbol)	chr1	165066616	165091930	NA	NA	NA	NA	NA	0.0342	-0.0046	0.2591	-0.007	0.1613	-0.0118	-0.0428	-0.0384	-0.0357	-0.0291	0.0051	0.0788	-0.0062
Tbx19	Tbx19 (from geneSymbol)	chr1	165137833	165154206	Chr1 72.47 cM	Chr1 q24.2	TBX19	NA	NA	0.0342	-0.0046	0.2591	-0.007	0.1613	-0.0118	-0.0428	-0.0384	-0.0357	-0.0291	0.0051	0.0788	-0.0062
Sft2d2	Sft2d2 (from geneSymbol)	chr1	165174340	165194433	Chr1 72.51 cM	Chr1 q24.2	SFT2D2	NA	NA	0.0342	-0.0046	0.2591	-0.007	0.1613	-0.0118	-0.0428	-0.0384	-0.0357	-0.0291	0.0051	0.0788	-0.0062
Tiprl	Tiprl (from geneSymbol)	chr1	165214978	165237006	Chr1 72.55 cM	Chr1 q24.2	TIPRL	NA	NA	0.0342	-0.0046	0.2591	-0.007	0.1613	-0.0118	-0.0428	-0.0384	-0.0357	-0.0291	0.0051	0.0788	-0.0062
Gpr161	Mus musculus G protein-coupled receptor 161 (Gpr161), transcript variant 2, mRNA. (from RefSeq NM_001310429)	chr1	165302622	165326745	Chr1 72.64 cM	Chr1 q24.2	GPR161	NA	NA	0.0342	-0.0046	0.2591	-0.007	0.1613	-0.0118	-0.0428	-0.0384	-0.0357	-0.0291	0.0051	0.0788	-0.0062
Dcaf6	Dcaf6 (from geneSymbol)	chr1	165329499	165420193	Chr1 72.67 cM	Chr1 q24.2	DCAF6	NA	NA	0.0342	-0.0046	0.2591	-0.007	0.1613	-0.0118	-0.0428	-0.0384	-0.9386	-0.0291	0.0051	0.0788	-0.0062
Mpc2	Mpc2 (from geneSymbol)	chr1	165461207	165481214	Chr1 72.8 cM	Chr1 q24.2	MPC2	NA	NA	0.0342	-0.0046	0.2591	-0.007	0.1613	-0.0118	-0.0428	-0.0384	-0.0102	-0.0291	0.0051	0.0788	-0.0062
Adcy10	Adcy10 (from geneSymbol)	chr1	165538463	165576778	Chr1 72.83 cM	Chr1 q24.2	ADCY10	NA	NA	0.0342	-0.0046	0.2591	-0.007	0.1613	-0.0118	-0.0428	-0.0384	-0.0102	-0.0291	0.0051	0.0788	-0.0062
Mpzl1	Mpzl1 (from geneSymbol)	chr1	165592239	165634560	Chr1 72.94 cM	Chr1 q24.2	MPZL1	NA	NA	0.0342	-0.0046	0.2591	-0.007	0.1613	-0.0118	-0.0428	-0.0384	-0.0102	-0.0291	0.0051	0.0788	-0.0062
Rcsd1	Mus musculus RCSD domain containing 1 (Rcsd1), transcript variant 1, mRNA. (from RefSeq NM_178593)	chr1	165648944	165708094	Chr1 72.99 cM	Chr1 q24.2	RCSD1	NA	NA	0.0342	-0.0046	0.2591	-0.007	0.1613	-0.0118	-0.0428	-0.0384	-0.0102	-0.0291	0.0051	0.0788	-0.0062
LOC108167742	NA	chr1	165747449	165751792	NA	NA	NA	NA	NA	0.0342	-0.0046	0.2591	-0.007	0.1613	-0.0118	-0.0428	-0.0384	-0.0102	-0.0291	0.0051	0.0788	-0.0062
Creg1	Creg1 (from geneSymbol)	chr1	165763731	165770820	Chr1 73.11 cM	Chr1 q24.2	CREG1	NA	NA	0.0342	-0.0046	0.2591	-0.007	0.1613	-0.0118	-0.0428	-0.0384	-0.0102	-0.0291	0.0051	0.0788	-0.0062
Cd247	Cd247 (from geneSymbol)	chr1	165788680	165862112	Chr1 73.14 cM	Chr1 q24.2	CD247	NA	NA	0.0342	-0.0046	0.2591	-0.007	0.1613	-0.0118	-0.0428	-0.0384	-0.0102	-0.0291	0.0051	0.0788	-0.0062
Gm32999	Gm32999 (from geneSymbol)	chr1	165841975	165851817	NA	NA	NA	NA	NA	0.0342	-0.0046	0.2591	-0.007	0.1613	-0.0118	-0.0428	-0.0384	-0.0102	-0.0291	0.0051	0.0788	-0.0062
Pou2f1	Pou2f1 (from geneSymbol)	chr1	165865153	165934948	Chr1 73.21 cM	Chr1 q24.2	POU2F1	NA	NA	0.0342	-0.0046	0.2591	-0.007	0.1613	-0.0118	-0.0428	-0.0384	-0.0102	-0.0291	0.0051	0.0788	-0.0062
Gm33224	NA	chr1	166045451	166049074	NA	NA	NA	NA	NA	0.0342	-0.0046	0.2591	-0.007	0.1613	-0.0118	-0.0428	-0.0384	-0.0102	-0.0291	0.0051	0.0788	-0.0062
Gm39693	NA	chr1	166049282	166050951	NA	NA	NA	NA	NA	0.0342	-0.0046	0.2591	-0.007	0.1613	-0.0118	-0.0428	-0.0384	-0.0102	-0.0291	0.0051	0.0788	-0.0062
Dusp27	Mus musculus dual specificity phosphatase 27 (putative) (Dusp27), transcript variant 2, mRNA. (from RefSeq NM_001160049)	chr1	166098147	166127898	NA	NA	NA	NA	NA	0.0342	-0.0046	0.2591	-0.007	0.1613	-0.0118	-0.0428	-0.0384	-0.0102	-0.0291	0.0051	0.0788	-0.0062
Gpa33	Gpa33 (from geneSymbol)	chr1	166130459	166166510	Chr1 73.49 cM	Chr1 q24.1	GPA33	NA	NA	0.0342	-0.0046	0.2591	-0.007	0.1613	-0.0118	-0.0428	-0.0384	-0.0102	-0.0291	0.0051	0.0788	-0.0062
Mael	Mus musculus maelstrom spermatogenic transposon silencer (Mael), mRNA. (from RefSeq NM_175296)	chr1	166201384	166238744	Chr1 73.56 cM	Chr1 q24.1	MAEL	NA	NA	0.0342	-0.0046	0.2591	-0.007	0.1613	-0.0118	-0.0428	-0.0384	-0.0102	-0.0291	0.0051	0.0788	-0.0062
Ildr2	Ildr2 (from geneSymbol)	chr1	166256237	166316832	Chr1 73.61 cM	Chr1 q24.1	ILDR2	NA	NA	0.0342	-0.0046	0.2591	-0.007	0.1613	-0.0118	-0.0428	-0.0384	-0.0102	-0.0291	0.0051	0.0788	-0.0062
Tada1	The sequence shown here is derived from an Ensembl automatic analysis pipeline and should be considered as preliminary data. (from UniProt D6RGB8)	chr1	166385943	166393621	Chr1 73.74 cM	Chr1 q24.1	TADA1	NA	NA	0.0342	-0.0046	0.2591	-0.007	0.1613	-0.0118	-0.0428	-0.0384	-0.0102	-0.0291	0.0051	0.0788	-0.0062
Pogk	The sequence shown here is derived from an Ensembl automatic analysis pipeline and should be considered as preliminary data. (from UniProt D3YZK0)	chr1	166394864	166409782	Chr1 73.75 cM	Chr1 q24.1	POGK	NA	NA	0.0342	-0.0046	0.2591	-0.007	0.1613	-0.0118	-0.0428	-0.0384	-0.0102	-0.0291	0.0051	0.0788	-0.0062
Gm39694	NA	chr1	166432677	166441856	NA	NA	NA	NA	NA	0.0342	-0.0046	0.2591	-0.007	0.1613	-0.0118	-0.0428	-0.0384	-0.0102	-0.0291	0.0051	0.0788	-0.0062
Gm33354	Gm33354 (from geneSymbol)	chr1	166448251	166455488	NA	NA	NA	NA	NA	0.0342	-0.0046	0.2591	-0.007	0.1613	-0.0118	-0.0428	-0.0384	-0.0102	-0.0291	0.0051	0.0788	-0.0062
Gm4846	Mus musculus predicted gene 4846 (Gm4846), mRNA. (from RefSeq NM_001164306)	chr1	166483612	166497588	Chr1 73.85 cM	NA	NA	NA	NA	0.0342	-0.0046	0.2591	-0.007	0.1613	-0.0118	-0.0428	-0.0384	-0.0102	-0.0291	0.0051	0.0788	-0.0062
Gm4847	Mus musculus predicted gene 4847 (Gm4847), mRNA. (from RefSeq NM_001164312)	chr1	166628970	166647693	Chr1 74 cM	NA	NA	NA	NA	0.0342	-0.0046	0.2591	-0.007	0.1613	-0.0118	-0.0428	-0.0384	-0.0102	-0.0291	0.0051	0.0788	-0.0062
Fmo9	N,N-dimethylaniline + NADPH + O(2) = N,N- dimethylaniline N-oxide + NADP(+) + H(2)O. (from UniProt Q14DT3)	chr1	166663287	166680284	Chr1 74.03 cM	NA	NA	NA	NA	0.0342	-0.0046	0.2591	-0.007	0.1613	-0.0118	-0.0428	-0.0384	-0.0102	-0.0291	0.0051	0.0788	-0.0062
Gm33404	NA	chr1	166855119	166868091	NA	NA	NA	NA	NA	0.0342	-0.0046	0.2591	-0.007	0.1613	-0.0118	-0.0428	-0.0384	-0.0102	-0.0291	0.0051	0.0788	-0.0062
LOC108167743	NA	chr1	166954510	166968739	NA	NA	NA	NA	NA	0.0342	-0.0046	0.2591	-0.007	0.1613	-0.0118	-0.0428	-0.0384	-0.0102	-0.0291	0.0051	0.0788	-0.0062
Gm16701	Mus musculus predicted gene, 16701 (Gm16701), long non-coding RNA. (from RefSeq NR_037988)	chr1	166974022	166999730	NA	NA	NA	NA	NA	0.0342	-0.0046	0.2591	-0.007	0.1613	-0.0118	-0.0428	-0.0384	-0.0102	-0.0291	0.0051	0.0788	-0.0062
Fam78b	Belongs to the FAM78 family. (from UniProt Q8BQN5)	chr1	167001416	167091009	Chr1 74.38 cM	Chr1 q24.1	FAM78B	NA	NA	0.0342	-0.0046	0.2591	-0.007	0.1613	-0.0118	-0.0428	-0.0384	-0.0102	-0.0291	0.0051	0.0788	-0.0062
Gm33610	NA	chr1	167079496	167105063	NA	NA	NA	NA	NA	0.0342	-0.0046	0.2591	-0.007	0.1613	-0.0118	-0.0428	-0.0384	-0.0102	-0.0291	0.0051	0.0788	-0.0062
Gm33668	NA	chr1	167115264	167119726	NA	NA	NA	NA	NA	0.0342	-0.0046	0.2591	-0.007	0.1613	-0.0118	-0.0428	-0.0384	-0.0102	-0.0291	0.0051	0.0788	-0.0062
Uck2	Uck2 (from geneSymbol)	chr1	167226082	167285127	Chr1 74.61 cM	Chr1 q24.1	UCK2	NA	NA	0.0342	-0.0046	0.2591	-0.007	0.1613	-0.0118	-0.0428	-0.0384	-0.0102	-0.0291	0.0051	0.0788	-0.0062
LOC108167744	NA	chr1	167266861	167267534	NA	NA	NA	NA	NA	0.0342	-0.0046	0.2591	-0.007	0.1613	-0.0118	-0.0428	-0.0384	-0.0102	-0.0291	0.0051	0.0788	-0.0062
LOC102636733	NA	chr1	167285182	167285938	NA	NA	NA	NA	NA	0.0342	-0.0046	0.2591	-0.007	0.1613	-0.0118	-0.0428	-0.0384	-0.0102	-0.0291	0.0051	0.0788	-0.0062
Mir6347	Mus musculus microRNA 6347 (Mir6347), microRNA. (from RefSeq NR_105765)	chr1	167290124	167290225	NA	NA	NA	NA	NA	0.0342	-0.0046	0.2591	-0.007	0.1613	-0.0118	-0.0428	-0.0384	-0.0102	-0.0291	0.0051	0.0788	-0.0062
Tmco1	Tmco1 (from geneSymbol)	chr1	167308669	167333978	Chr1 74.69 cM	Chr1 q24.1	TMCO1	NA	NA	0.0342	-0.0046	0.2591	-0.007	0.1613	-0.0118	-0.0428	-0.0384	-0.0102	-0.0291	0.0051	0.0788	-0.0062
Aldh9a1	Aldh9a1 (from geneSymbol)	chr1	167355830	167368291	Chr1 74.74 cM	Chr1 q24.1	ALDH9A1	NA	NA	0.0342	-0.0046	0.2591	-0.007	0.1613	-0.0118	-0.0428	-0.0384	-0.0102	-0.0291	0.0051	0.0788	-0.0062
Mgst3	Mus musculus microsomal glutathione S-transferase 3 (Mgst3), mRNA. (from RefSeq NM_025569)	chr1	167372383	167393797	Chr1 74.76 cM	Chr1 q24.1	MGST3	NA	NA	0.0342	-0.0046	0.2591	-0.007	0.1613	-0.0118	-0.0428	-0.0384	-0.0102	-0.0291	0.0051	0.0788	-0.0062
Gm34207	NA	chr1	167423355	167455198	NA	NA	NA	NA	NA	0.0342	-0.0046	0.2591	-0.007	0.1613	-0.0118	-0.0428	-0.0384	-0.0102	-0.0291	0.0051	0.0788	-0.0062
Lrrc52	Mus musculus leucine rich repeat containing 52 (Lrrc52), mRNA. (from RefSeq NM_001013382)	chr1	167445674	167466780	Chr1 74.83 cM	Chr1 q24.1	LRRC52	NA	NA	0.0342	-0.0046	0.2591	-0.007	0.1613	-0.0118	-0.0428	-0.0384	-0.0102	-0.0291	0.0051	0.0788	-0.0062
Rxrg	Receptor for retinoic acid. Retinoic acid receptors bind as heterodimers to their target response elements in response to their ligands, all-trans or 9-cis retinoic acid, and regulate gene expression in various biological processes. The RAR/RXR heterodimers bind to the retinoic acid response elements (RARE) composed of tandem 5'-AGGTCA-3' sites known as DR1-DR5. The high affinity ligand for RXRs …	chr1	167618264	167639623	Chr1 74.99 cM	Chr1 q23.3	RXRG	NA	NA	0.0342	-0.0046	0.2591	-0.007	0.1613	-0.0118	-0.0428	-0.0384	-0.0102	-0.0291	0.0051	0.0788	-0.0062
Lmx1a	Acts as a transcriptional activator by binding to an A/T-rich sequence, the FLAT element, in the insulin gene promoter. Required for development of the roof plate and, in turn, for specification of dorsal cell fates in the CNS and developing vertebrae. (from UniProt Q9JKU8)	chr1	167689557	167848733	Chr1 75.08 cM	Chr1 q23.3	LMX1A	NA	NA	0.0342	-0.0046	0.2591	-0.007	0.1613	-0.0118	-0.0428	-0.0384	-0.0102	-0.0291	0.0051	0.0788	-0.0062
Pbx1	Pbx1 (from geneSymbol)	chr1	168153526	168432169	Chr1 75.95 cM	Chr1 q23.3	PBX1	NA	NA	0.0342	-0.0046	0.2591	-0.007	0.1613	-0.0118	-0.0428	-0.0384	-0.0102	-0.0291	0.0051	0.0788	-0.0062
Gm39696	NA	chr1	168475633	168495913	NA	NA	NA	NA	NA	0.0342	-0.0046	0.2591	-0.007	0.1613	-0.0118	-0.0428	-0.0384	-0.0102	-0.0291	0.0051	0.0788	-0.0062
Mir6348	Mus musculus microRNA 6348 (Mir6348), microRNA. (from RefSeq NR_105766)	chr1	168490642	168490762	NA	NA	NA	NA	NA	0.0342	-0.0046	0.2591	-0.007	0.1613	-0.0118	-0.0428	-0.0384	-0.0102	-0.0291	0.0051	0.0788	-0.0062
Gm34320	NA	chr1	168661494	168710128	NA	NA	NA	NA	NA	0.0342	-0.0046	0.2591	-0.007	0.1613	-0.0118	-0.0428	-0.0384	-0.0102	-0.0291	0.0051	0.0788	-0.0062
Mir6354	Mus musculus microRNA 6354 (Mir6354), microRNA. (from RefSeq NR_105772)	chr1	169018973	169019089	NA	NA	NA	NA	NA	0.0342	-0.0046	0.2591	-0.007	0.1613	-0.0118	-0.0428	-0.0384	-0.0102	-0.0291	0.0051	0.0788	-0.0062
Gm39697	NA	chr1	169128221	169172873	NA	NA	NA	NA	NA	0.0342	-0.0046	0.2591	-0.007	0.1613	-0.0118	-0.0428	-0.0384	-0.0102	-0.0291	0.0051	0.0788	-0.0062
Gm34421	NA	chr1	169254609	169260876	NA	NA	NA	NA	NA	0.0342	-0.0046	0.2591	-0.007	0.1613	-0.0118	-0.0428	-0.0384	-0.0102	-0.0291	0.0051	0.0788	-0.0062
Gm34477	NA	chr1	169364508	169370283	NA	NA	NA	NA	NA	0.0342	-0.0046	0.2591	-0.007	0.1613	-0.0118	-0.0428	-0.0384	-0.0102	-0.0291	0.0051	0.0788	-0.0062
Gm34535	NA	chr1	169462965	169470755	NA	NA	NA	NA	NA	0.0342	-0.0046	0.2591	-0.007	0.1613	-0.0118	-0.0428	-0.0384	-0.0102	-0.0291	0.0051	0.0788	-0.0062
Nuf2	Nuf2 (from geneSymbol)	chr1	169498301	169531428	Chr1 76.84 cM	Chr1 q23.3	NUF2	NA	NA	0.0342	-0.0046	0.2591	-0.007	0.1613	-0.0118	-0.0428	-0.0384	-0.0102	-0.0291	0.0051	0.0788	-0.0062
Gm34624	NA	chr1	169531525	169542467	NA	NA	NA	NA	NA	0.0342	-0.0046	0.2591	-0.007	0.1613	-0.0118	-0.0428	-0.0384	-0.0102	-0.0291	0.0051	0.0788	-0.0062
Rgs5	Mus musculus regulator of G-protein signaling 5 (Rgs5), transcript variant 2, mRNA. (from RefSeq NM_001313705)	chr1	169655500	169683946	Chr1 76.84 cM	Chr1 q23.3	RGS5	NA	NA	0.0342	-0.0046	0.2591	-0.007	0.1613	-0.0118	-0.0428	-0.0384	-0.0102	-0.0291	0.0051	0.0788	-0.0062
Rgs4	Rgs4 (from geneSymbol)	chr1	169741476	169747642	Chr1 76.84 cM	Chr1 q23.3	RGS4	NA	NA	0.0342	-0.0046	0.2591	-0.007	0.1613	-0.0118	-0.0428	-0.0384	-0.0102	-0.0291	0.0051	0.0788	-0.0062
Gm39698	NA	chr1	169748472	169756950	NA	NA	NA	NA	NA	0.0342	-0.0046	0.2591	-0.007	0.1613	-0.0118	-0.0428	-0.0384	-0.0102	-0.0291	0.0051	0.0788	-0.0062
Gm39699	NA	chr1	169926028	169928588	NA	NA	NA	NA	NA	0.0342	-0.0046	0.2591	-0.007	0.1613	-0.0118	-0.0428	-0.0384	-0.0102	-0.0291	0.0051	0.0788	-0.0062
Ccdc190	The sequence shown here is derived from an Ensembl automatic analysis pipeline and should be considered as preliminary data. (from UniProt H3BLK0)	chr1	169928938	169934653	Chr1 76.84 cM	Chr1 q23.3	CCDC190	NA	NA	0.0342	-0.0046	0.2591	-0.007	0.1613	-0.0118	-0.0428	-0.0384	-0.0102	-0.0291	0.0051	0.0788	-0.0062
Hsd17b7	Hsd17b7 (from geneSymbol)	chr1	169954928	169969238	Chr1 76.84 cM	Chr1 q23.3	HSD17B7	NA	NA	0.0342	-0.0046	0.2591	-0.007	0.1613	-0.0118	-0.0428	-0.0384	-0.0102	-0.0291	0.0051	0.0788	-0.0062
3110045C21Rik	3110045C21Rik (from geneSymbol)	chr1	169969408	169972396	NA	NA	NA	NA	NA	0.0342	-0.0046	0.2591	-0.007	0.1613	-0.0118	-0.0428	-0.0384	-0.0102	-0.0291	0.0051	0.0788	-0.0062
Ddr2	Mus musculus discoidin domain receptor family, member 2 (Ddr2), mRNA. (from RefSeq NM_022563)	chr1	169972306	170088944	Chr1 76.84 cM	Chr1 q23.3	DDR2	HCC	LoF	0.0342	-0.0046	0.2591	-0.007	0.1613	-0.0118	-0.0428	-0.0384	-0.0102	-0.0291	0.0051	0.0788	-0.0062
Uap1	Uap1 (from geneSymbol)	chr1	170142001	170173432	Chr1 76.84 cM	Chr1 q23.3	UAP1	NA	NA	0.0342	-0.0046	0.2591	-0.007	0.1613	-0.0118	-0.0428	-0.0384	-0.0102	-0.0291	0.0051	0.0788	-0.0062
Uhmk1	Mus musculus U2AF homology motif (UHM) kinase 1 (Uhmk1), transcript variant 2, mRNA. (from RefSeq NM_001360809)	chr1	170199918	170215435	Chr1 76.84 cM	Chr1 q23.3	UHMK1	NA	NA	0.0342	-0.0046	0.2591	-0.007	0.1613	-0.0118	-0.0428	-0.0384	-0.0102	-0.0291	0.0051	0.0788	-0.0062
Sh2d1b2	Sh2d1b2 (from geneSymbol)	chr1	170232870	170251587	Chr1 76.84 cM	Chr1 q23.3	SH2D1B	NA	NA	0.0342	-0.0046	0.2591	-0.007	0.1613	-0.0118	-0.0428	-0.0384	-0.0102	-0.0291	0.0051	0.0788	-0.0062
Gm6345	Gm6345 (from geneSymbol)	chr1	170254053	170255764	NA	NA	NA	NA	NA	0.0342	-0.0046	0.2591	-0.007	0.1613	-0.0118	-0.0428	-0.0384	-0.0102	-0.0291	0.0051	0.0788	-0.0062
Sh2d1b1	Mus musculus SH2 domain containing 1B1 (Sh2d1b1), transcript variant 1, mRNA. (from RefSeq NM_012009)	chr1	170277323	170285662	Chr1 76.84 cM	Chr1 q23.3	SH2D1B	NA	NA	0.0342	-0.0046	0.2591	-0.007	0.1613	-0.0118	-0.0428	-0.0384	-0.0102	-0.0291	0.0051	0.0788	-0.0062
Gm7694	Mus musculus predicted gene 7694 (Gm7694), mRNA. (from RefSeq NM_001198955)	chr1	170298192	170306332	Chr1 76.84 cM	Chr1 q23.3	C1orf226	NA	NA	0.0342	-0.0046	0.2591	-0.007	0.1613	-0.0118	-0.0428	-0.0384	-0.0102	-0.0291	0.0051	0.0788	-0.0062
1700015E13Rik	NA	chr1	170308860	170312125	NA	NA	NA	NA	NA	0.0342	-0.0046	0.2591	-0.007	0.1613	-0.0118	-0.0428	-0.0384	-0.0102	-0.0291	0.0051	0.0788	-0.0062
Nos1ap	Nos1ap (from geneSymbol)	chr1	170327213	170557110	Chr1 76.84 cM	Chr1 q23.3	NOS1AP	NA	NA	0.0342	-0.0046	0.2591	-0.007	0.1613	-0.0118	-0.0428	-0.0384	-0.0102	-0.0291	0.0051	0.0788	-0.0062
LOC108167745	NA	chr1	170533083	170540809	NA	NA	NA	NA	NA	0.0342	-0.0046	0.2591	-0.007	0.1613	-0.0118	-0.0428	-0.0384	-0.0102	-0.0291	0.0051	0.0788	-0.0062
Olfml2b	Mus musculus olfactomedin-like 2B (Olfml2b), mRNA. (from RefSeq NM_177068)	chr1	170644531	170682789	Chr1 76.95 cM	Chr1 q23.3	OLFML2B	NA	NA	0.0342	-0.0046	0.2591	-0.007	0.1613	-0.0118	-0.0428	-0.0384	-0.0102	-0.0291	0.0051	0.0788	-0.0062
Atf6	Atf6 (from geneSymbol)	chr1	170704753	170857745	Chr1 76.96 cM	Chr1 q23.3	ATF6	NA	NA	0.0342	-0.0046	0.2591	-0.007	0.1613	-0.0118	-0.0428	-0.0384	-0.0102	-0.0291	0.0051	0.0788	-0.0062
Gm29733	NA	chr1	170850525	170851536	NA	NA	NA	NA	NA	0.0342	-0.0046	0.2591	-0.007	0.1613	-0.0118	-0.0428	-0.0384	-0.0102	-0.0291	0.0051	0.0788	-0.0062
Dusp12	The sequence shown here is derived from an Ensembl automatic analysis pipeline and should be considered as preliminary data. (from UniProt E9PUU1)	chr1	170874186	170885442	Chr1 77.27 cM	Chr1 q23.3	DUSP12	NA	NA	0.0342	-0.0046	0.2591	-0.007	0.1613	-0.0118	-0.0428	-0.0384	-0.0102	-0.0291	0.0051	0.0788	-0.0062
Fcrlb	Mus musculus Fc receptor-like B (Fcrlb), mRNA. (from RefSeq NM_001029984)	chr1	170907272	170912941	Chr1 77.56 cM	Chr1 q23.3	FCRLB	NA	NA	0.0342	-0.0046	0.2591	-0.007	0.1613	-0.0118	-0.0428	-0.0384	-0.0102	-0.0291	0.0051	0.0788	-0.0062
Fcrla	The sequence shown here is derived from an Ensembl automatic analysis pipeline and should be considered as preliminary data. (from UniProt F7DEW9)	chr1	170917593	170927534	Chr1 77.65 cM	Chr1 q23.3	FCRLA	NA	NA	0.0342	-0.0046	0.2591	-0.007	0.1613	-0.0118	-0.0428	-0.0384	-0.0102	-0.0291	0.0051	0.0788	-0.0062
Gm39701	NA	chr1	170945107	170949763	NA	NA	NA	NA	NA	0.0342	-0.0046	0.2591	-0.007	0.1613	-0.0118	-0.0428	-0.0384	-0.0102	-0.0291	0.0051	0.0788	-0.0062
Fcgr2b	Fcgr2b (from geneSymbol)	chr1	170960557	170976071	Chr1 78.02 cM	Chr1 q23.3	FCGR2A	NA	NA	0.0342	-0.0046	0.2591	-0.007	0.1613	-0.0118	-0.0428	-0.0384	-0.0102	-0.0291	0.0051	0.0788	-0.0062
Gm34968	NA	chr1	170977127	170979021	NA	NA	NA	NA	NA	0.0342	-0.0046	0.2591	-0.007	0.1613	-0.0118	-0.0428	-0.0384	-0.0102	-0.0291	0.0051	0.0788	-0.0062
LOC102638466	NA	chr1	170983858	170986466	NA	NA	NA	NA	NA	0.0342	-0.0046	0.2591	-0.007	0.1613	-0.0118	-0.0428	-0.0384	-0.0102	-0.0291	0.0051	0.0788	-0.0062
Fcgr4	Mus musculus Fc receptor, IgG, low affinity IV (Fcgr4), mRNA. (from RefSeq NM_144559)	chr1	171018925	171029761	Chr1 78.53 cM	Chr1 q23.3	FCGR3A	NA	NA	0.0342	-0.0046	0.2591	-0.007	0.1613	-0.0118	-0.0428	-0.0384	-0.0102	-0.0291	0.0051	0.0788	-0.0062
Gm35090	NA	chr1	171033229	171034018	NA	NA	NA	NA	NA	0.0342	-0.0046	0.2591	-0.007	0.1613	-0.0118	-0.0428	-0.0384	-0.0102	-0.0291	0.0051	0.0788	-0.0062
Fcgr3	Fcgr3 (from geneSymbol)	chr1	171051168	171059403	Chr1 78.8 cM	Chr1 q23.3	FCGR2A	NA	NA	0.0342	-0.0046	0.2591	-0.007	0.1613	-0.0118	-0.0428	-0.0384	-0.0102	-0.0291	0.0051	0.0788	-0.0062
Mir6546	Mus musculus microRNA 6546 (Mir6546), microRNA. (from RefSeq NR_106103)	chr1	171064590	171064652	NA	NA	NA	NA	NA	0.0342	-0.0046	0.2591	-0.007	0.1613	-0.0118	-0.0428	-0.0384	-0.0102	-0.0291	0.0051	0.0788	-0.0062
Cfap126	Cfap126 (from geneSymbol)	chr1	171121660	171126967	Chr1 78.96 cM	Chr1 q23.3	CFAP126	NA	NA	0.0342	-0.0046	0.2591	-0.007	0.1613	-0.0118	-0.0428	-0.0384	-0.0102	-0.0291	0.0051	0.0788	-0.0062
Sdhc	The sequence shown here is derived from an Ensembl automatic analysis pipeline and should be considered as preliminary data. (from UniProt D3Z1A8)	chr1	171129163	171150597	Chr1 78.99 cM	Chr1 q23.3	SDHC	NA	NA	0.0342	-0.0046	0.2591	-0.007	0.1613	-0.0118	-0.0428	-0.0384	-0.0102	-0.0291	0.0051	0.0788	-0.0062
LOC108167746	NA	chr1	171131756	171133767	NA	NA	NA	NA	NA	0.0342	-0.0046	0.2591	-0.007	0.1613	-0.0118	-0.0428	-0.0384	-0.0102	-0.0291	0.0051	0.0788	-0.0062
Mpz	Mpz (from geneSymbol)	chr1	171155517	171161130	Chr1 79.05 cM	Chr1 q23.3	MPZ	NA	NA	0.0342	-0.0046	0.2591	-0.007	0.1613	-0.0118	-0.0428	-0.0384	-0.0102	-0.0291	0.0051	0.0788	-0.0062
Pcp4l1	Mus musculus Purkinje cell protein 4-like 1 (Pcp4l1), mRNA. (from RefSeq NM_025557)	chr1	171173263	171196268	Chr1 79.11 cM	Chr1 q23.3	PCP4L1	NA	NA	0.0342	-0.0046	0.2591	-0.007	0.1613	-0.0118	-0.0428	-0.0384	-0.0102	-0.0291	0.0051	0.0788	-0.0062
Nr1i3	Nr1i3 (from geneSymbol)	chr1	171213934	171217262	Chr1 79.21 cM	Chr1 q23.3	NR1I3	NA	NA	0.0342	-0.0046	0.2591	-0.007	0.1613	-0.0118	-0.0428	-0.0384	-0.0102	-0.0291	0.0051	0.0788	-0.0062
Tomm40l	Potential channel-forming protein implicated in import of protein precursors into mitochondria (By similarity). (from UniProt Q9CZR3)	chr1	171217801	171222492	Chr1 79.22 cM	Chr1 q23.3	TOMM40L	NA	NA	0.0342	-0.0046	0.2591	-0.007	0.1613	-0.0118	-0.0428	-0.0384	-0.0102	-0.0291	0.0051	0.0788	-0.0062
Apoa2	May stabilize HDL (high density lipoprotein) structure by its association with lipids, and affect the HDL metabolism. (from UniProt P09813)	chr1	171225053	171226379	Chr1 79.22 cM	Chr1 q23.3	APOA2	NA	NA	0.0342	-0.0046	0.2591	-0.007	0.1613	-0.0118	-0.0428	-0.0384	-0.0102	-0.0291	0.0051	0.0788	-0.0062
Fcer1g	Fcer1g (from geneSymbol)	chr1	171229571	171234349	Chr1 79.23 cM	Chr1 q23.3	FCER1G	NA	NA	0.0342	-0.0046	0.2591	-0.007	0.1613	-0.0118	-0.0428	-0.0384	-0.0102	-0.0291	0.0051	0.0788	-0.0062
Ndufs2	Ndufs2 (from geneSymbol)	chr1	171234852	171247122	Chr1 79.25 cM	Chr1 q23.3	NDUFS2	NA	NA	0.0342	-0.0046	0.2591	-0.007	0.1613	-0.0118	-0.0428	-0.0384	-0.0102	-0.0291	0.0051	0.0788	-0.0062
Adamts4	Mus musculus a disintegrin-like and metallopeptidase (reprolysin type) with thrombospondin type 1 motif, 4 (Adamts4), mRNA. (from RefSeq NM_172845)	chr1	171250421	171259922	Chr1 79.28 cM	Chr1 q23.3	ADAMTS4	NA	NA	0.0342	-0.0046	0.2591	-0.007	0.1613	-0.0118	-0.0428	-0.0384	-0.0102	-0.0291	0.0051	0.0788	-0.0062
B4galt3	B4galt3 (from geneSymbol)	chr1	171270327	171276895	Chr1 79.29 cM	Chr1 q23.3	B4GALT3	NA	NA	0.0342	-0.0046	0.2591	-0.007	0.1613	-0.0118	-0.0428	-0.0384	-0.0102	-0.0291	0.0051	0.0788	-0.0062
Ppox	Ppox (from geneSymbol)	chr1	171276991	171281186	Chr1 79.3 cM	Chr1 q23.3	PPOX	NA	NA	0.0342	-0.0046	0.2591	-0.007	0.1613	-0.0118	-0.0428	-0.0384	-0.0102	-0.0291	0.0051	0.0788	-0.0062
Usp21	Usp21 (from geneSymbol)	chr1	171281948	171287961	Chr1 79.3 cM	Chr1 q23.3	USP21	NA	NA	0.0342	-0.0046	0.2591	-0.007	0.1613	-0.0118	-0.0428	-0.0384	-0.0102	-0.0291	0.0051	0.0788	-0.0062
Ufc1	Ufc1 (from geneSymbol)	chr1	171288563	171294982	Chr1 79.31 cM	Chr1 q23.3	UFC1	NA	NA	0.0342	-0.0046	0.2591	-0.007	0.1613	-0.0118	-0.0428	-0.0384	-0.0102	-0.0291	0.0051	0.0788	-0.0062
LOC105244007	NA	chr1	171320600	171327314	NA	NA	NA	NA	NA	0.0342	-0.0046	0.2591	-0.007	0.1613	-0.0118	-0.0428	-0.0384	-0.0102	-0.0291	0.0051	0.0788	-0.0062
Dedd	Dedd (from geneSymbol)	chr1	171331333	171342336	Chr1 79.34 cM	Chr1 q23.3	DEDD	NA	NA	0.0342	-0.0046	0.2591	-0.007	0.1613	-0.0118	-0.0428	-0.0384	-0.0102	-0.0291	0.0051	0.0788	-0.0062
Nit1	Nit1 (from geneSymbol)	chr1	171342234	171345591	Chr1 79.35 cM	Chr1 q23.3	NIT1	NA	NA	0.0342	-0.0046	0.2591	-0.007	0.1613	-0.0118	-0.0428	-0.0384	-0.0102	-0.0291	0.0051	0.0788	-0.0062
Pfdn2	Pfdn2 (from geneSymbol)	chr1	171345698	171358170	Chr1 79.35 cM	Chr1 q23.3	PFDN2	NA	NA	0.0342	-0.0046	0.2591	-0.007	0.1613	-0.0118	-0.0428	-0.0384	-0.0102	-0.0291	0.0051	0.0788	-0.0062
Klhdc9	Mus musculus kelch domain containing 9 (Klhdc9), mRNA. (from RefSeq NM_001033039)	chr1	171358448	171360798	Chr1 79.36 cM	Chr1 q23.3	KLHDC9	NA	NA	0.0342	-0.0046	0.2591	-0.007	0.1613	-0.0118	-0.0428	-0.0384	-0.0102	-0.0291	0.0051	0.0788	-0.0062
Nectin4	Mus musculus nectin cell adhesion molecule 4 (Nectin4), transcript variant 2, mRNA. (from RefSeq NM_001122680)	chr1	171370172	171388287	Chr1 79.37 cM	Chr1 q23.3	NECTIN4	NA	NA	0.0342	-0.0046	0.2591	-0.007	0.1613	-0.0118	-0.0428	-0.0384	-0.0102	-0.0291	0.0051	0.0788	-0.0062
Arhgap30	Arhgap30 (from geneSymbol)	chr1	171388959	171410240	Chr1 79.39 cM	Chr1 q23.3	ARHGAP30	NA	NA	0.0342	-0.0046	0.2591	-0.007	0.1613	-0.0118	-0.0428	-0.0384	-0.0102	-0.0291	0.0051	0.0788	-0.0062
Usf1	Usf1 (from geneSymbol)	chr1	171411680	171418759	Chr1 79.4 cM	Chr1 q23.3	USF1	NA	NA	0.0342	-0.0046	0.2591	-0.007	0.1613	-0.0118	-0.0428	-0.0384	-0.0102	-0.0291	0.0051	0.0788	-0.0062
Tstd1	Tstd1 (from geneSymbol)	chr1	171419032	171420352	Chr1 79.41 cM	Chr1 q23.3	TSTD1	NA	NA	0.0342	-0.0046	0.2591	-0.007	0.1613	-0.0118	-0.0428	-0.0384	-0.0102	-0.0291	0.0051	0.0788	-0.0062
Gm26641	NA	chr1	171423182	171437443	NA	NA	NA	NA	NA	0.0342	-0.0046	0.2591	-0.007	0.1613	-0.0118	-0.0428	-0.0384	-0.0102	-0.0291	0.0051	0.0788	-0.0062
F11r	F11r (from geneSymbol)	chr1	171437560	171464593	Chr1 79.43 cM	Chr1 q23.3	F11R	NA	NA	0.0342	-0.0046	0.2591	-0.007	0.1613	-0.0118	-0.0428	-0.0384	-0.0102	-0.0291	0.0051	0.0788	-0.0062
Alyref2	Mus musculus Aly/REF export factor 2 (Alyref2), mRNA. (from RefSeq NM_019484)	chr1	171503477	171504750	Chr1 79.48 cM	Chr17 q25.3	ALYREF	NA	NA	0.0342	-0.0046	0.2591	-0.007	0.1613	-0.0118	-0.0428	-0.0384	-0.0102	-0.0291	0.0051	0.0788	-0.0062
Itln1	The sequence shown here is derived from an Ensembl automatic analysis pipeline and should be considered as preliminary data. (from UniProt F6YSS8)	chr1	171518122	171535294	Chr1 79.49 cM	Chr1 q23.3	ITLN1	NA	NA	0.0342	-0.0046	0.2591	-0.007	0.1613	-0.0118	-0.0428	-0.0384	-0.0102	-0.0291	0.0051	0.0788	-0.0062
Gm35200	NA	chr1	171553525	171557051	NA	NA	NA	NA	NA	0.0342	-0.0046	0.2591	-0.007	0.1613	-0.0118	-0.0428	-0.0384	-0.0102	-0.0291	0.0051	0.0788	-0.0062
Gm39703	NA	chr1	171557871	171562126	NA	NA	NA	NA	NA	0.0342	-0.0046	0.2591	-0.007	0.1613	-0.0118	-0.0428	-0.0384	-0.0102	-0.0291	0.0051	0.0788	-0.0062
Cd244	NA	chr1	171558712	171583559	NA	NA	NA	NA	NA	0.0342	-0.0046	0.2591	-0.007	0.1613	-0.0118	-0.0428	-0.0384	-0.0102	-0.0291	0.0051	0.0788	-0.0062
Ly9	The sequence shown here is derived from an Ensembl automatic analysis pipeline and should be considered as preliminary data. (from UniProt E9PV93)	chr1	171588612	171607334	Chr1 79.54 cM	Chr1 q23.3	LY9	NA	NA	0.0342	-0.0046	0.2591	-0.007	0.1613	-0.0118	-0.0428	-0.0384	-0.0102	-0.0291	0.0051	0.0788	-0.0062
Slamf7	Slamf7 (from geneSymbol)	chr1	171636391	171652970	Chr1 79.54 cM	Chr1 q23.3	SLAMF7	NA	NA	0.0342	-0.0046	0.2591	-0.007	0.1613	-0.0118	-0.0428	-0.0384	-0.0102	-0.0291	0.0051	0.0788	-0.0062
Mir7683	Mus musculus microRNA 7683 (Mir7683), microRNA. (from RefSeq NR_106151)	chr1	171641839	171641900	NA	NA	NA	NA	NA	0.0342	-0.0046	0.2591	-0.007	0.1613	-0.0118	-0.0428	-0.0384	-0.0102	-0.0291	0.0051	0.0788	-0.0062
Cd48	Mus musculus CD48 antigen (Cd48), transcript variant 1, mRNA. (from RefSeq NM_007649)	chr1	171681997	171704791	Chr1 79.54 cM	Chr1 q23.3	CD48	NA	NA	0.0342	-0.0046	0.2591	-0.007	0.1613	-0.0118	-0.0428	-0.0384	-0.0102	-0.0291	0.0051	0.0788	-0.0062
Slamf1	Slamf1 (from geneSymbol)	chr1	171775064	171800140	Chr1 79.54 cM	Chr1 q23.3	SLAMF1	NA	NA	0.0342	-0.0046	0.2591	-0.007	0.1613	-0.0118	-0.0428	-0.0384	-0.0102	-0.0291	0.0051	0.0788	-0.4814
Cd84	Mus musculus CD84 antigen (Cd84), transcript variant 2, mRNA. (from RefSeq NM_001252472)	chr1	171839696	171855097	Chr1 79.54 cM	Chr1 q23.3	CD84	NA	NA	0.0342	-0.0046	0.2591	-0.007	0.1613	-0.0118	-0.0428	-0.0384	-0.0102	-0.0291	0.0051	0.0788	-0.4814
Gm37065	Gm37065 (from geneSymbol)	chr1	171913586	171919583	NA	NA	NA	NA	NA	0.0342	-0.0046	0.2591	-0.007	0.1613	-0.0118	-0.0428	-0.0384	-0.0102	-0.0291	0.0051	0.0788	-0.4814
Slamf6	Slamf6 (from geneSymbol)	chr1	171935801	171943910	Chr1 79.54 cM	Chr1 q23.2-q23.3	SLAMF6	NA	NA	0.0342	-0.0046	0.2591	-0.007	0.1613	-0.0118	-0.0428	-0.0384	-0.0102	-0.0291	0.0051	0.0788	-0.4814
Vangl2	Vangl2 (from geneSymbol)	chr1	172004362	172014775	Chr1 79.54 cM	Chr1 q23.2	VANGL2	NA	NA	0.0342	-0.0046	0.2591	-0.007	0.1613	-0.0118	-0.0428	-0.0384	-0.0102	-0.0291	0.0051	0.0788	-0.0073
Nhlh1	Mus musculus nescient helix loop helix 1 (Nhlh1), mRNA. (from RefSeq NM_010916)	chr1	172052291	172057596	Chr1 79.54 cM	Chr1 q23.2	NHLH1	NA	NA	0.0342	-0.0046	0.2591	-0.007	0.1613	-0.0118	-0.0428	-0.0384	-0.0102	-0.0291	0.0051	0.0788	-0.0073
Ncstn	Ncstn (from geneSymbol)	chr1	172066016	172081278	Chr1 79.54 cM	Chr1 q23.2	NCSTN	NA	NA	0.0342	-0.0046	0.2591	-0.007	0.1613	-0.0118	-0.0428	-0.0384	-0.0102	-0.0291	0.0051	0.0788	-0.0073
Copa	Copa (from geneSymbol)	chr1	172099735	172122327	Chr1 79.54 cM	Chr1 q23.2	COPA	NA	NA	0.0342	-0.0046	0.2591	-0.007	0.1613	-0.0118	-0.0428	-0.0384	-0.0102	-0.0291	0.0051	0.0788	-0.0073
Pex19	Pex19 (from geneSymbol)	chr1	172126742	172135779	Chr1 79.54 cM	Chr1 q23.2	PEX19	NA	NA	0.0342	-0.0046	0.2591	-0.007	0.1613	-0.0118	-0.0428	-0.0384	-0.0102	-0.0291	0.0051	0.0788	-0.0073
Dcaf8	Dcaf8 (from geneSymbol)	chr1	172148025	172196392	Chr1 79.54 cM	Chr1 q23.2	DCAF8	NA	NA	0.0342	-0.0046	0.2591	-0.007	0.1613	-0.0118	-0.0428	-0.0384	-0.0102	-0.0291	0.0051	0.0788	-0.0073
Pea15a	Pea15a (from geneSymbol)	chr1	172196727	172204459	Chr1 79.54 cM	Chr1 q23.2	PEA15	NA	NA	0.0342	-0.0046	0.2591	-0.007	0.1613	-0.0118	-0.0428	-0.0384	-0.0102	-0.0291	0.0051	0.0788	-0.0073
Gm17224	Gm17224 (from geneSymbol)	chr1	172206822	172213686	NA	NA	NA	NA	NA	0.0342	-0.0046	0.2591	-0.007	0.1613	-0.0118	-0.0428	-0.0384	-0.0102	-0.0291	0.0051	0.0788	-0.0073
Casq1	Casq1 (from geneSymbol)	chr1	172209893	172219895	Chr1 79.54 cM	Chr1 q23.2	CASQ1	NA	NA	0.0342	-0.0046	0.2591	-0.007	0.1613	-0.0118	-0.0428	-0.0384	-0.0102	-0.0291	0.0051	0.0788	-0.0073
Atp1a4	Atp1a4 (from geneSymbol)	chr1	172223507	172245357	Chr1 79.54 cM	Chr1 q23.2	ATP1A4	NA	NA	0.0342	-0.0046	0.2591	-0.007	0.1613	-0.0118	-0.0428	-0.0384	-0.0102	-0.0291	0.0051	0.0788	-0.0073
Atp1a2	Atp1a2 (from geneSymbol)	chr1	172271708	172298064	Chr1 79.6 cM	Chr1 q23.2	ATP1A2	NA	NA	0.0342	-0.0046	0.2591	-0.007	0.1613	-0.0118	-0.0428	-0.0384	-0.0102	-0.0291	0.0051	0.0788	-0.0073
Gm39704	NA	chr1	172287891	172289294	NA	NA	NA	NA	NA	0.0342	-0.0046	0.2591	-0.007	0.1613	-0.0118	-0.0428	-0.0384	-0.0102	-0.0291	0.0051	0.0788	-0.0073
Igsf8	Igsf8 (from geneSymbol)	chr1	172312366	172319843	Chr1 79.59 cM	Chr1 q23.2	IGSF8	NA	NA	0.0342	-0.0046	0.2591	-0.007	0.1613	-0.0118	-0.0428	-0.0384	-0.0102	-0.0291	0.0051	0.0788	-0.0073
Kcnj9	Kcnj9 (from geneSymbol)	chr1	172321032	172329263	Chr1 79.66 cM	Chr1 q23.2	KCNJ9	NA	NA	0.0342	-0.0046	0.2591	-0.007	0.1613	-0.0118	-0.0428	-0.0384	-0.0102	-0.0291	0.0051	0.0788	-0.0073
Kcnj10	Mus musculus potassium inwardly-rectifying channel, subfamily J, member 10 (Kcnj10), mRNA. (from RefSeq NM_001039484)	chr1	172343296	172374085	Chr1 79.69 cM	Chr1 q23.2	KCNJ10	NA	NA	0.0342	-0.0046	0.2591	-0.007	0.1613	-0.0118	-0.0428	-0.0384	-0.0102	-0.0291	0.0051	0.0788	-0.0073
Pigm	Mus musculus phosphatidylinositol glycan anchor biosynthesis, class M (Pigm), mRNA. (from RefSeq NM_026234)	chr1	172376530	172384099	Chr1 79.73 cM	Chr1 q23.2	PIGM	NA	NA	0.0342	-0.0046	0.2591	-0.007	0.1613	-0.0118	-0.0428	-0.0384	-0.0102	-0.0291	0.0051	0.0788	-0.0073
Slamf9	Mus musculus SLAM family member 9 (Slamf9), mRNA. (from RefSeq NM_029612)	chr1	172475359	172478409	Chr1 79.85 cM	Chr1 q23.2	SLAMF9	NA	NA	0.0342	-0.0046	0.2591	-0.007	0.1613	-0.0118	-0.0428	-0.0384	-0.0102	-0.0291	0.0051	0.0788	-0.0073
Gm35522	NA	chr1	172479500	172481663	NA	NA	NA	NA	NA	0.0342	-0.0046	0.2591	-0.007	0.1613	-0.0118	-0.0428	-0.0384	-0.0102	-0.0291	0.0051	0.0788	-0.0073
Igsf9	The sequence shown here is derived from an Ensembl automatic analysis pipeline and should be considered as preliminary data. (from UniProt D3YZD2)	chr1	172482153	172496978	Chr1 79.86 cM	Chr1 q23.2	IGSF9	NA	NA	0.0342	-0.0046	0.2591	-0.007	0.1613	-0.0118	-0.0428	-0.0384	-0.0102	-0.0291	0.0051	0.0788	-0.0073
Tagln2	Tagln2 (from geneSymbol)	chr1	172500245	172507375	Chr1 79.89 cM	Chr1 q23.2	TAGLN2	NA	NA	0.0342	-0.0046	0.2591	-0.007	0.1613	-0.0118	-0.0428	-0.0384	-0.0102	-0.0291	0.0051	0.0788	-0.0073
Gm37125	Gm37125 (from geneSymbol)	chr1	172512018	172518985	NA	NA	NA	NA	NA	0.0342	-0.0046	0.2591	-0.007	0.1613	-0.0118	-0.0428	-0.0384	-0.0102	-0.0291	0.0051	0.0788	-0.0073
Cfap45	Cfap45 (from geneSymbol)	chr1	172521129	172545870	Chr1 79.91 cM	Chr1 q23.2	CFAP45	NA	NA	0.0342	-0.0046	0.2591	-0.007	0.1613	-0.918	-0.0428	-0.0384	-0.0102	-0.0291	0.0051	0.0788	-0.0073
4933439K11Rik	4933439K11Rik (from geneSymbol)	chr1	172541619	172550806	NA	NA	NA	NA	NA	0.0342	-0.0046	0.2591	-0.007	0.1613	-0.918	-0.0428	-0.0384	-0.0102	-0.0291	0.0051	0.0788	-0.0073
Vsig8	Mus musculus V-set and immunoglobulin domain containing 8 (Vsig8), transcript variant 2, non-coding RNA. (from RefSeq NR_027644)	chr1	172559905	172563717	Chr1 79.95 cM	Chr1 q23.2	VSIG8	NA	NA	0.0342	-0.0046	0.2591	-0.007	0.1613	-0.918	-0.0428	-0.0384	-0.0102	-0.0291	0.0051	0.0788	-0.0073
Slamf8	Slamf8 (from geneSymbol)	chr1	172581376	172590568	Chr1 79.99 cM	Chr1 q23.2	SLAMF8	NA	NA	0.0342	-0.0046	0.2591	-0.007	0.1613	-0.0077	-0.0428	-0.0384	-0.0102	-0.0291	0.0051	0.0788	-0.0073
Fcrl6	Fcrl6 (from geneSymbol)	chr1	172597184	172602855	Chr1 80 cM	Chr1 q23.2	FCRL6	NA	NA	0.0342	-0.0046	0.2591	-0.007	0.1613	-0.0077	-0.0428	-0.0384	-0.0102	-0.0291	0.0051	0.0788	-0.0073
Dusp23	Mus musculus dual specificity phosphatase 23 (Dusp23), mRNA. (from RefSeq NM_026725)	chr1	172630768	172632974	Chr1 80.05 cM	Chr1 q23.2	DUSP23	NA	NA	0.0342	-0.0046	0.2591	-0.007	0.1613	-0.0077	-0.0428	-0.0384	-0.0102	-0.0291	0.0051	0.0788	-0.0073
Gm35601	NA	chr1	172640957	172658377	NA	NA	NA	NA	NA	0.0342	-0.0046	0.2591	-0.007	0.1613	-0.0077	-0.0428	-0.0384	-0.0102	-0.0291	0.0051	0.0788	-0.0073
Crp	Mus musculus C-reactive protein, pentraxin-related (Crp), mRNA. (from RefSeq NM_007768)	chr1	172698055	172699966	Chr1 80.13 cM	Chr1 q23.2	CRP	NA	NA	0.0342	-0.0046	0.2591	-0.007	0.1613	-0.0077	-0.0428	-0.0384	-0.0102	-0.0291	0.0051	0.0788	-0.0073
Apcs	Mus musculus serum amyloid P-component (Apcs), mRNA. (from RefSeq NM_011318)	chr1	172893960	172895054	Chr1 80.33 cM	Chr1 q23.2	APCS	NA	NA	0.0342	-0.0046	0.2591	-0.007	0.1613	-0.0077	-0.0428	-0.0384	-0.0102	-0.0291	0.0051	0.0788	-0.0073
Gm35686	NA	chr1	172930027	172960263	NA	NA	NA	NA	NA	0.0342	-0.0046	0.2591	-0.007	0.1613	-0.0077	-0.0428	-0.0384	-0.0102	-0.0291	0.0051	0.0788	-0.0073
Olfr16	Mus musculus olfactory receptor 16 (Olfr16), mRNA. (from RefSeq NM_008763)	chr1	172956767	172957817	NA	NA	NA	NA	NA	0.0342	-0.0046	0.2591	-0.007	0.1613	-0.0077	-0.0428	-0.0384	-0.0102	-0.0291	0.0051	0.0788	-0.0073
Gm35742	NA	chr1	172990300	172997844	NA	NA	NA	NA	NA	0.0342	-0.0046	0.2591	-0.007	0.1613	-0.0077	-0.0428	-0.0384	-0.0102	-0.0291	0.0051	0.0788	-0.0073
Olfr1408	Mus musculus olfactory receptor 1408 (Olfr1408), mRNA. (from RefSeq NM_146764)	chr1	173130282	173131215	NA	NA	NA	NA	NA	0.0342	-0.0046	0.2591	-0.007	0.1613	-0.0077	-0.0428	-0.0384	-0.0102	-0.0291	0.0051	0.0788	-0.0073
Olfr1406	Mus musculus olfactory receptor 1406 (Olfr1406), mRNA. (from RefSeq NM_146763)	chr1	173183441	173184504	NA	NA	NA	NA	NA	0.0342	-0.0046	0.2591	-0.007	0.1613	-0.0077	-0.0428	-0.0384	-0.0102	-0.0291	0.0051	0.0788	-0.0073
Olfr218	Mus musculus olfactory receptor 218 (Olfr218), mRNA. (from RefSeq NM_001001809)	chr1	173203357	173204299	NA	NA	NA	NA	NA	0.0342	-0.0046	0.2591	-0.007	0.1613	-0.0077	-0.0428	-0.0384	-0.0102	-0.0291	0.0051	0.0788	-0.0073
Olfr1404	Mus musculus olfactory receptor 1404 (Olfr1404), mRNA. (from RefSeq NM_146881)	chr1	173215606	173216640	NA	NA	NA	NA	NA	0.0342	-0.0046	0.2591	-0.007	0.1613	-0.0077	-0.0428	-0.0384	-0.0102	-0.0291	0.0051	0.0788	-0.0073
Fcer1a	Fcer1a (from geneSymbol)	chr1	173221270	173227229	Chr1 80.33 cM	Chr1 q23.2	FCER1A	NA	NA	0.0342	-0.0046	0.2591	-0.007	0.1613	-0.0077	-0.0428	-0.0384	-0.0102	-0.0291	0.0051	0.0788	-0.0073
Olfr418	Mus musculus olfactory receptor 418 (Olfr418), mRNA. (from RefSeq NM_146651)	chr1	173270146	173271137	NA	NA	NA	NA	NA	0.0342	-0.0046	0.2591	-0.007	0.1613	-0.0077	-0.0428	-0.0384	-0.0102	-0.0291	0.0051	0.0788	-0.0073
Mptx2	Mus musculus mucosal pentraxin 2 (Mptx2), mRNA. (from RefSeq NM_001205011)	chr1	173274460	173277756	Chr1 80.33 cM	NA	NA	NA	NA	0.0342	-0.0046	0.2591	-0.007	0.1613	-0.0077	-0.0428	-0.0384	-0.0102	-0.0291	0.0051	0.0788	-0.0073
Ackr1	Mus musculus atypical chemokine receptor 1 (Duffy blood group) (Ackr1), mRNA. (from RefSeq NM_010045)	chr1	173331885	173333503	Chr1 80.33 cM	Chr1 q23.2	ACKR1	NA	NA	0.0342	-0.0046	0.2591	-0.007	0.1613	-0.0077	-0.0428	-0.0384	-0.0102	-0.0291	0.0051	0.0788	-0.0073
Cadm3	Cadm3 (from geneSymbol)	chr1	173335965	173367689	Chr1 80.33 cM	Chr1 q23.2	CADM3	NA	NA	0.0342	-0.0046	0.2591	-0.007	0.1613	-0.0077	-0.0428	-0.0384	-0.0102	-0.0291	0.0051	0.0788	-0.0073
Aim2	Aim2 (from geneSymbol)	chr1	173459697	173466040	Chr1 80.33 cM	Chr1 q23.1-q23.2	AIM2	NA	NA	0.0342	-0.0046	0.2591	-0.007	0.1613	-0.0077	-0.0428	-0.0384	-0.0102	-0.0291	0.0051	0.0788	-0.0073
LOC102639543	NA	chr1	173468417	173490950	NA	NA	NA	NA	NA	0.0342	-0.0046	0.2591	-0.007	0.1613	-0.0077	-0.0428	-0.0384	-0.0102	-0.0291	0.0051	0.0788	-0.0073
BC094916	NA	chr1	173521310	173535957	NA	NA	NA	NA	NA	0.0342	-0.0046	0.2591	-0.007	0.1613	-0.0077	-0.0428	-0.0384	-0.0102	-0.0291	0.0051	0.0788	-0.0073
Pydc4	NA	chr1	173567275	173573282	NA	NA	NA	NA	NA	0.0342	-0.0046	0.2591	-0.007	0.1613	-0.0077	-0.0428	-0.0384	-0.0102	-0.0291	0.0051	0.0788	-0.0073
Pyhin1	NA	chr1	173630858	173647928	NA	NA	NA	NA	NA	0.0342	-0.0046	0.2591	-0.007	0.1613	-0.0077	-0.0428	-0.0384	-0.0102	-0.0291	0.0051	0.0788	-0.0073
Pydc3	NA	chr1	173673627	173695968	NA	NA	NA	NA	NA	0.0342	-0.0046	0.2591	-0.007	0.1613	-0.0077	-0.0428	-0.0384	-0.0102	-0.0291	0.0051	0.0788	-0.0073
AI607873	NA	chr1	173723426	173741809	NA	NA	NA	NA	NA	0.0342	-0.0046	0.2591	-0.007	0.1613	-0.0077	-0.0428	-0.0384	-0.0102	-0.0291	0.0051	0.0788	-0.0073
Ifi204	Mus musculus interferon activated gene 204 (Ifi204), mRNA. (from RefSeq NM_008329)	chr1	173747292	173766919	Chr1 80.63 cM	Chr1 q23.1	IFI16	NA	NA	0.0342	-0.0046	0.2591	-0.007	0.1613	-0.0077	-0.0428	-0.0384	-0.0102	-0.0291	0.0051	0.0788	-0.0073
Mndal	Mndal (from geneSymbol)	chr1	173857219	173880150	Chr1 80.71 cM	Chr1 q23.1	IFI16	NA	NA	0.0342	-0.0046	0.2591	-0.007	0.1613	-0.0077	-0.0428	-0.0384	-0.0102	-0.0291	0.0051	0.0788	-0.0073
Mnda	NA	chr1	173896340	173913046	NA	NA	NA	NA	NA	0.0342	-0.0046	0.2591	-0.007	0.1613	-0.0077	-0.0428	-0.0384	-0.0102	-0.0291	0.0051	0.0788	-0.0073
Ifi203	Ifi203 (from geneSymbol)	chr1	173920399	173932500	Chr1 80.76 cM	Chr1 q23.1	IFI16	NA	NA	0.0342	-0.0046	0.2591	-0.007	0.1613	-0.0077	-0.0428	-0.0384	-0.0102	-0.0291	0.0051	0.0788	-0.0073
Ifi202b	Mus musculus interferon activated gene 202B (Ifi202b), transcript variant 2, mRNA. (from RefSeq NM_011940)	chr1	173962568	173982844	NA	NA	NA	NA	NA	0.0342	-0.0046	0.2591	-0.007	0.1613	-0.0077	-0.0428	-0.0384	-0.0102	-0.0291	0.0051	0.0788	-0.0073
Ifi205	Mus musculus interferon activated gene 205 (Ifi205), mRNA. (from RefSeq NM_172648)	chr1	174011997	174031755	Chr1 80.83 cM	Chr1 q23.1	IFI16	NA	NA	0.0342	-0.0046	0.2591	-0.007	0.1613	-0.0077	-0.0428	-0.0384	-0.0102	-0.0291	0.0051	0.0788	-0.0073
Olfr433	Mus musculus olfactory receptor 433 (Olfr433), mRNA. (from RefSeq NM_146717)	chr1	174041932	174042936	NA	NA	NA	NA	NA	0.0342	-0.0046	0.2591	-0.007	0.1613	-0.0077	-0.0428	-0.0384	-0.0102	-0.0291	0.0051	0.0788	-0.0073
Olfr432	Mus musculus olfactory receptor 432 (Olfr432), mRNA. (from RefSeq NM_146716)	chr1	174050374	174051313	NA	NA	NA	NA	NA	0.0342	-0.0046	0.2591	-0.007	0.1613	-0.0077	-0.0428	-0.0384	-0.0102	-0.0291	0.0051	0.0788	-0.0073
Olfr430	Mus musculus olfactory receptor 430 (Olfr430), mRNA. (from RefSeq NM_146718)	chr1	174069299	174070253	NA	NA	NA	NA	NA	0.0342	-0.0046	0.2591	-0.007	0.1613	-0.0077	-0.0428	-0.0384	-0.0102	-0.0291	0.0051	0.0788	-0.0073
Olfr429	Mus musculus olfactory receptor 429 (Olfr429), mRNA. (from RefSeq NM_146722)	chr1	174089037	174089980	NA	NA	NA	NA	NA	0.0342	-0.0046	0.2591	-0.007	0.1613	-0.0077	-0.0428	-0.0384	-0.0102	-0.0291	0.0051	0.0788	-0.0073
Olfr427	Mus musculus olfactory receptor 427 (Olfr427), mRNA. (from RefSeq NM_207158)	chr1	174099459	174100408	NA	NA	NA	NA	NA	0.0342	-0.0046	0.2591	-0.007	0.1613	-0.0077	-0.0428	-0.0384	-0.0102	-0.0291	0.0051	0.0788	-0.0073
Olfr231	Mus musculus olfactory receptor 231 (Olfr231), mRNA. (from RefSeq NM_001005520)	chr1	174117090	174118014	NA	NA	NA	NA	NA	0.0342	-0.0046	0.2591	-0.007	0.1613	-0.0077	-0.0428	-0.0384	-0.0102	-0.0291	0.0051	0.0788	-0.0073
Olfr424	Mus musculus olfactory receptor 424 (Olfr424), mRNA. (from RefSeq NM_146721)	chr1	174136745	174137693	NA	NA	NA	NA	NA	0.0342	-0.0046	0.2591	-0.007	0.1613	-0.0077	-0.0428	-0.0384	-0.0102	-0.0291	0.0051	0.0788	-0.0073
Olfr421-ps1	Mus musculus olfactory receptor 421, pseudogene 1 (Olfr421-ps1), transcript variant 1, non-coding, non-coding RNA. (from RefSeq NR_047667)	chr1	174151480	174152530	NA	NA	NA	NA	NA	0.0342	-0.0046	0.2591	-0.007	0.1613	-0.0077	-0.0428	-0.0384	-0.0102	-0.0291	0.0051	0.0788	-0.0073
Olfr420	Mus musculus olfactory receptor 420 (Olfr420), mRNA. (from RefSeq NM_146305)	chr1	174158721	174159767	NA	NA	NA	NA	NA	0.0342	-0.0046	0.2591	-0.007	0.1613	-0.0077	-0.0428	-0.0384	-0.0102	-0.0291	0.0051	0.0788	-0.0073
Gm36196	NA	chr1	174168603	174172654	NA	NA	NA	NA	NA	0.0342	-0.0046	0.2591	-0.007	0.1613	-0.0077	-0.0428	-0.0384	-0.0102	-0.0291	0.0051	0.0788	-0.0073
Spta1	Spta1 (from geneSymbol)	chr1	174172780	174245677	Chr1 80.97 cM	Chr1 q23.1	SPTA1	NA	NA	0.0342	-0.0046	0.2591	-0.007	0.1613	-0.0077	-0.0428	-0.0384	-0.0102	-0.0291	0.0051	0.0788	-0.0073
Olfr419	Mus musculus olfactory receptor 419 (Olfr419), mRNA. (from RefSeq NM_146715)	chr1	174249888	174250976	NA	NA	NA	NA	NA	0.0342	-0.0046	0.2591	-0.007	0.1613	-0.0077	-0.0428	-0.0384	-0.0102	-0.0291	0.0051	0.0788	-0.0073
Mptx1	Mus musculus mucosal pentraxin 1 (Mptx1), mRNA. (from RefSeq NM_025470)	chr1	174330517	174332877	Chr1 81.01 cM	Chr1	MPTX1	NA	NA	0.0342	-0.0046	0.2591	-0.007	0.1613	-0.0077	-0.0428	-0.0384	-0.0102	-0.0291	0.0051	0.0788	-0.0073
Olfr417	Mus musculus olfactory receptor 417 (Olfr417), mRNA. (from RefSeq NM_207137)	chr1	174368918	174369848	NA	NA	NA	NA	NA	0.0342	-0.0046	0.2591	-0.007	0.1613	-0.0077	-0.0428	-0.0384	-0.0102	-0.0291	0.0051	0.0788	-0.0073
Olfr248	Mus musculus olfactory receptor 248 (Olfr248), mRNA. (from RefSeq NM_146714)	chr1	174391045	174392055	NA	NA	NA	NA	NA	0.0342	-0.0046	0.2591	-0.007	0.1613	-0.0077	-0.0428	-0.0384	-0.0102	-0.0291	0.0051	0.0788	-0.0073
Olfr414	Mus musculus olfactory receptor 414 (Olfr414), mRNA. (from RefSeq NM_146761)	chr1	174430429	174431384	NA	NA	NA	NA	NA	0.0342	-0.0046	0.2591	-0.007	0.1613	-0.0077	-0.0428	-0.0384	-0.0102	-0.0291	0.0051	0.0788	-0.0073
Olfr220	Mus musculus olfactory receptor 220 (Olfr220), mRNA. (from RefSeq NM_207694)	chr1	174448624	174449602	NA	NA	NA	NA	NA	0.0342	-0.0046	0.2591	-0.007	0.1613	-0.0077	-0.0428	-0.0384	-0.0102	-0.0291	0.0051	0.0788	-0.0073
Fmn2	Fmn2 (from geneSymbol)	chr1	174501824	174822729	Chr1 81.04 cM	Chr1 q43	FMN2	PAAD	LoF	0.0342	-0.0046	0.2591	-0.007	0.1613	-0.0077	-0.0428	-0.0384	-0.0102	-0.0291	0.0051	0.0788	-0.0073
Grem2	Mus musculus gremlin 2, DAN family BMP antagonist (Grem2), mRNA. (from RefSeq NM_011825)	chr1	174833785	174855753	Chr1 81.08 cM	Chr1 q43	GREM2	NA	NA	0.0342	-0.0046	0.2591	-0.007	0.1613	-0.0077	-0.0428	-0.0384	-0.0102	-0.0291	0.0051	0.0788	-0.0073
Rgs7	Rgs7 (from geneSymbol)	chr1	175059075	175492236	Chr1 81.11 cM	Chr1 q43	RGS7	BRCA	LoF	0.0342	-0.0046	0.2591	-0.007	0.1613	-0.0077	-0.0428	-0.0384	-0.0102	-0.0291	0.0051	0.0788	-0.0073
Fh1	Fh1 (from geneSymbol)	chr1	175601377	175625635	Chr1 81.58 cM	Chr1 q43	FH	NA	NA	0.0342	-0.0046	0.2591	-0.007	0.1613	-0.0077	-0.0428	-0.0384	-0.0102	-0.0291	0.0051	0.0788	-0.0073
Kmo	Kmo (from geneSymbol)	chr1	175632192	175660853	Chr1 81.6 cM	Chr1 q43	KMO	NA	NA	0.0342	-0.0046	0.2591	-0.007	0.1613	-0.0077	-0.0428	-0.0384	-0.0102	-0.0291	0.0051	0.0788	-0.0073
Opn3	Mus musculus opsin 3 (Opn3), mRNA. (from RefSeq NM_010098)	chr1	175662420	175692632	Chr1 81.66 cM	Chr1 q43	OPN3	NA	NA	0.0342	-0.0046	0.2591	-0.007	0.1613	-0.0077	-0.0428	-0.0384	-0.0102	-0.0291	0.0051	0.0788	-0.0073
Chml	Mus musculus choroideremia-like (Chml), mRNA. (from RefSeq NM_021350)	chr1	175682236	175688353	Chr1 81.7 cM	Chr1 q43	CHML	NA	NA	0.0342	-0.0046	0.2591	-0.007	0.1613	-0.0077	-0.0428	-0.0384	-0.0102	-0.0291	0.0051	0.0788	-0.0073
Gm39707	NA	chr1	175693391	175696660	NA	NA	NA	NA	NA	0.0342	-0.0046	0.2591	-0.007	0.1613	-0.0077	-0.0428	-0.0384	-0.0102	-0.0291	0.0051	0.0788	-0.0073
Wdr64	Wdr64 (from geneSymbol)	chr1	175698568	175775657	Chr1 81.71 cM	Chr1 q43	WDR64	NA	NA	0.0342	-0.0046	0.2591	-0.007	0.1613	-0.0077	-0.0428	-0.0384	-0.0102	-0.0291	0.0051	0.0788	-0.0073
Gm36360	NA	chr1	175871617	175877014	NA	NA	NA	NA	NA	0.0342	-0.0046	0.2591	-0.007	0.1613	-0.0077	-0.0428	-0.0384	-0.0102	-0.0291	0.0051	0.0788	-0.0073
Exo1	Exo1 (from geneSymbol)	chr1	175880759	175908737	Chr1 81.9 cM	Chr1 q43	EXO1	NA	NA	0.0342	-0.0046	0.2591	-0.007	0.1613	-0.0077	-0.0428	-0.0384	-0.0102	-0.0291	0.0051	0.0788	-0.0073
Becn2	NA	chr1	175920328	175922225	Chr1 syntenic	Chr1 q43	BECN2	NA	NA	0.0342	-0.0046	0.2591	-0.007	0.1613	-0.0077	-0.0428	-0.0384	-0.0102	-0.0291	0.0051	0.0788	-0.0073
Pld5	Pld5 (from geneSymbol)	chr1	175962300	176140038	Chr1 81.9 cM	Chr1 q43	PLD5	NA	NA	0.0342	-0.0046	0.2591	-0.007	0.1613	-0.0077	-0.0428	-0.0384	-0.0102	-0.0291	0.0051	0.0788	-0.0073
LOC108167747	NA	chr1	176207054	176213620	NA	NA	NA	NA	NA	0.0342	-0.0046	0.2591	-0.007	0.1613	-0.0077	-0.0428	-0.0384	-0.0102	-0.0291	0.0051	0.0788	-0.0073
Gm36536	Mus musculus predicted gene, 36536 (Gm36536), long non-coding RNA. (from RefSeq NR_151528)	chr1	176430110	176527269	NA	NA	NA	NA	NA	0.0342	-0.0046	0.2591	-0.007	0.1613	-0.0077	-0.0428	-0.0384	-0.0102	-0.0291	0.0051	0.0788	-0.0073
Gm36586	NA	chr1	176597508	176614683	NA	NA	NA	NA	NA	0.0342	-0.0046	0.2591	-0.007	0.1613	-0.0077	-0.0428	-0.0384	-0.0102	-0.0291	0.0051	0.0788	-0.0073
Cep170	Cep170 (from geneSymbol)	chr1	176733652	176807124	Chr1 82.6 cM	Chr1 q43	CEP170	NA	NA	0.0342	-0.0046	0.2591	-0.007	0.1613	-0.0077	-0.0428	-0.0384	-0.0102	-0.0291	0.0051	0.0788	-0.0073
Mir350	Mus musculus microRNA 350 (Mir350), microRNA. (from RefSeq NR_029775)	chr1	176772324	176772423	NA	NA	NA	NA	NA	0.0342	-0.0046	0.2591	-0.007	0.1613	-0.0077	-0.0428	-0.0384	-0.0102	-0.0291	0.0051	0.0788	-0.0073
Sdccag8	Sdccag8 (from geneSymbol)	chr1	176814786	176868301	Chr1 82.66 cM	Chr1 q43-q44	SDCCAG8	NA	NA	0.0342	-0.0046	0.2591	-0.007	0.1613	-0.0077	-0.0428	-0.0384	-0.0102	-0.0291	0.0051	0.0788	-0.0073
Hmga2-ps1	NA	chr1	176834623	176836133	NA	NA	NA	NA	NA	0.0342	-0.0046	0.2591	-0.007	0.1613	-0.0077	-0.0428	-0.0384	-0.0102	-0.0291	0.0051	0.0788	-0.0073
Gm15423	Gm15423 (from geneSymbol)	chr1	176926001	176941002	NA	NA	NA	NA	NA	0.0342	-0.0046	0.2591	-0.007	0.1613	-0.0077	-0.0428	-0.0384	-0.0102	-0.0291	0.0051	0.0788	-0.0073
Akt3	Mus musculus thymoma viral proto-oncogene 3 (Akt3), mRNA. (from RefSeq NM_011785)	chr1	177020075	177073068	Chr1 82.66 cM	Chr1 q43-q44	AKT3	PROSTATE	Act	0.0342	-0.0046	0.2591	-0.007	0.1613	-0.0077	-0.0428	-0.0384	-0.0102	-0.0291	0.0051	0.0788	-0.0073
Gm36904	NA	chr1	177272005	177320757	NA	NA	NA	NA	NA	0.0342	-0.0046	0.2591	-0.007	0.1613	-0.0077	-0.0428	-0.0384	-0.0102	-0.0291	0.0051	0.0788	-0.0073
Zbtb18	Zbtb18 (from geneSymbol)	chr1	177445820	177450764	Chr1 82.72 cM	Chr1 q44	ZBTB18	NA	NA	0.0342	-0.0046	0.2591	-0.007	0.1613	-0.0077	-0.0428	-0.0384	-0.0102	-0.0291	0.0051	0.0788	-0.0073
Gm29856	Gm29856 (from geneSymbol)	chr1	177457503	177461562	NA	NA	NA	NA	NA	0.0342	-0.0046	0.2591	-0.007	0.1613	-0.0077	-0.0428	-0.0384	-0.0102	-0.0291	0.0051	0.0788	-0.0073
Gm30013	NA	chr1	177556463	177586221	NA	NA	NA	NA	NA	0.0342	-0.0046	0.2591	-0.007	0.1613	-0.0077	-0.0428	-0.0384	-0.0102	-0.0291	0.0051	0.0788	-0.0073
2310043L19Rik	Mus musculus RIKEN cDNA 2310043L19 gene (2310043L19Rik), long non-coding RNA. (from RefSeq NR_037994)	chr1	177641541	177642943	NA	NA	NA	NA	NA	0.0342	-0.0046	0.2591	-0.007	0.1613	-0.0077	-0.0428	-0.0384	-0.0102	-0.0291	0.0051	0.0788	-0.0073
Gm30115	NA	chr1	177706709	177729769	NA	NA	NA	NA	NA	0.0342	-0.0046	0.2591	-0.007	0.1613	-0.0077	-0.0428	-0.0384	-0.0102	-0.0291	0.0051	0.0788	-0.0073
1700016C15Rik	Mus musculus RIKEN cDNA 1700016C15 gene (1700016C15Rik), mRNA. (from RefSeq NM_027077)	chr1	177729848	177742254	NA	NA	NA	NA	NA	0.0342	-0.0046	0.2591	-0.007	0.1613	-0.0077	-0.0428	-0.0384	-0.0102	-0.0291	0.0051	0.0788	-0.0073
Adss	Adss (from geneSymbol)	chr1	177763177	177796509	NA	NA	NA	NA	NA	0.0342	-0.0046	0.2591	-0.007	0.1613	-0.0077	-0.0428	-0.0384	-0.0102	-0.0291	0.0051	0.0788	-0.0073
Gm7068	NA	chr1	177808418	177886632	NA	NA	NA	NA	NA	0.0342	-0.0046	0.2591	-0.007	0.1613	-0.0077	NA	-0.0384	-0.0102	-0.0291	0.0051	0.0788	-0.0073
Gm16432	NA	chr1	177991434	178048291	NA	NA	NA	NA	NA	0.0342	-0.0046	0.2591	-0.007	0.1613	-0.0077	-0.9613	-0.0384	-0.0102	-0.0291	0.0051	0.0788	-0.0073
Desi2	The sequence shown here is derived from an Ensembl automatic analysis pipeline and should be considered as preliminary data. (from UniProt E0CYV4)	chr1	178215359	178252598	Chr1 82.93 cM	Chr1 q44	DESI2	NA	NA	0.0342	-0.0046	0.2591	-0.007	0.1613	-0.0077	-0.0503	-0.0384	-0.0102	-0.0291	0.0051	0.0788	-0.0073
LOC108167748	NA	chr1	178283379	178299913	NA	NA	NA	NA	NA	0.0342	-0.0046	0.2591	-0.007	0.1613	-0.0077	-0.0503	-0.0384	-0.0102	-0.0291	0.0051	0.0788	-0.0073
B230369F24Rik	B230369F24Rik (from geneSymbol)	chr1	178314002	178315735	NA	NA	NA	NA	NA	0.0342	-0.0046	0.2591	-0.007	0.1613	-0.0077	-0.0503	-0.0384	-0.0102	-0.0291	0.0051	0.0788	-0.0073
Cox20	Cox20 (from geneSymbol)	chr1	178319152	178322693	Chr1 83.16 cM	Chr1 q44	COX20	NA	NA	0.0342	-0.0046	0.2591	-0.007	0.1613	-0.0077	-0.0503	-0.0384	-0.0102	-0.0291	0.0051	0.0788	-0.0073
Hnrnpu	Hnrnpu (from geneSymbol)	chr1	178328299	178337784	Chr1 83.16 cM	Chr1 q44	HNRNPU	NA	NA	0.0342	-0.0046	0.2591	-0.007	0.1613	-0.0077	-0.0503	-0.0384	-0.0102	-0.0291	0.0051	0.0788	-0.0073
Efcab2	Efcab2 (from geneSymbol)	chr1	178405880	178483250	Chr1 83.16 cM	Chr1 q44	EFCAB2	NA	NA	0.0342	-0.0046	0.2591	-0.007	0.1613	-0.0077	-0.0503	-0.0384	-0.0102	-0.0291	0.0051	0.0788	-0.0073
Gm31289	NA	chr1	178504095	178513939	NA	NA	NA	NA	NA	0.0342	-0.0046	0.2591	-0.007	0.1613	-0.0077	-0.0503	-0.0384	-0.0102	-0.0291	0.0051	0.0788	-0.0073
Gm39709	NA	chr1	178514231	178518038	NA	NA	NA	NA	NA	0.0342	-0.0046	0.2591	-0.007	0.1613	-0.0077	-0.0503	-0.0384	-0.0102	-0.0291	0.0051	0.0788	-0.0073
Gm39710	NA	chr1	178608245	178617000	NA	NA	NA	NA	NA	0.0342	-0.0046	0.2591	-0.007	0.1613	-0.0077	-0.0503	-0.0384	-0.0102	-0.0291	0.0051	0.0788	-0.0073
LOC108167845	NA	chr1	178775959	178784669	NA	NA	NA	NA	NA	0.0342	-0.0046	0.2591	-0.007	0.1613	-0.0077	-0.0503	-0.0384	-0.0102	-0.0291	0.0051	0.0788	-0.0073
Kif26b	Kif26b (from geneSymbol)	chr1	178798368	178939200	Chr1 83.16 cM	Chr1 q44	KIF26B	NA	NA	0.0342	-0.0046	0.2591	-0.007	0.1613	-0.0077	-0.0503	-0.0384	-0.0102	-0.0291	0.0051	0.0788	-0.0073
Smyd3	Smyd3 (from geneSymbol)	chr1	178956809	179114859	Chr1 83.48 cM	Chr1 q44	SMYD3	NA	NA	0.0342	-0.0046	0.2591	-0.007	0.1613	-0.0077	-0.0503	-0.0384	-0.0102	-0.0291	0.0051	0.0788	-0.0073
LOC108167846	NA	chr1	179307542	179320650	NA	NA	NA	NA	NA	0.0342	-0.0046	0.2591	-0.007	0.1613	-0.0077	-0.0503	-0.0384	-0.0102	-0.0291	0.0051	0.0788	-0.0073
Gm31349	NA	chr1	179324934	179328064	NA	NA	NA	NA	NA	0.0342	-0.0046	0.2591	-0.007	0.1613	-0.0077	-0.0503	-0.0384	-0.0102	-0.0291	0.0051	0.0788	-0.0073
Tfb2m	Tfb2m (from geneSymbol)	chr1	179528051	179543153	Chr1 83.56 cM	Chr1 q44	TFB2M	NA	NA	0.0342	-0.0046	0.2591	-0.007	0.1613	-0.0077	-0.0503	-0.0384	-0.0102	-0.0291	0.0051	0.0788	-0.0073
Cnst	Cnst (from geneSymbol)	chr1	179546345	179625087	Chr1 83.57 cM	Chr1 q44	CNST	NA	NA	0.0342	-0.0046	0.2591	-0.007	0.1613	-0.0077	-0.0503	-0.0384	-0.0102	-0.0291	0.0051	0.0788	-0.0073
Sccpdh	Sccpdh (from geneSymbol)	chr1	179668230	179687184	Chr1 83.62 cM	Chr1 q44	SCCPDH	NA	NA	0.0342	-0.0046	0.2591	-0.007	0.1613	-0.0077	-0.0503	-0.0384	-0.0102	-0.0291	0.0051	0.0788	-0.0073
Gm1305	NA	chr1	179695296	179745213	NA	NA	NA	NA	NA	0.0342	-0.0046	0.2591	-0.007	0.1613	-0.0077	-0.0503	-0.0384	-0.0102	-0.0291	0.0051	0.0788	-0.0073
Ahctf1	The sequence shown here is derived from an Ensembl automatic analysis pipeline and should be considered as preliminary data. (from UniProt F6S6E4)	chr1	179744893	179803224	Chr1 83.62 cM	Chr1 q44	AHCTF1	NA	NA	0.0342	-0.0046	0.2591	-0.007	0.1613	-0.0077	-0.0503	-0.0384	-0.0102	-0.0291	0.0051	0.0788	-0.0073
Gm31668	NA	chr1	179866086	179878414	NA	NA	NA	NA	NA	0.0342	-0.0046	0.2591	-0.007	0.1613	-0.0077	-0.0503	-0.0384	-0.0102	-0.0291	0.0051	0.0788	-0.0073
LOC108167749	NA	chr1	180040207	180045697	NA	NA	NA	NA	NA	0.0342	-0.0046	0.2591	-0.007	0.1613	-0.0077	-0.0503	-0.0384	-0.0102	-0.0291	0.0051	0.0788	-0.0073
Cdc42bpa	Cdc42bpa (from geneSymbol)	chr1	180061922	180164311	Chr1 84.01 cM	Chr1 q42.13	CDC42BPA	NA	NA	0.0342	-0.0046	0.2591	-0.007	0.1613	-0.0077	-0.0503	-0.0384	-0.0102	-0.0291	0.0051	0.0788	-0.0073
Gm38331	Gm38331 (from geneSymbol)	chr1	180145792	180149146	NA	NA	NA	NA	NA	0.0342	-0.0046	0.2591	-0.007	0.1613	-0.0077	-0.0503	-0.0384	-0.0102	-0.0291	0.0051	0.0788	-0.0073
Adck3	NA	chr1	180166613	180182795	NA	NA	NA	NA	NA	0.0342	-0.0046	0.2591	-0.007	0.1613	-0.0077	-0.0503	-0.0384	-0.0102	-0.0291	0.0051	0.0788	-0.0073
LOC108167750	NA	chr1	180202068	180209089	NA	NA	NA	NA	NA	0.0342	-0.0046	0.2591	-0.007	0.1613	-0.0077	-0.0503	-0.0384	-0.0102	-0.0291	0.0051	0.0788	-0.0073
Gm37336	Gm37336 (from geneSymbol)	chr1	180211924	180213592	NA	NA	NA	NA	NA	0.0342	-0.0046	0.2591	-0.007	0.1613	-0.0077	-0.0503	-0.0384	-0.0102	-0.0291	0.0051	0.0788	-0.0073
Psen2	Psen2 (from geneSymbol)	chr1	180227003	180245950	Chr1 84.19 cM	Chr1 q42.13	PSEN2	NA	NA	0.0342	-0.0046	0.2591	-0.007	0.1613	-0.0077	-0.0503	-0.0384	-0.0102	-0.0291	0.0051	0.0788	-0.0073
Gm31728	Gm31728 (from geneSymbol)	chr1	180256375	180263007	NA	NA	NA	NA	NA	0.0342	-0.0046	0.2591	-0.007	0.1613	-0.0077	-0.0503	-0.0384	-0.0102	-0.0291	0.0051	0.0788	-0.0073
Gm39713	NA	chr1	180303201	180309067	NA	NA	NA	NA	NA	0.0342	-0.0046	0.2591	-0.007	0.1613	-0.0077	-0.0503	-0.0384	-0.0102	-0.0291	0.0051	0.0788	-0.0073
Gm5069	Gm5069 (from geneSymbol)	chr1	180326968	180330549	NA	NA	NA	NA	NA	0.0342	-0.0046	0.2591	-0.007	0.1613	-0.0077	-0.0503	-0.0384	-0.0102	-0.0291	0.0051	0.0788	-0.0073
Itpkb	Itpkb (from geneSymbol)	chr1	180382140	180424802	Chr1 84.27 cM	Chr1 q42.12	ITPKB	NA	NA	0.0342	-0.0046	0.2591	-0.007	0.1613	-0.0077	-0.0503	-0.0384	-0.0102	-0.0291	0.0051	0.0788	-0.0073
Gm39712	NA	chr1	180397790	180405372	NA	NA	NA	NA	NA	0.0342	-0.0046	0.2591	-0.007	0.1613	-0.0077	-0.0503	-0.0384	-0.0102	-0.0291	0.0051	0.0788	-0.0073
Stum	Stum (from geneSymbol)	chr1	180433041	180483519	Chr1 84.34 cM	Chr1 q42.12	STUM	NA	NA	0.0342	-0.0046	0.2591	-0.007	0.1613	-0.0077	-0.0503	-0.0384	-0.0102	-0.0291	0.0051	0.0788	-0.0073
Gm31986	NA	chr1	180550389	180568795	NA	NA	NA	NA	NA	0.0342	-0.0046	0.2591	-0.007	0.1613	-0.0077	-0.0503	-0.0384	-0.0102	-0.0291	0.0051	0.0788	-0.0073
Parp1	Parp1 (from geneSymbol)	chr1	180568974	180601254	Chr1 84.44 cM	Chr1 q42.12	PARP1	NA	NA	0.0342	-0.0046	0.2591	-0.007	0.1613	-0.0077	-0.0503	-0.0384	-0.0102	-0.0291	0.0051	0.0788	-0.0073
Mir6904	Mus musculus microRNA 6904 (Mir6904), microRNA. (from RefSeq NR_105869)	chr1	180587200	180587267	NA	NA	NA	NA	NA	0.0342	-0.0046	0.2591	-0.007	0.1613	-0.0077	-0.0503	-0.0384	-0.0102	-0.0291	0.0051	0.0788	-0.0073
Lin9	Lin9 (from geneSymbol)	chr1	180641313	180690687	Chr1 84.46 cM	Chr1 q42.12	LIN9	NA	NA	0.0342	-0.0046	0.2591	-0.007	0.1613	-0.0077	-0.0503	-0.0384	-0.0102	-0.0291	0.0051	0.0788	-0.0073
Mixl1	Mus musculus Mix1 homeobox-like 1 (Xenopus laevis) (Mixl1), mRNA. (from RefSeq NM_013729)	chr1	180693042	180697034	Chr1 84.46 cM	Chr1 q42.12	MIXL1	NA	NA	0.0342	-0.0046	0.2591	-0.007	0.1613	-0.0077	-0.0503	-0.0384	-0.0102	-0.0291	0.0051	0.0788	-0.0073
Acbd3	Acbd3 (from geneSymbol)	chr1	180726042	180754204	Chr1 84.46 cM	Chr1 q42.12	ACBD3	NA	NA	0.0342	-0.0046	0.2591	-0.007	0.1613	-0.0077	-0.0503	-0.0384	-0.0102	-0.0291	0.0051	0.0788	-0.0073
Gm38293	Gm38293 (from geneSymbol)	chr1	180762563	180769359	NA	NA	NA	NA	NA	0.0342	-0.0046	0.2591	-0.007	0.1613	-0.0077	-0.0503	-0.0384	-0.0102	-0.0291	0.0051	0.0788	-0.0073
LOC102634584	NA	chr1	180777969	180792160	NA	NA	NA	NA	NA	0.0342	-0.0046	0.2591	-0.007	0.1613	-0.0077	-0.0503	-0.0384	-0.0102	-0.0291	0.0051	0.0788	-0.0073
H3f3a	The nucleosome is a histone octamer containing two molecules each of H2A, H2B, H3 and H4 assembled in one H3-H4 heterotetramer and two H2A-H2B heterodimers. The octamer wraps approximately 147 bp of DNA (By similarity). (from UniProt E0CZ27)	chr1	180802559	180813605	Chr1 84.46 cM	Chr1 q42.12	H3-3A	HGGNOS	Act	0.0342	-0.0046	0.2591	-0.007	0.1613	-0.0077	-0.0503	-0.0384	-0.0102	-0.0291	0.0051	0.0788	-0.0073
G370120E05Rik	NA	chr1	180813671	180833655	NA	NA	NA	NA	NA	0.0342	-0.0046	0.2591	-0.007	0.1613	-0.0077	-0.0503	-0.0384	-0.0102	-0.0291	0.0051	0.0788	-0.0073
Sde2	Sde2 (from geneSymbol)	chr1	180851150	180868113	Chr1 84.46 cM	Chr1 q42.12	SDE2	NA	NA	0.0342	-0.0046	0.2591	-0.007	0.1613	-0.0077	-0.0503	-0.0384	-0.0102	-0.0291	0.0051	0.0788	-0.0073
Gm39714	NA	chr1	180877543	180885463	NA	NA	NA	NA	NA	0.0342	-0.0046	0.2591	-0.007	0.1613	-0.0077	-0.0503	-0.0384	-0.0102	-0.0291	0.0051	0.0788	-0.0073
Lefty2	Lefty2 (from geneSymbol)	chr1	180893107	180899107	Chr1 84.46 cM	Chr1 q42.12	LEFTY2	NA	NA	0.0342	-0.0046	0.2591	-0.007	0.1613	-0.0077	-0.0503	-0.0384	-0.0102	-0.0291	0.0051	0.0788	-0.0073
Pycr2	Pycr2 (from geneSymbol)	chr1	180904273	180908088	Chr1 84.46 cM	Chr1 q42.12	PYCR2	NA	NA	0.0342	-0.0046	0.2591	-0.007	0.1613	-0.0077	-0.0503	-0.0384	-0.0102	-0.0291	0.0051	0.0788	-0.0073
Gm32199	NA	chr1	180912116	180914147	NA	NA	NA	NA	NA	0.0342	-0.0046	0.2591	-0.007	0.1613	-0.0077	-0.0503	-0.0384	-0.0102	-0.0291	0.0051	0.0788	-0.0073
Gm39715	NA	chr1	180920412	180936671	NA	NA	NA	NA	NA	0.0342	-0.0046	0.2591	-0.007	0.1613	-0.0077	-0.0503	-0.0384	-0.0102	-0.0291	0.0051	0.0788	-0.0073
Lefty1	Lefty1 (from geneSymbol)	chr1	180935038	180938401	Chr1 84.46 cM	Chr1 q42.12	LEFTY1	NA	NA	0.0342	-0.0046	0.2591	-0.007	0.1613	-0.0077	-0.0503	-0.0384	-0.0102	-0.0291	0.0051	0.0788	-0.0073
Tmem63a	The sequence shown here is derived from an Ensembl automatic analysis pipeline and should be considered as preliminary data. (from UniProt E0CX31)	chr1	180945910	180975104	Chr1 84.46 cM	Chr1 q42.12	TMEM63A	NA	NA	0.0342	-0.0046	0.2591	-0.007	0.1613	-0.0077	-0.0503	-0.0384	-0.0102	-0.0291	0.0051	0.0788	-0.0073
Ephx1	The sequence shown here is derived from an Ensembl automatic analysis pipeline and should be considered as preliminary data. (from UniProt F6YTS6)	chr1	180989555	181017569	Chr1 84.48 cM	Chr1 q42.12	EPHX1	NA	NA	0.0342	-0.0046	0.2591	-0.007	0.1613	-0.0077	-0.0503	-0.0384	-0.0102	-0.0291	0.0051	0.0788	-0.0073
Gm39716	NA	chr1	181047132	181068582	NA	NA	NA	NA	NA	0.0342	-0.0046	0.2591	-0.007	0.1613	-0.0077	-0.0503	-0.0384	-0.0102	-0.0291	0.0051	0.0788	-0.0073
9130409I23Rik	Mus musculus RIKEN cDNA 9130409I23 gene (9130409I23Rik), mRNA. (from RefSeq NM_001033819)	chr1	181051236	181060667	NA	NA	NA	NA	NA	0.0342	-0.0046	0.2591	-0.007	0.1613	-0.0077	-0.0503	-0.0384	-0.0102	-0.0291	0.0051	0.0788	-0.0073
Gm37406	Gm37406 (from geneSymbol)	chr1	181061761	181064475	NA	NA	NA	NA	NA	0.0342	-0.0046	0.2591	-0.007	0.1613	-0.0077	-0.0503	-0.0384	-0.0102	-0.0291	0.0051	0.0788	-0.0073
Nvl	Nvl (from geneSymbol)	chr1	181112362	181144220	Chr1 84.53 cM	Chr1 q42.11	NVL	GBM	Act	0.0342	-0.0046	0.2591	-0.007	0.1613	-0.0077	-0.0503	-0.0384	-0.0102	-0.0291	0.0051	0.0788	-0.0073
Cnih4	Cnih4 (from geneSymbol)	chr1	181150344	181162215	Chr1 84.53 cM	Chr1 q42.11	CNIH4	NA	NA	0.0342	-0.0046	0.2591	-0.007	0.1613	-0.0077	-0.0503	-0.0384	-0.0102	-0.0291	0.0051	0.0788	-0.0073
Wdr26	The sequence shown here is derived from an Ensembl automatic analysis pipeline and should be considered as preliminary data. (from UniProt F6UT94)	chr1	181178518	181211978	Chr1 84.53 cM	Chr1 q42.11-q42.12	WDR26	NA	NA	0.0342	-0.0046	0.2591	-0.007	0.1613	-0.0077	-0.0503	-0.0384	-0.0102	-0.0291	0.0051	0.0788	-0.0073
Gm38664	NA	chr1	181211980	181236369	NA	NA	NA	NA	NA	0.0342	-0.0046	0.2591	-0.007	0.1613	-0.0077	-0.0503	-0.0384	-0.0102	-0.0291	0.0051	0.0788	-0.0073
A430110L20Rik	A430110L20Rik (from geneSymbol)	chr1	181226081	181228498	NA	NA	NA	NA	NA	0.0342	-0.0046	0.2591	-0.007	0.1613	-0.0077	-0.0503	-0.0384	-0.0102	-0.0291	0.0051	0.0788	-0.0073
Gm39718	NA	chr1	181287172	181288556	NA	NA	NA	NA	NA	0.0342	-0.0046	0.2591	-0.007	0.1613	-0.0077	-0.0503	-0.0384	-0.0102	-0.0291	0.0051	0.0788	-0.0073
Gm39717	NA	chr1	181293595	181296612	NA	NA	NA	NA	NA	0.0342	-0.0046	0.2591	-0.007	0.1613	-0.0077	-0.0503	-0.0384	-0.0102	-0.0291	0.0051	0.0788	-0.0073
Cnih3	Cnih3 (from geneSymbol)	chr1	181353303	181460494	Chr1 84.53 cM	Chr1 q42.12	CNIH3	NA	NA	0.0342	-0.0046	0.2591	-0.007	0.1613	-0.0077	-0.0503	-0.0384	-0.0102	-0.0291	0.0051	0.0788	-0.0073
Ccdc121	Mus musculus coiled-coil domain containing 121 (Ccdc121), mRNA. (from RefSeq NM_207280)	chr1	181509632	181511451	Chr5 17.27 cM	Chr2 p23.3	CCDC121	NA	NA	0.0342	-0.0046	0.2591	-0.007	0.1613	-0.0077	-0.0503	-0.0384	-0.0102	-0.0291	0.0051	0.0788	-0.0073
Gm32767	NA	chr1	181534995	181539609	NA	NA	NA	NA	NA	0.0342	-0.0046	0.2591	-0.007	0.1613	-0.0077	-0.0503	-0.0384	-0.0102	-0.0291	0.0051	0.0788	-0.0073
LOC108167841	NA	chr1	181576201	181585389	NA	NA	NA	NA	NA	0.0342	-0.0046	0.2591	-0.007	0.1613	-0.0077	-0.0503	-0.0384	-0.0102	-0.0291	0.0051	0.0788	-0.0073
Dnah14	Dnah14 (from geneSymbol)	chr1	181589973	181814741	Chr1 84.83 cM	Chr1 q42.12	DNAH14	NA	NA	0.0342	-0.0046	0.2591	-0.007	0.1613	-0.0077	-0.0503	-0.0384	-0.0102	-0.0291	0.0051	0.0788	-0.0073
Gm33612	NA	chr1	181620633	181627235	NA	NA	NA	NA	NA	0.0342	-0.0046	0.2591	-0.007	0.1613	-0.0077	-0.0503	-0.0384	-0.0102	-0.0291	0.0051	0.0788	-0.0073
Lbr	Lbr (from geneSymbol)	chr1	181815314	181840605	Chr1 84.89 cM	Chr1 q42.12	LBR	NA	NA	0.0342	-0.0046	0.2591	-0.007	0.1613	-0.0077	-0.0503	-0.0384	-0.0102	-0.0291	0.0051	0.0788	-0.0073
Gm33669	NA	chr1	181878012	181886711	NA	NA	NA	NA	NA	0.0342	-0.0046	0.2591	-0.007	0.1613	-0.0077	-0.0503	-0.0384	-0.0102	-0.0291	0.0051	0.0788	-0.0073
Enah	Enah (from geneSymbol)	chr1	181902556	181938431	Chr1 84.93 cM	Chr1 q42.12	ENAH	NA	NA	0.0342	-0.0046	0.2591	-0.007	0.1613	-0.0077	-0.0503	-0.0384	-0.0102	-0.0291	0.0051	0.0788	-0.0073
Gm38648	NA	chr1	182044352	182051008	NA	NA	NA	NA	NA	0.0342	-0.0046	0.2591	-0.007	0.1613	-0.0077	-0.0503	-0.0384	-0.0102	-0.0291	0.0051	0.0788	-0.0073
Gm39719	NA	chr1	182096316	182105944	NA	NA	NA	NA	NA	0.0342	-0.0046	0.2591	-0.007	0.1613	-0.0077	-0.0503	-0.0384	-0.0102	-0.0291	0.0051	0.0788	-0.0073
Gm33725	NA	chr1	182108212	182124682	NA	NA	NA	NA	NA	0.0342	-0.0046	0.2591	-0.007	0.1613	-0.0077	-0.0503	-0.0384	-0.0102	-0.0291	0.0051	0.0788	-0.0073
Srp9	Srp9 (from geneSymbol)	chr1	182124736	182132415	Chr1 84.93 cM	Chr1 q42.12	SRP9	NA	NA	0.0342	-0.0046	0.2591	-0.007	0.1613	-0.0077	-0.0503	-0.0384	-0.0102	-0.0291	0.0051	0.0788	-0.0073
Vmn1r1	Mus musculus vomeronasal 1 receptor 1 (Vmn1r1), mRNA. (from RefSeq NM_001166728)	chr1	182157177	182158098	Chr1 84.93 cM	Chr1 q44	VN1R17P	NA	NA	0.0342	-0.0046	0.2591	-0.007	0.1613	-0.0077	-0.0503	-0.0384	-0.0102	-0.0291	0.0051	0.0788	-0.0073
LOC105244034	NA	chr1	182260982	182264817	NA	NA	NA	NA	NA	0.0342	-0.0046	0.2591	-0.007	0.1613	-0.0077	-0.0503	-0.0384	-0.0102	-0.0291	0.0051	0.0788	-0.0073
Degs1	The sequence shown here is derived from an Ensembl automatic analysis pipeline and should be considered as preliminary data. (from UniProt F6S3U4)	chr1	182276391	182282291	Chr1 84.93 cM	Chr1 q42.11	DEGS1	NA	NA	0.0342	-0.0046	0.2591	-0.007	0.1613	-0.0077	-0.0503	-0.0384	-0.0102	-0.0291	0.0051	0.0788	-0.0073
1700047M11Rik	Mus musculus RIKEN cDNA 1700047M11 gene (1700047M11Rik), long non-coding RNA. (from RefSeq NR_015458)	chr1	182300833	182303289	NA	NA	NA	NA	NA	0.0342	-0.0046	0.2591	-0.007	0.1613	-0.0077	-0.0503	-0.0384	-0.0102	-0.0291	0.0051	0.0788	-0.0073
Fbxo28	Fbxo28 (from geneSymbol)	chr1	182313101	182341606	Chr1 84.93 cM	Chr1 q42.11	FBXO28	NA	NA	0.0342	-0.0046	0.2591	-0.007	0.1613	-0.0077	-0.0503	-0.0384	-0.0102	-0.0291	0.0051	0.0788	-0.0073
Trp53bp2	Trp53bp2 (from geneSymbol)	chr1	182409166	182462436	Chr1 84.93 cM	Chr1 q41	TP53BP2	NA	NA	0.0342	-0.0046	0.2591	-0.007	0.1613	-0.0077	-0.0503	-0.0384	-0.0102	-0.0291	0.0051	0.0788	-0.0073
Capn2	Capn2 (from geneSymbol)	chr1	182467258	182517483	Chr1 84.93 cM	Chr1 q41	CAPN2	NA	NA	0.0342	-0.0046	0.2591	-0.007	0.1613	-0.0077	-0.0503	-0.0384	-0.0102	-0.0291	0.0051	0.0788	-0.0073
LOC108167751	NA	chr1	182487943	182495424	NA	NA	NA	NA	NA	0.0342	-0.0046	0.2591	-0.007	0.1613	-0.0077	-0.0503	-0.0384	-0.0102	-0.0291	0.0051	0.0788	-0.0073
LOC108167842	NA	chr1	182562890	182564481	NA	NA	NA	NA	NA	0.0342	-0.0046	0.2591	-0.007	0.1613	-0.0077	-0.0503	-0.0384	-0.0102	-0.0291	0.0051	0.0788	-0.0073
Capn8	Mus musculus calpain 8 (Capn8), transcript variant 2, mRNA. (from RefSeq NM_001145806)	chr1	182565006	182606526	Chr1 85.37 cM	Chr1 q41	CAPN8	NA	NA	0.0342	-0.0046	0.2591	-0.007	0.1613	-0.0077	-0.0503	-0.0384	-0.0102	-0.0291	0.0051	0.0788	-0.0073
Ccdc185	Mus musculus coiled-coil domain containing 185 (Ccdc185), mRNA. (from RefSeq NM_001033547)	chr1	182747125	182749180	Chr1 85.92 cM	Chr1 q41	CCDC185	NA	NA	0.0342	-0.0046	0.2591	-0.007	0.1613	-0.0077	-0.0503	-0.0384	-0.0102	-0.0291	0.0051	0.0788	-0.0073
Susd4	Susd4 (from geneSymbol)	chr1	182764905	182895654	Chr1 85.94 cM	Chr1 q41	SUSD4	NA	NA	0.0342	-0.0046	0.2591	-0.007	0.1613	-0.0077	-0.0503	-0.0384	-0.0102	-0.0291	0.0051	0.0788	-0.0073
Tlr5	Tlr5 (from geneSymbol)	chr1	182955249	182976038	Chr1 86.12 cM	Chr1 q41	TLR5	NA	NA	0.0342	-0.0046	0.2591	-0.007	0.1613	-0.0077	-0.0503	-0.0384	-0.0102	-0.0291	0.0051	0.0788	-0.0073
Gm33747	NA	chr1	183054951	183063132	NA	NA	NA	NA	NA	0.0342	-0.0046	0.2591	-0.007	0.1613	-0.0077	-0.0503	-0.0384	-0.0102	-0.0291	0.0051	0.0788	-0.0073
Disp1	Mus musculus dispatched RND transporter family member 1 (Disp1), transcript variant 4, mRNA. (from RefSeq NM_001278220)	chr1	183086263	183147557	Chr1 syntenic	Chr1 q41	DISP1	NA	NA	0.0342	-0.0046	0.2591	-0.007	0.1613	-0.0077	-0.0503	-0.0384	-0.0102	-0.0291	0.0051	0.0788	-0.0073
Gm34287	NA	chr1	183254299	183275732	NA	NA	NA	NA	NA	0.0342	-0.0046	0.2591	-0.007	0.1613	-0.0077	-0.0503	-0.0384	-0.0102	-0.0291	0.0051	0.0788	-0.0073
Brox	Brox (from geneSymbol)	chr1	183276351	183296607	Chr1 syntenic	Chr1 q41	BROX	NA	NA	0.0342	-0.0046	0.2591	-0.007	0.1613	-0.0077	-0.0503	-0.0384	-0.0102	-0.0291	0.0051	0.0788	-0.0073
Aida	Aida (from geneSymbol)	chr1	183297059	183324501	Chr1 syntenic	Chr1 q41	AIDA	NA	NA	0.0342	-0.0046	0.2591	-0.007	0.1613	-0.0077	-0.0503	-0.0384	-0.0102	-0.0291	0.0051	0.0788	-0.0073
Mia3	The sequence shown here is derived from an Ensembl automatic analysis pipeline and should be considered as preliminary data. (from UniProt J3KMH5)	chr1	183326235	183369565	Chr1 syntenic	Chr1 q41	MIA3	NA	NA	0.0342	-0.0046	0.2591	-0.007	0.1613	-0.0077	-0.0503	-0.0384	-0.0102	-0.0291	0.0051	0.0788	-0.0073
Gm34102	NA	chr1	183345391	183349574	NA	NA	NA	NA	NA	0.0342	-0.0046	0.2591	-0.007	0.1613	-0.0077	-0.0503	-0.0384	-0.0102	-0.0291	0.0051	0.0788	-0.0073
Taf1a	Taf1a (from geneSymbol)	chr1	183388984	183410201	Chr1 syntenic	Chr1 q41	TAF1A	NA	NA	0.0342	-0.0046	0.2591	-0.007	0.1613	-0.0077	-0.0503	-0.0384	-0.0102	-0.0291	0.0051	0.0788	-0.0073
Hhipl2	Hhipl2 (from geneSymbol)	chr1	183419176	183436809	Chr1 syntenic	Chr1 q41	HHIPL2	NA	NA	0.0342	-0.0046	0.2591	-0.007	0.1613	-0.0077	-0.0503	-0.0384	-0.0102	-0.0291	0.0051	0.0788	-0.0073
Gm33973	Gm33973 (from geneSymbol)	chr1	183561111	183564045	NA	NA	NA	NA	NA	0.0342	-0.0046	0.2591	-0.007	0.1613	-0.0077	-0.0503	-0.0384	-0.0102	-0.0291	0.0051	0.0788	-0.0073
Gm39724	NA	chr1	183631468	183665432	NA	NA	NA	NA	NA	0.0342	-0.0046	0.2591	-0.007	0.1613	-0.0077	-0.0503	-0.0384	-0.0102	-0.0291	0.0051	0.0788	-0.0073
Gm34068	Mus musculus predicted gene, 34068 (Gm34068), long non-coding RNA. (from RefSeq NR_151520)	chr1	183748976	183809746	NA	NA	NA	NA	NA	0.0342	-0.0046	0.2591	-0.007	0.1613	-0.0077	-0.0503	-0.0384	-0.0102	-0.0291	0.0051	0.0788	-0.0073
Gm34130	NA	chr1	183937308	183945805	NA	NA	NA	NA	NA	0.0342	-0.0046	0.2591	-0.007	0.1613	-0.0077	-0.0503	-0.0384	-0.0102	-0.0291	0.0051	0.0788	-0.0073
Gm39725	NA	chr1	184013314	184022470	NA	NA	NA	NA	NA	0.0342	-0.0046	0.2591	-0.007	0.1613	-0.0077	-0.0503	-0.0384	-0.0102	-0.0291	0.0051	0.0788	-0.0073
1700056E22Rik	Mus musculus RIKEN cDNA 1700056E22 gene (1700056E22Rik), mRNA. (from RefSeq NM_028516)	chr1	184033031	184033998	NA	NA	NA	NA	NA	0.0342	-0.0046	0.2591	-0.007	0.1613	-0.0077	-0.0503	-0.0384	-0.0102	-0.0291	0.0051	0.0788	-0.0073
Dusp10	The sequence shown here is derived from an Ensembl automatic analysis pipeline and should be considered as preliminary data. (from UniProt D3Z2S1)	chr1	184035370	184075621	Chr1 88.2 cM	Chr1 q41	DUSP10	NA	NA	0.0342	-0.0046	0.2591	-0.007	0.1613	-0.0077	-0.0503	-0.0384	-0.0102	-0.0291	0.0051	0.0788	-0.0073
Gm34177	NA	chr1	184328629	184329389	NA	NA	NA	NA	NA	0.0342	-0.0046	0.2591	-0.007	0.1613	-0.0077	-0.0503	-0.0384	-0.0102	-0.0291	0.0051	0.0788	-0.0073
Gm34229	NA	chr1	184428654	184432101	NA	NA	NA	NA	NA	0.0342	-0.0046	0.2591	-0.007	0.1613	-0.0077	-0.0503	-0.0384	-0.0102	-0.0291	0.0051	0.0788	-0.0073
1700112H15Rik	Mus musculus RIKEN cDNA 1700112H15 gene (1700112H15Rik), long non-coding RNA. (from RefSeq NR_040472)	chr1	184527840	184557691	NA	NA	NA	NA	NA	0.0342	-0.0046	0.2591	-0.007	0.1613	-0.0077	-0.0503	-0.0384	-0.0102	-0.0291	0.0051	0.0788	-0.0073
4930488B22Rik	Mus musculus RIKEN cDNA 4930488B22 gene (4930488B22Rik), long non-coding RNA. (from RefSeq NR_040627)	chr1	184712496	184718989	NA	NA	NA	NA	NA	0.0342	-0.0046	0.2591	-0.007	0.1613	-0.0077	-0.0503	-0.0384	-0.0102	-0.0291	0.0051	0.0788	-0.0073
Hlx	Hlx (from geneSymbol)	chr1	184727142	184732493	Chr1 88.97 cM	Chr1 q41	HLX	NA	NA	0.0342	-0.0046	0.2591	-0.007	0.1613	-0.0077	-0.0503	-0.0384	-0.0102	-0.0291	0.0051	0.0788	-0.0073
Gm34342	Gm34342 (from geneSymbol)	chr1	184732065	184739520	NA	NA	NA	NA	NA	0.0342	-0.0046	0.2591	-0.007	0.1613	-0.0077	-0.0503	-0.0384	-0.0102	-0.0291	0.0051	0.0788	-0.0073
Marc1	Marc1 (from geneSymbol)	chr1	184800955	184811308	NA	NA	NA	NA	NA	0.0342	-0.0046	0.2591	-0.007	0.1613	-0.0077	-0.0503	-0.0384	-0.0102	-0.0291	0.0051	0.0788	-0.0073
Marc2	Marc2 (from geneSymbol)	chr1	184813676	184846446	NA	NA	NA	NA	NA	0.0342	-0.0046	0.2591	-0.007	0.1613	-0.0077	-0.0503	-0.0384	-0.0102	-0.0291	0.0051	0.0788	-0.0073
Mir1981	Mus musculus microRNA 1981 (Mir1981), microRNA. (from RefSeq NR_035502)	chr1	184822406	184822488	NA	NA	NA	NA	NA	0.0342	-0.0046	0.2591	-0.007	0.1613	-0.0077	-0.0503	-0.0384	-0.0102	-0.0291	0.0051	0.0788	-0.0073
Gm34451	NA	chr1	184845988	184854483	NA	NA	NA	NA	NA	0.0342	-0.0046	0.2591	-0.007	0.1613	-0.0077	-0.0503	-0.0384	-0.0102	-0.0291	0.0051	0.0788	-0.0073
Gm39727	NA	chr1	184866045	184870749	NA	NA	NA	NA	NA	0.0342	-0.0046	0.2591	-0.007	0.1613	-0.0077	-0.0503	-0.0384	-0.0102	-0.0291	0.0051	0.0788	-0.0073
C130074G19Rik	Mus musculus RIKEN cDNA C130074G19 gene (C130074G19Rik), mRNA. (from RefSeq NM_178692)	chr1	184871925	184883036	Chr1 89.22 cM	Chr1 q41	C1orf115	NA	NA	0.0342	-0.0046	0.2591	-0.007	0.1613	-0.0077	-0.0503	-0.0384	-0.0102	-0.0291	0.0051	0.0788	-0.0073
Gm34602	NA	chr1	184876222	184882281	NA	NA	NA	NA	NA	0.0342	-0.0046	0.2591	-0.007	0.1613	-0.0077	-0.0503	-0.0384	-0.0102	-0.0291	0.0051	0.0788	-0.0073
Mark1	Mark1 (from geneSymbol)	chr1	184896788	184999571	Chr1 89.26 cM	Chr1 q41	MARK1	NA	NA	0.0342	-0.0046	0.2591	-0.007	0.1613	-0.0077	-0.0503	-0.0384	-0.0102	-0.0291	0.0051	0.0788	-0.0073
Gm39728	NA	chr1	185001863	185025266	NA	NA	NA	NA	NA	0.0342	-0.0046	0.2591	-0.007	0.1613	-0.0077	-0.0503	-0.0384	-0.0102	-0.0291	0.0051	0.0788	-0.0073
Gm34732	Gm34732 (from geneSymbol)	chr1	185083277	185085973	NA	NA	NA	NA	NA	0.0342	-0.0046	0.2591	-0.007	0.1613	-0.0077	-0.0503	-0.0384	-0.0102	-0.0291	0.0051	0.0788	-0.0073
Gm37662	Gm37662 (from geneSymbol)	chr1	185090051	185099240	NA	NA	NA	NA	NA	0.0342	-0.0046	0.2591	-0.007	0.1613	-0.0077	-0.0503	-0.0384	-0.0102	-0.0291	0.0051	0.0788	-0.0073
Gm34797	NA	chr1	185099215	185118365	NA	NA	NA	NA	NA	0.0342	-0.0046	0.2591	-0.007	0.1613	-0.0077	-0.0503	-0.0384	-0.0102	-0.0291	0.0051	0.0788	-0.0073
Rab3gap2	Rab3gap2 (from geneSymbol)	chr1	185204086	185286430	Chr1 89.45 cM	Chr1 q41	RAB3GAP2	NA	NA	0.0342	-0.0046	0.2591	-0.007	0.1613	-0.0077	-0.0503	-0.0384	-0.0102	-0.0291	0.0051	0.0788	-0.0073
Snora36b	Mus musculus small nucleolar RNA, H/ACA box 36B (Snora36b), small nucleolar RNA. (from RefSeq NR_034044)	chr1	185242925	185243038	NA	NA	NA	NA	NA	0.0342	-0.0046	0.2591	-0.007	0.1613	-0.0077	-0.0503	-0.0384	-0.0102	-0.0291	0.0051	0.0788	-0.0073
Mir664	Mus musculus microRNA 664 (Mir664), microRNA. (from RefSeq NR_035529)	chr1	185242974	185243043	Chr1 89.46 cM	ChrX	MIR664B	NA	NA	0.0342	-0.0046	0.2591	-0.007	0.1613	-0.0077	-0.0503	-0.0384	-0.0102	-0.0291	0.0051	0.0788	-0.0073
Gm34882	Gm34882 (from geneSymbol)	chr1	185243708	185245935	NA	NA	NA	NA	NA	0.0342	-0.0046	0.2591	-0.007	0.1613	-0.0077	-0.0503	-0.0384	-0.0102	-0.0291	0.0051	0.0788	-0.0073
Iars2	Iars2 (from geneSymbol)	chr1	185311817	185329416	Chr1 89.48 cM	Chr1 q41	IARS2	NA	NA	0.0342	-0.0046	0.2591	-0.007	0.1613	-0.0077	-0.0503	-0.0384	-0.0102	-0.0291	0.0051	0.0788	-0.0073
Mir194-1	Mus musculus microRNA 194-1 (Mir194-1), microRNA. (from RefSeq NR_029580)	chr1	185313318	185313385	Chr1 89.49 cM	Chr1	MIR194-1	NA	NA	0.0342	-0.0046	0.2591	-0.007	0.1613	-0.0077	-0.0503	-0.0384	-0.0102	-0.0291	0.0051	0.0788	-0.0073
Mir215	Mus musculus microRNA 215 (Mir215), microRNA. (from RefSeq NR_029908)	chr1	185313580	185313692	Chr1 89.49 cM	Chr1	MIR215	NA	NA	0.0342	-0.0046	0.2591	-0.007	0.1613	-0.0077	-0.0503	-0.0384	-0.0102	-0.0291	0.0051	0.0788	-0.0073
Bpnt1	The sequence shown here is derived from an Ensembl automatic analysis pipeline and should be considered as preliminary data. (from UniProt D3Z5X0)	chr1	185332158	185357769	Chr1 89.49 cM	Chr1 q41	BPNT1	NA	NA	0.0342	-0.0046	0.2591	-0.007	0.1613	-0.0077	-0.0503	-0.0384	-0.0102	-0.0291	0.0051	0.0788	-0.0073
Eprs	Eprs (from geneSymbol)	chr1	185395325	185428355	NA	NA	NA	NA	NA	0.0342	-0.0046	0.2591	-0.007	0.1613	-0.0077	-0.0503	-0.0384	-0.0102	-0.0291	0.0051	0.0788	-0.0073
9630028B13Rik	Mus musculus RIKEN cDNA 9630028B13 gene (9630028B13Rik), long non-coding RNA. (from RefSeq NR_038006)	chr1	185429356	185441819	NA	NA	NA	NA	NA	0.0342	-0.0046	0.2591	-0.007	0.1613	-0.0077	-0.0503	-0.0384	-0.0102	-0.0291	0.0051	0.0788	-0.0073
Gm2061	Mus musculus predicted gene 2061 (Gm2061), long non-coding RNA. (from RefSeq NR_040305)	chr1	185447115	185455568	NA	NA	NA	NA	NA	0.0342	-0.0046	0.2591	-0.007	0.1613	-0.0077	-0.0503	-0.0384	-0.0102	-0.0291	0.0051	0.0788	-0.0073
Slc30a10	Slc30a10 (from geneSymbol)	chr1	185454847	185468762	Chr1 89.53 cM	Chr1 q41	SLC30A10	NA	NA	0.0342	-0.0046	0.2591	-0.007	0.1613	-0.0077	-0.0503	-0.0384	-0.0102	-0.0291	0.0051	0.0788	-0.0073
Gm34969	NA	chr1	185487268	185502904	NA	NA	NA	NA	NA	0.0342	-0.0046	0.2591	-0.007	0.1613	-0.0077	-0.0503	-0.0384	-0.0102	-0.0291	0.0051	0.0788	-0.0073
5033404E19Rik	Mus musculus RIKEN cDNA 5033404E19 gene (5033404E19Rik), non-coding RNA. (from RefSeq NR_033600)	chr1	185497305	185498014	NA	NA	NA	NA	NA	0.0342	-0.0046	0.2591	-0.007	0.1613	-0.0077	-0.0503	-0.0384	-0.0102	-0.0291	0.0051	0.0788	-0.0073
Gm35023	NA	chr1	185641564	185644334	NA	NA	NA	NA	NA	0.0342	-0.0046	0.2591	-0.007	0.1613	-0.0077	-0.0503	-0.0384	-0.0102	-0.0291	0.0051	0.0788	-0.0073
Gm39729	NA	chr1	186031077	186034344	NA	NA	NA	NA	NA	0.0342	-0.0046	0.2591	-0.007	0.1613	-0.0077	-0.0503	-0.0384	-0.0102	-0.0291	0.0051	0.0788	-0.0073
Lyplal1	Lyplal1 (from geneSymbol)	chr1	186087870	186117249	Chr1 89.81 cM	Chr1 q41	LYPLAL1	NA	NA	0.0342	-0.0046	0.2591	-0.007	0.1613	-0.0077	-0.0503	-0.0384	-0.0102	-0.0291	0.0051	0.0788	-0.0073
Gm35201	NA	chr1	186147983	186154619	NA	NA	NA	NA	NA	0.0342	-0.0046	0.2591	-0.007	0.1613	-0.0077	-0.0503	-0.0384	-0.0102	-0.0291	0.0051	0.0788	-0.0073
Gm35341	NA	chr1	186407823	186420512	NA	NA	NA	NA	NA	0.0342	-0.0046	0.2591	-0.007	0.1613	-0.0077	-0.0503	-0.0384	-0.0102	-0.0291	0.0051	0.0788	-0.0073
Gm35426	NA	chr1	186463839	186481958	NA	NA	NA	NA	NA	0.0342	-0.0046	0.2591	-0.007	0.1613	-0.0077	-0.0503	-0.0384	-0.0102	-0.0291	0.0051	0.0788	-0.0073
A730004F24Rik	Mus musculus RIKEN cDNA A730004F24 gene (A730004F24Rik), transcript variant 2, long non-coding RNA. (from RefSeq NR_131158)	chr1	186511837	186558681	NA	NA	NA	NA	NA	0.0342	-0.0046	0.2591	-0.007	0.1613	-0.0077	-0.0503	-0.0384	-0.0102	-0.0291	0.0051	0.0788	-0.0073
Gm35546	NA	chr1	186587071	186599907	NA	NA	NA	NA	NA	0.0342	-0.0046	0.2591	-0.007	0.1613	-0.0077	-0.0503	-0.0384	-0.0102	-0.0291	0.0051	0.0788	-0.0073
Tgfb2	Tgfb2 (from geneSymbol)	chr1	186623185	186705992	Chr1 89.95 cM	Chr1 q41	TGFB2	NA	NA	0.0342	-0.0046	0.2591	-0.007	0.1613	-0.0077	-0.0503	-0.0384	-0.0102	-0.0291	0.0051	0.0788	-0.0073
Gm35655	NA	chr1	186701979	186703803	NA	NA	NA	NA	NA	0.0342	-0.0046	0.2591	-0.007	0.1613	-0.0077	-0.0503	-0.0384	-0.0102	-0.0291	0.0051	0.0788	-0.0073
Rrp15	Rrp15 (from geneSymbol)	chr1	186721085	186749358	Chr1 89.95 cM	Chr1 q41	RRP15	NA	NA	0.0342	-0.0046	0.2591	-0.007	0.1613	-0.0077	-0.0503	-0.0384	-0.0102	-0.0291	0.0051	0.0788	-0.0073
A430105J06Rik	A430105J06Rik (from geneSymbol)	chr1	186749376	186753549	NA	NA	NA	NA	NA	0.0342	-0.0046	0.2591	-0.007	0.1613	-0.0077	-0.0503	-0.0384	-0.0102	-0.0291	0.0051	0.0788	-0.0073
Gm39732	NA	chr1	186917975	186942292	NA	NA	NA	NA	NA	0.0342	-0.0046	0.2591	-0.007	0.1613	-0.0077	-0.0503	-0.0384	-0.0102	-0.0291	0.0051	0.0788	-0.0073
1700023G09Rik	1700023G09Rik (from geneSymbol)	chr1	186926610	186930074	NA	NA	NA	NA	NA	0.0342	-0.0046	0.2591	-0.007	0.1613	-0.0077	-0.0503	-0.0384	-0.0102	-0.0291	0.0051	0.0788	-0.0073
Gm39731	NA	chr1	186941357	186945976	NA	NA	NA	NA	NA	0.0342	-0.0046	0.2591	-0.007	0.1613	-0.0077	-0.0503	-0.0384	-0.0102	-0.0291	0.0051	0.0788	-0.0073
D1Pas1	Mus musculus DNA segment, Chr 1, Pasteur Institute 1 (D1Pas1), mRNA. (from RefSeq NM_033077)	chr1	186967415	186970627	Chr1 90.09 cM	ChrX p11.4	DDX3X	BL	LoF	0.0342	-0.0046	0.2591	-0.007	0.1613	-0.0077	-0.0503	-0.0384	-0.0102	-0.0291	0.0051	0.0788	-0.0073
Gm15509	Mus musculus predicted gene 15509 (Gm15509), long non-coding RNA. (from RefSeq NR_151534)	chr1	187120855	187122058	NA	NA	NA	NA	NA	0.0342	-0.0046	0.2591	-0.007	0.1613	-0.0077	-0.0503	-0.0384	-0.0102	-0.0291	0.0051	0.0788	-0.0073
1700007P06Rik	Mus musculus RIKEN cDNA 1700007P06 gene (1700007P06Rik), long non-coding RNA. (from RefSeq NR_040554)	chr1	187125137	187127852	NA	NA	NA	NA	NA	0.0342	-0.0046	0.2591	-0.007	0.1613	-0.0077	-0.0503	-0.0384	-0.0102	-0.0291	0.0051	0.0788	-0.0073
Spata17	Spata17 (from geneSymbol)	chr1	187135292	187215446	Chr1 90.23 cM	Chr1 q41	SPATA17	NA	NA	0.0342	-0.0046	0.2591	-0.007	0.1613	-0.0077	-0.0503	-0.0384	-0.0102	-0.0291	0.0051	0.0788	-0.0073
Gpatch2	Gpatch2 (from geneSymbol)	chr1	187215490	187234343	Chr1 90.59 cM	Chr1 q41	GPATCH2	NA	NA	0.0342	-0.0046	0.2591	-0.007	0.1613	-0.0077	-0.0503	-0.0384	-0.0102	-0.0291	0.0051	0.0788	-0.0073
Gm37896	Gm37896 (from geneSymbol)	chr1	187451869	187462619	NA	NA	NA	NA	NA	0.0342	-0.0046	0.2591	-0.007	0.1613	-0.0077	-0.0503	-0.0384	-0.0102	-0.0291	0.0051	0.0788	-0.0073
Gm36249	NA	chr1	187486388	187492538	NA	NA	NA	NA	NA	0.0342	-0.0046	0.2591	-0.007	0.1613	-0.0077	-0.0503	-0.0384	-0.0102	-0.0291	0.0051	0.0788	-0.0073
LOC108167753	NA	chr1	187568365	187606051	NA	NA	NA	NA	NA	0.0342	-0.0046	0.2591	-0.007	0.1613	-0.0077	-0.0503	-0.0384	-0.0102	-0.0291	0.0051	0.0788	-0.0073
LOC108167752	NA	chr1	187618774	187626938	NA	NA	NA	NA	NA	0.0342	-0.0046	0.2591	-0.007	0.1613	-0.0077	-0.0503	-0.0384	-0.0102	-0.0291	0.0051	0.0788	-0.0073
Gm36388	Gm36388 (from geneSymbol)	chr1	187626128	187651848	NA	NA	NA	NA	NA	0.0342	-0.0046	0.2591	-0.007	0.1613	-0.0077	-0.0503	-0.0384	-0.0102	-0.0291	0.0051	0.0788	-0.0073
Esrrg	Esrrg (from geneSymbol)	chr1	187997972	188214884	Chr1 91.83 cM	Chr1 q41	ESRRG	NA	NA	0.0342	-0.0046	0.2591	-0.007	0.1613	-0.0077	-0.0503	-0.0384	-0.0102	-0.0291	0.0051	0.0788	-0.0073
9330162B11Rik	Mus musculus RIKEN cDNA 9330162B11 gene (9330162B11Rik), long non-coding RNA. (from RefSeq NR_038007)	chr1	188006575	188008990	NA	NA	NA	NA	NA	0.0342	-0.0046	0.2591	-0.007	0.1613	-0.0077	-0.0503	-0.0384	-0.0102	-0.0291	0.0051	0.0788	-0.0073
Gm39735	NA	chr1	188549755	188550577	NA	NA	NA	NA	NA	0.0342	-0.0046	0.2591	-0.007	0.1613	-0.0077	-0.0503	-0.0384	-0.0102	-0.0291	0.0051	0.0788	-0.0073
Ush2a	Ush2a (from geneSymbol)	chr1	188551769	188965497	Chr1 92.29 cM	Chr1 q41	USH2A	NA	NA	0.0342	-0.0046	0.2591	-0.007	0.1613	-0.0077	-0.0503	-0.0384	-0.0102	-0.0291	0.0051	0.0788	-0.0073
Gm36456	NA	chr1	188583001	188608529	NA	NA	NA	NA	NA	0.0342	-0.0046	0.2591	-0.007	0.1613	-0.0077	-0.0503	-0.0384	-0.0102	-0.0291	0.0051	0.0788	-0.0073
Kctd3	Kctd3 (from geneSymbol)	chr1	188971094	188997335	Chr1 93.51 cM	Chr1 q41	KCTD3	NA	NA	0.0342	-0.0046	0.2591	-0.007	0.1613	-0.0077	-0.0503	-0.0384	-0.0102	-0.0291	0.0051	0.0788	-0.0073
Gm36561	NA	chr1	189034749	189038588	NA	NA	NA	NA	NA	0.0342	-0.0046	0.2591	-0.007	0.1613	-0.0077	-0.0503	-0.0384	-0.0102	-0.0291	0.0051	0.0788	-0.0073
Kcnk2	Kcnk2 (from geneSymbol)	chr1	189207929	189343353	Chr1 94.22 cM	Chr1 q41	KCNK2	NA	NA	0.0342	-0.0046	0.2591	-0.007	0.1613	-0.0077	-0.0503	-0.0384	-0.0102	-0.0291	0.0051	0.0788	-0.0073
Gm3837	NA	chr1	189277305	189280405	NA	NA	NA	NA	NA	0.0342	-0.0046	0.2591	-0.007	0.1613	-0.0077	-0.0503	-0.0384	-0.0102	-0.0291	0.0051	0.0788	-0.0073
LOC108167754	NA	chr1	189476446	189500338	NA	NA	NA	NA	NA	0.0342	-0.0046	0.2591	-0.007	0.1613	-0.0077	-0.0503	-0.0384	-0.0102	-0.0291	0.0051	0.0788	-0.0073
Gm30088	NA	chr1	189618173	189619689	NA	NA	NA	NA	NA	0.0342	-0.0046	0.2591	-0.007	0.1613	-0.0077	-0.0503	-0.0384	-0.0102	-0.0291	0.0051	0.0788	-0.0073
Cenpf	The sequence shown here is derived from an Ensembl automatic analysis pipeline and should be considered as preliminary data. (from UniProt F6V6F0)	chr1	189641602	189684921	Chr1 95.03 cM	Chr1 q41	CENPF	NA	NA	0.0342	-0.0046	0.2591	-0.007	0.1613	-0.0077	-0.0503	-0.0384	-0.0102	-0.0291	0.0051	0.0788	-0.0073
Ptpn14	Ptpn14 (from geneSymbol)	chr1	189786467	189870227	Chr1 95.03 cM	Chr1 q32.3-q41	PTPN14	BCC	LoF	0.0342	-0.0046	0.2591	-0.007	0.1613	-0.0077	-0.0503	-0.0384	-0.0102	-0.0291	0.0051	0.0788	-0.0073
Smyd2	Smyd2 (from geneSymbol)	chr1	189886519	189922376	Chr1 95.03 cM	Chr1 q32.3	SMYD2	NA	NA	0.0342	-0.0046	0.2591	-0.007	0.1613	-0.0077	-0.0503	-0.0384	-0.0102	-0.0291	0.0051	0.0788	-0.0073
Gm39736	NA	chr1	190039478	190045148	NA	NA	NA	NA	NA	0.0342	-0.0046	0.2591	-0.007	0.1613	-0.0077	-0.0503	-0.0384	-0.0102	-0.0291	0.0051	0.0788	-0.0073
[truncated: 30,943 more rows]
