# Supplementary material for: TERT drives liver tumorigenesis beyond telomere elongation
Source: Life Sci Alliance. 2026 Jul 2;9(9):e202603660. doi: 10.26508/lsa.202603660 (PMC13329133; doi:10.26508/lsa.202603660)
Supplement: Supplementary file 4 [file LSA-2026-03660_TableS3.xls]

Gename	Refseq	Liver-P21Tert_NonTumor_rep662	Liver-P21Tert_NonTumor_rep663	Liver-P21Tert_NonTumor_rep941	Liver-P21Tert_NonTumor_rep992	Liver-P21TertCI_NonTumor_rep981	Liver-P21TertCI_NonTumor_rep984	Liver-P21Tert_Tumor_rep662	Liver-P21Tert_Tumor_rep663	Liver-P21Tert_Tumor_rep941	Liver-P21Tert_Tumor_rep992	Liver-P21TertCI_Tumor_rep24	Liver-P21TertCI_Tumor_rep201	Liver-P21TertCI_Tumor_rep203	Liver-P21TertCI_Tumor_rep981	Liver-P21TertCI_Tumor_rep984	Liver-WT_Tumor_rep4	baseMean	log2FoldChange	lfcSE	stat	pvalue	padj
Mtmr11	NM_181409	134.70574466101	150.836618643874	151.694350035093	84.5823704916329	124.218124549692	135.052185355559	1270.88978426949	1035.12573416473	1322.34107864963	1951.17790214457	1590.32617823275	645.790493898266	1546.3248181592	1012.5735158863	1125.70319617902	1426.07213053548	856.713389116019	3.25343230876683	0.21371433414827	15.2232760695858	2.47804840909267e-52	4.15197010943477e-48
Plscr1	NM_011636	179.607659548013	273.695477377997	279.824529190948	260.967557736379	291.993253811615	232.327535646626	838.925210375994	617.73632522734	795.698929818351	1025.66342820697	910.558708146678	792.240250711261	816.727597454985	961.795492965748	688.536906400758	755.990045103144	607.643056732676	1.68251402333982	0.13876050355174	12.1253092938831	7.75668017214853e-34	6.49815881421743e-30
Casp12	NM_009808	54.4265634993979	76.6347336658392	23.5641708792377	33.0077543381982	91.9536766147074	41.5545185709412	237.106303035353	579.3364996051	610.070608052078	540.804353054584	416.006055159665	1153.95350549034	775.556100748579	884.134987322551	638.262783076258	524.038553991952	417.525697944049	3.41603578617512	0.316491469918566	10.7934529390447	3.69635167355982e-27	2.06441240968316e-23
Npdc1	NM_008721	118.37777561119	124.075283078025	91.3111621570462	100.054755337663	104.859455788701	209.661434607931	1399.35829027774	1096.89936668747	1872.96890950689	964.192690758876	2388.39840060199	876.051858525926	1576.96407152211	1262.48104045607	520.227884836128	568.901599597821	829.673998709474	3.19903725473339	0.304809278891798	10.495209549933	9.08758500420113e-26	3.80656216863475e-22
Klf6	NM_011803	187.771644072923	284.643296473117	195.877170433664	287.786358136166	368.621317657204	194.550700582134	1131.21261666321	980.030332184997	968.812982701505	1007.70568468281	1314.92823029488	1091.31535649202	869.388814172481	709.89667337948	735.53228255192	877.215721527512	700.330573875376	1.90645259790007	0.182660055473582	10.4371620437606	1.67750801575972e-25	5.62132936081084e-22
Pdlim7	NM_001114087	97.9678142989162	138.672375204852	135.493982555617	122.747586445175	144.383404509058	147.329656751519	666.484262713919	499.197733089121	479.713640519582	659.601733291351	920.255818989561	319.36633714641	687.468247330222	521.719294320965	430.608795431585	523.084021106721	405.880918981536	2.08490056643145	0.204276727520994	10.2062559535431	1.8590023794081e-24	5.19126414449712e-21
Prom1	NM_001163577	9.52464861239463	23.112062534142	4.41828203985707	20.6298464613739	39.5239487203567	24.5549427919198	116.3976396719	339.754978875037	650.741981922216	761.132052447193	1110.31919151006	603.443576265593	933.539750901067	730.805271052649	226.233554960249	233.860556881655	364.249517852979	4.39625495676341	0.432999666234468	10.1530215831226	3.21259742089868e-24	7.68958139816534e-21
Slc39a4	NM_028064	578.282237181103	430.614217741382	603.831878780467	1204.78303334423	579.953451631357	279.548579477241	7140.77964268651	3334.10659859189	10540.1429668074	5803.11388807742	7409.56239504661	3700.06192815482	12260.4887285007	16735.838966109	3996.79280429773	7456.81089942647	5128.4195134909	3.48892916646796	0.348815712443921	10.0022133235437	1.49028353699848e-23	3.12121258280119e-20
Cpe	NM_013494	5.44265634993979	26.7613355658486	8.83656407971415	26.818800399786	11.2925567772448	42.4989394475535	552.67323725695	674.501284842826	3364.25261807864	464.829284298513	8193.08895115153	363.477709680445	3844.26882037722	4476.43119707454	867.775085209844	364.631562158335	1455.47378767181	5.67719745031763	0.568948152129649	9.97840915567985	1.89480257325387e-23	3.52749079054096e-20
Shc2	NM_001024539	0	36.4927303170663	0	5.15746161534347	8.87272318212089	9.444208766123	850.133871974028	604.379864141344	953.170146597605	1132.02852446547	1283.89747559766	106.749521532364	779.386007418942	247.916229553283	298.365992773662	490.629903008859	425.414041308992	5.17767360554889	0.542567083474356	9.54291877124834	1.38867807546054e-21	2.32673011543413e-18
Elovl7	NM_029001	0	23.112062534142	1.47276067995236	7.22044626148086	16.1322239674925	7.5553670128984	1139.83466404631	629.423228677587	222.128272675372	168.526516149832	539.159362864274	201.147858755198	738.214510712536	986.686680671901	504.927064693889	74.4535650480369	328.749661546932	5.0128144098643	0.526331961855434	9.52405472810931	1.6655073072336e-21	2.53687044842718e-18
Arhgap22	NM_153800	9.52464861239463	20.6792138463376	4.41828203985707	17.5353694921678	36.2975039268582	9.444208766123	243.141736203525	138.573283767214	849.927428311869	544.948447714007	864.98228718513	89.9871999694305	1047.47947434438	448.041378710752	348.640116098161	148.907130096074	301.407981817767	4.33411835432288	0.477384594438363	9.07888190112609	1.09695884882649e-19	1.53162879267398e-16
Smim3	NM_134133	17.6886331373043	6.08212171951105	8.83656407971415	19.5983541383052	16.1322239674925	14.1663131491845	80.1850406628648	168.625321210706	89.6855936623567	104.29304892879	192.972505773364	112.042886236448	188.622903515395	142.377593679195	74.318269262304	51.5447758024871	80.4482593078389	2.97556855787425	0.329759773275486	9.02344312139133	1.82268554982618e-19	2.34916126056444e-16
Gipc2	NM_016867	4.08199226245484	12.1642434390221	11.7820854396189	2.06298464613739	6.45288958699701	9.444208766123	773.397650264405	599.371191234095	291.999607272789	208.586097857579	44.6067098772601	242.61254893719	510.335063825917	87.6169807256582	128.964055484586	62.999170425262	187.279842502818	4.60996420416494	0.512077635966699	9.00247126680755	2.20692959252725e-19	2.64122180877101e-16
Neurl1a	NM_001163480	6.80332043742474	27.9777599097508	2.94552135990472	7.22044626148086	11.2925567772448	9.444208766123	87.9448833076581	123.547265045468	1121.06992077946	291.467991046021	2223.54751627299	72.3426509558167	660.658900637678	439.080551136537	463.396267164954	540.265613040883	380.562835806212	4.91436123389699	0.54736848930494	8.97815882704054	2.75335424779205e-19	3.07549669478372e-16
Ly6c1	NM_001252055	1.36066408748495	15.8135164707287	0	8.25193858454955	11.2925567772448	3.7776835064492	218.137798792525	47.5823926188627	304.513876155909	137.445806204166	276.367659022155	77.6360156599008	569.698617216549	367.393930542817	220.768976338021	79.2262294741932	146.204228840722	4.45074980965292	0.505165873767728	8.81047204645369	1.24619963151818e-18	1.30500467663045e-15
Uap1l1	NM_001033293	106.131798823826	200.710016743865	346.098759788804	142.34594058348	307.318866580733	117.108188699925	1232.09057104552	1339.82000268903	1755.12621085752	852.302134954479	2606.58339456685	1180.42032901076	1251.42200454123	1379.96744642912	720.231462409681	995.577799296186	908.328432938813	2.6123031137019	0.298747177356762	8.74419345754119	2.24614317093931e-18	2.213772284064e-15
5730559C18Rik	NM_028872	1.36066408748495	3.64927303170663	0	4.12596929227477	1.61322239674925	0.9444208766123	4.31102369155187	21.7042492647444	447.385112571524	521.465244643948	710.798224783296	30.8779607738242	607.997683920182	454.015263760229	260.113942418064	116.453011998212	199.1759542194	5.53273345713595	0.633707565643312	8.73073600047582	2.53020650625164e-18	2.35520055623591e-15
Bex1	NM_009052	0	1.21642434390221	0	0	0.806611198374627	0	89.6692927842789	8.34778817874784	752.941844467692	167.145151263358	365.581078776675	7.94004705612622	365.7560870197	359.428750476848	153.008201422391	13.3634603932374	142.825296086333	5.89345976260658	0.678661736166207	8.68394289605751	3.82280764193994e-18	3.3711127389844e-15
Tnfrsf10b	NM_020275	17.6886331373043	7.29854606341326	13.2548461195712	11.3464155537556	20.1652799593657	16.9995757790214	127.606301269935	103.512573416473	256.542512103951	333.599620083479	648.736715388848	54.6981019422029	273.83832693098	225.016336863622	205.468156195782	82.0898281298869	149.866360558599	3.67480430591545	0.42508966986128	8.64477442398132	5.39116961780944e-18	4.51645234731986e-15
Mfge8	NM_001045489	200.017620860287	283.426872129215	111.929811676379	318.731127828226	346.842815301089	301.270259639324	495.767724528465	1538.49736134323	5989.12051631296	3579.11642085422	4334.60854676853	2792.24988140439	7741.19885747193	3107.41587323613	2843.76671500757	1231.3474219483	2200.95673914439	3.4275514840327	0.406644429390914	8.42886619439642	3.49030402334892e-17	2.78476399577196e-14
Rhoc	NM_001291859	163.279690498194	200.710016743865	194.404409753711	180.511156537021	192.780076411536	163.384811653928	687.177176433368	908.239353847765	1792.66901750687	1853.10099520492	2995.43753936644	700.488595840469	1627.71033490443	772.622466398986	589.081575476204	895.351846346906	869.809316432788	2.69342425522882	0.320002325879481	8.41688962049363	3.86611626740932e-17	2.94439900274741e-14
Aatk	NM_001198785	548.347627256434	177.597954209723	391.754340867327	544.62794658027	188.747020419663	319.214256294958	31.0393705791735	73.460535972981	49.0142197922182	50.4198183563023	36.849021202954	89.9871999694305	46.9163567119511	62.7257930195053	101.641162373445	52.4993086877184	172.802620768378	-2.51055601779176	0.29984017997957	-8.37298062575478	5.61788446254569e-17	4.09250670304144e-14
D17H6S56E-5	NM_033075	48.9839071494581	166.650135114603	36.8190169988089	165.038771690991	186.327186824539	41.5545185709412	1819.25199783489	2922.56064137962	4856.57918239064	1985.71202430642	625.463649365929	3287.17948123626	3107.96926299986	1176.85535474691	613.125721414008	442.903258747297	1342.6858819232	3.85979903461786	0.464257141574144	8.31392495445637	9.25877139171789e-17	6.35136790106936e-14
Scn8a	NM_001077499	8.16398452490969	36.4927303170663	48.6011024384278	3.09447696920608	32.2644479349851	66.109461362861	115.53543493359	421.563303026766	2129.51142161084	989.057258715409	3540.41516873645	385.533395947462	3324.35898987539	1489.48867233619	1111.49529176122	337.90464137186	877.474361366415	4.59484347150781	0.552852013175471	8.31116349765274	9.47682468079582e-17	6.35136790106936e-14
Spire2	NM_172287	0	0	2.94552135990472	1.03149232306869	2.41983359512388	3.7776835064492	207.7913419328	26.7129221719931	119.928410129896	155.403549728329	113.456196861727	14.1156392108911	60.3210300582228	74.6735631184587	56.8316176711736	18.1361248193936	53.5965579054644	4.65591934516296	0.564360758618497	8.24989915415137	1.58528245770901e-16	1.02159259918902e-13
Tnfsf13	NM_001159505	57.1478916743678	82.7168553853503	86.8928801171891	56.7320777687782	136.317292525312	61.3873569797995	459.555125519429	358.120112868282	884.341667740448	578.79188743262	1395.41425029081	187.914446994987	772.683670745807	606.349332521884	469.953761511628	354.131700420791	409.278144406093	2.7746593000038	0.34172727749715	8.11951366693851	4.68055477317368e-16	2.904544267575e-13
Ccdc120	NM_207202	39.4592585370635	36.4927303170663	48.6011024384278	36.1022313074043	106.472678185451	207.772592854706	543.188985135535	407.372063122895	668.470529506636	721.763153182683	542.068496117139	564.625568435642	762.151427402307	393.280765757216	507.11289614278	579.401461335364	385.270996236145	2.70587853734454	0.33370678409378	8.10855117822273	5.12268878342419e-16	3.06538037736687e-13
Cbr3	NM_173047	13.6066408748495	36.4927303170663	8.83656407971415	26.818800399786	41.137171117106	17.9439966556337	199.169294549696	110.190803959472	2853.25330535126	562.215508794932	434.430565761142	123.511843095297	5191.43849167753	3268.710769572	1592.37821051731	292.08706288076	923.263859975221	4.81425179068742	0.594603230959358	8.09657859228229	5.6526463356312e-16	3.26586515012071e-13
Cdkn2c	NM_001301368	87.0825015990367	66.9033389146215	100.14772623676	75.2989395840146	114.538790169197	57.6096734733503	368.16142325853	554.293135068857	317.028145039028	381.94739111007	307.398413719379	198.501176403156	353.308890341019	168.264428893594	348.640116098161	290.177997110298	236.831380438692	1.9303416988597	0.239771927829738	8.05074103683413	8.22942308367824e-16	4.5961327922343e-13
Cd34	NM_001111059	23.1312894872441	47.4405494121862	35.3462563188566	27.8502927228547	30.6512255382358	17.9439966556337	278.492130474251	90.1561123304767	480.756496259842	293.540038375732	856.254887426536	97.045019574876	386.820573706699	270.816122242943	361.755104791509	145.088998555149	215.193068367064	3.19106030655671	0.398850538123605	8.00064184837024	1.23772315395859e-15	6.68969401437941e-13
Pygb	NM_153781	28.5739458371839	57.1719441634039	25.0369315591901	110.36967856835	112.118956574073	41.5545185709412	282.803154165803	303.859489706422	1396.38383620809	1652.80308666618	1392.50511703794	238.201411683787	786.088344092078	992.660565721377	520.227884836128	590.855855958139	533.200920084318	3.40739337043366	0.426334478267391	7.99230075006177	1.32443459034396e-15	6.93465673787905e-13
Gm12718	NR_040673	379.6252804083	350.330211043836	81.0018373973797	139.251463614274	75.8214526472149	4.7221043830615	0	0	1.04285574025996	6.21614198913315	0	0	0.957476667590838	0.995647508246116	0	4.77266442615621	65.2960709890908	-5.3240298625526	0.66672494197451	-7.98534677101692	1.40127826044792e-15	7.11467189509239e-13
Epb4.1l1	NM_001006664	39.4592585370635	53.5226711316972	36.8190169988089	59.8265547379842	71.7883966553418	27.3882054217567	323.32677686639	560.971365611855	449.470824052044	147.115360409485	846.557776583653	197.618948952475	274.795803598571	367.393930542817	158.472780044619	336.950108486629	246.967361164449	2.77543920028739	0.347733284697428	7.98151722146004	1.44545407003071e-15	7.12311263040136e-13
Stc1	NM_009285	0	1.21642434390221	0	0	0	0	79.3228359245544	6.67823054299827	230.471118597452	94.6234947234714	817.466444055005	7.05781960544553	244.156550235664	29.8694252473835	215.304397715792	20.0451905898561	109.138245723845	5.55890031932586	0.69916650019565	7.95075324371275	1.85380867617116e-15	8.87444696264224e-13
Rasal1	NM_001281999	5.44265634993979	8.51497040731547	1.47276067995236	8.25193858454955	14.5190015707433	4.7221043830615	8.62204738310374	27.5477009898679	1105.42708467556	147.806042852722	990.075017058316	539.923199816583	482.568240465783	194.151264107993	131.149886933478	342.677305798016	250.804451378561	4.70689999303856	0.592600059659715	7.94279365368504	1.97677646907697e-15	9.20024714982904e-13
Scd2	NM_009128	72.1151966367022	249.366990499953	69.2197519577608	357.927836104837	413.791544766183	64.2206196096364	5238.75598997383	460.797907466881	19147.8742469132	21872.5316124299	9633.1099113196	566.390023337004	6110.61609256473	7542.02987496433	2918.08498426988	4268.67106275412	4936.59397784803	4.43386675687724	0.559612886118674	7.92309624538735	2.31668117487176e-15	1.04908089418855e-12
Nrg1	NM_178591	2.7213281749699	0	11.7820854396189	1.03149232306869	1.61322239674925	9.444208766123	75.0118122330025	40.0693832579896	98.0284395844364	260.387281100355	346.18685709091	50.2869646887994	118.727106781264	36.8389578051063	157.379864320173	104.044084490205	82.0970680282982	4.2028853855478	0.532895337912015	7.88688713625363	3.09817367854461e-15	1.35090264708456e-12
6030419C18Rik	NM_176921	4.08199226245484	15.8135164707287	1.47276067995236	4.12596929227477	0.806611198374627	1.8888417532246	524.220480892707	77.6344300623549	192.928311948093	408.884006396314	906.679863809526	7.94004705612622	386.820573706699	111.512520923565	300.551824222553	35.317716753556	186.292466714281	4.78140564454206	0.606389824839029	7.88503607528593	3.14444662705448e-15	1.35090264708456e-12
Uchl1	NM_011670	0	0	2.94552135990472	3.09447696920608	0.806611198374627	0.9444208766123	48.2834653453809	40.0693832579896	63.6142001558577	26.2459328430066	88.2437086702319	7.05781960544553	101.492526764629	46.7954328875674	44.8095447022715	18.1361248193936	30.783698090992	4.37550960184275	0.555953187777556	7.87028422183172	3.5383645741823e-15	1.48213246101061e-12
Pvr	NM_027514	186.410979985438	260.314809595073	136.966743235569	159.881310075648	161.322239674925	210.605855484543	625.960640013331	527.580212896864	521.427870129981	541.495035497821	650.676137557424	321.130792047772	577.358430557275	424.145838512845	585.802828302867	377.995022551572	391.817171632434	1.45055080144787	0.184443755816774	7.86446141819432	3.70688810591703e-15	1.51485146864975e-12
Anxa2	NM_007585	133.345080573525	299.240388599944	132.548461195712	429.100806396577	650.935237088324	543.986424928685	4905.94496098603	2823.22196205252	1939.71167688353	2623.21191941419	3612.17378897378	2097.054650268	3027.54122292223	1460.61489459705	1741.01474904192	1533.93434656661	1747.09878565554	2.6801080183751	0.342511584576767	7.82486823529442	5.08188902930367e-15	2.02731073061864e-12
Atf3	NM_007498	10.8853126998796	54.7390954755994	32.4007349589519	39.1967082766104	109.699122978949	79.3313536354332	593.196859957537	306.363826160046	470.327938857243	390.926262872152	384.005589378152	371.417756736571	244.156550235664	495.832459106566	318.038475813683	193.770175701942	255.893013927811	2.64697339612433	0.339120974775327	7.80539569361048	5.93151442598807e-15	2.31122149319605e-12
Tgfb2	NM_009367	9.52464861239463	4.86569737560884	7.36380339976179	19.5983541383052	17.7454463642418	3.7776835064492	52.5944890369328	40.0693832579896	91.7713051428767	89.7887176208122	84.3648643330788	61.7559215476484	133.089256795127	145.364536203933	115.849066791239	54.4083744581808	58.2457217865362	2.85099041661147	0.368577592157005	7.7351159627659	1.03308894555454e-14	3.93395574608326e-12
Entpd2	NM_009849	153.755041885799	87.5825527609591	107.511529636522	96.9602783684572	182.294130832666	107.663979933802	456.106306566188	535.928001075612	936.484454753446	502.126136233311	1671.78190931296	311.426290090284	947.90190091493	578.471202290993	948.650848818821	406.631009108509	501.954723286454	2.46264621051033	0.319678582863548	7.70350703025198	1.32381819596339e-14	4.92901641630369e-12
Haus8	NM_001163042	80.2791811616119	117.993161358514	162.003674794759	81.4878935224268	139.54373731881	111.441663440251	463.003944472671	518.397645900241	436.956555168924	341.887809402323	247.276326493507	472.873913564851	530.442073845324	352.459217919125	215.304397715792	565.083468056896	302.277166508502	1.80366630667957	0.234394569672749	7.69500039697066	1.41493734962228e-14	5.15375549846117e-12
Tagln2	NM_178598	130.623752398555	215.307108870691	150.221589355141	318.731127828226	471.867551049157	203.994909348257	547.500008827087	1212.09884355419	3245.367063689	1626.55715382318	5397.41189514847	4581.40715138483	5671.13430214054	2445.31028025246	1445.92750344159	1168.34825152304	1801.98803078965	3.19543582385941	0.418837039823127	7.62930572045117	2.3602132307785e-14	8.41390908121143e-12
Lpl	NM_008509	209.542269472682	838.116372948622	337.26219570909	465.203037703981	2074.60400221954	193.606279705522	6476.88199418753	8600.7261605639	14461.2805501849	3175.06719156057	9307.28698699874	5857.99027251979	5718.05065885249	12556.1107264918	4247.07050519578	7839.5785864042	5147.39861191994	3.23446534130682	0.424717819290634	7.61556307364037	2.62544394892992e-14	9.16444028423349e-12
Ralb	NM_022327	322.477388733933	364.927303170663	265.096922391424	291.91232742844	252.469305091258	237.9940609063	559.570875163432	592.692960691097	557.92782103908	496.600676687415	606.069427680164	532.865380211138	668.318713978405	629.249225211545	465.582098613846	472.493778189465	457.265516574225	0.945645592553898	0.12456475985866	7.59159808622352	3.15983837995193e-14	1.08047126645091e-11
Akr1c18	NM_134066	0	3.64927303170663	0	2.06298464613739	0	0	289.700792072286	186.990455203952	561.05638825986	1538.14980108884	1470.08200378101	1.76445490136138	1269.61406122545	1831.99141517285	1447.02041916604	63.9537033104933	541.627234491249	5.40819142021317	0.71715952803039	7.54112747419845	4.65925383676552e-14	1.56131596070013e-11
Cd200	NM_010818	10.8853126998796	14.5970921268265	8.83656407971415	23.72432343058	9.67933438049552	7.5553670128984	150.885829204315	213.703377375945	119.928410129896	75.2843863128349	197.821061194806	32.6424156751856	219.262156878302	60.7344980030131	120.220729689021	47.7266442615621	82.0929689034546	3.06386107006938	0.406763156538408	7.53229740899624	4.98552421348342e-14	1.63789133719441e-11
Clip2	NM_001039162	51.705235324428	76.6347336658392	45.6555810785231	123.779078768243	95.1801214082059	110.497242563639	269.870083091147	332.241969514164	783.184660935231	521.465244643948	1504.0218917311	286.723921471225	782.258437421715	778.596351448462	372.684262035966	361.767963502641	406.01667366278	2.67965245096872	0.357905006390402	7.48704936539993	7.04392138095727e-14	2.26963274496037e-11
Paqr4	NM_023824	24.4919535747291	29.194184253653	35.3462563188566	54.6690931226408	56.4627838862239	29.2770471749813	137.95275812966	154.434081306835	141.828380675355	142.280583306826	256.97343733639	125.276297996658	221.177110213484	151.33842125341	73.2253535378583	176.58858376778	113.157270365959	1.97770302323552	0.264896685034726	7.4659410063069	8.27063976400356e-14	2.58190719320279e-11
Lif	NM_001039537	0	0	0	5.15746161534347	6.45288958699701	0.9444208766123	12.0708663363452	58.4345172512349	269.05678098707	293.540038375732	702.070825024702	36.1713254779083	280.540663604116	279.776949817158	40.4378818044889	29.5905194421685	125.890321262492	4.85389506932746	0.650208407515184	7.46513735169459	8.32127654031339e-14	2.58190719320279e-11
Ypel4	NM_001005342	2.7213281749699	13.3806677829243	8.83656407971415	0	4.03305599187313	12.2774713959599	193.133861381524	47.5823926188627	341.013827065008	62.1614198913315	604.130005511588	23.8201411683787	225.964493551438	275.794359784174	122.406561137912	79.2262294741932	126.030148688116	4.10810057195643	0.554578304391532	7.4076114038823	1.28594450203823e-13	3.91745456939102e-11
Rhbdf1	NM_001291818	285.739458371839	254.232687875562	306.33422143009	213.51891087522	398.465931997066	259.715741068383	685.452766956747	936.621833655508	793.613218337831	622.995563799789	1279.04892017622	876.051858525926	1146.09957110623	505.788934189027	669.957339085182	851.443333626269	630.317518192306	1.52013130596819	0.205346648801434	7.40275682530434	1.33385880842408e-13	3.99085791699025e-11
Scn1b	NM_011322	88.4431656865216	121.642434390221	110.457050996427	101.086247660732	177.454463642418	68.9427239926979	323.32677686639	386.502592676025	944.827300675526	521.465244643948	1885.11834785638	451.700454748514	893.325730862252	860.239447124644	320.224307262575	766.489906840688	501.327887245373	2.58308550527398	0.349249865977456	7.39609590985704	1.40246726955846e-13	4.12251563183368e-11
Tnfrsf12a	NM_001161746	206.820941297712	181.247227241429	268.042443751329	204.235479967601	95.9867326065806	428.767077981984	863.066943048684	734.60535972981	2428.81101906545	2250.2434000662	3061.37789309804	1138.07341137809	2403.266435653	759.679048791786	853.56718079205	1277.1650004394	1072.18472468182	2.62427874422719	0.356781716294769	7.35541824138499	1.90330224122225e-13	5.49824638822047e-11
Tmem71	NM_172514	34.0166021871237	53.5226711316972	91.3111621570462	31.9762620151295	78.2412862423388	32.1103098048182	711.318909106058	434.084985294888	457.813669974123	271.438200192148	894.073619713778	139.391937207549	371.500947025245	603.362389997146	328.96763305814	112.634880457287	290.360341597782	2.8247657071735	0.385439569637323	7.32868633552971	2.32419643665288e-13	6.60032394849475e-11
Serpinb6a	NM_001164117	190.492972247893	267.613355658486	266.569683071377	286.754865813097	360.555205673458	195.495121458746	926.007888945341	1848.20030277477	2077.36863459784	564.287556124643	1592.26560040133	681.961819376174	1742.60753501533	2202.37228824041	1342.10050961925	538.356547270421	942.688117893035	2.27587014660758	0.311081454221941	7.31599430219927	2.55482503518987e-13	7.13434891076772e-11
Ifngr1	NM_010511	263.96883297208	423.315671677969	275.406247151091	340.392466612669	731.596356925786	312.603310158671	1282.09844586753	879.022095222148	1381.78385584445	1591.33234921809	1791.05637268042	947.512282031062	1643.02996158588	1321.2242434426	1259.03891456139	971.714477165405	963.443492694827	1.69963730492363	0.233113879580774	7.2910171971751	3.07623493504307e-13	8.44956005518797e-11
Nipal1	NM_001081205	2.7213281749699	102.179644887786	19.1458888393807	40.2282005996791	19.358668760991	53.8319899669011	422.480321772083	58.4345172512349	690.370500052095	317.023241445791	610.917983101605	561.9788860836	663.531330640451	774.613761415478	786.899321600866	565.083468056896	355.549940790613	3.40932336148454	0.468330724161981	7.2797345670308	3.3447761958832e-13	9.03898792935854e-11
Ddr1	NM_001198831	16.3279690498194	27.9777599097508	11.7820854396189	51.5746161534347	50.8165054976015	28.332626298369	33.6259847941046	107.686467505847	697.670490233915	480.024298049727	1298.44314186198	653.730540954392	1066.62900769619	341.507095328418	417.493806738237	199.49737301333	342.694985532796	3.61594380243256	0.497739100306975	7.26473728948051	3.73763962488458e-13	9.94034157380018e-11
Cdkn2b	NM_007670	5.44265634993979	9.73139475121768	2.94552135990472	10.3149232306869	9.67933438049552	7.5553670128984	51.7322842986224	33.3911527149914	343.099538545527	424.769702590766	2501.85459746372	22.0556862670173	217.34720354312	639.205700294006	103.826993822336	81.1352952446556	279.005459491869	4.56362692146867	0.628536054338957	7.26072417002128	3.85023375830891e-13	1.00797916594478e-10
Fhl3	NM_010213	4.08199226245484	9.73139475121768	7.36380339976179	16.5038771690991	45.9768383073537	11.3330505193476	126.744096531625	66.7823054299827	637.184857298837	302.518910137814	1759.05590689891	119.100705841893	541.931793856415	297.698604965589	162.844442942401	140.316334128993	265.573057152606	4.00090809136919	0.551402496578529	7.25587590951248	3.99070822254092e-13	1.02868178874882e-10
Sox4	NM_009238	10.8853126998796	13.3806677829243	0	34.0392466612669	4.83966719024776	9.444208766123	82.7716548777959	43.4084985294888	176.242620103934	518.702514871	1058.92450404278	140.27416465823	637.679460615498	348.47662788614	89.619089404543	329.313845404779	218.625130218415	4.06475171621936	0.561421571967343	7.24010604361993	4.48334053614621e-13	1.13815713156257e-10
Lama5	NM_001081171	213.624261735137	104.61249357559	100.14772623676	181.54264886009	178.261074840792	134.107764478947	1519.20474890288	663.649160210454	2310.96832041608	1163.79991685437	4574.12718458773	325.541929301175	2956.68794952051	715.870558428957	1134.44652197458	523.084021106721	1049.97976756442	3.11141143826607	0.430197993742541	7.2325103406413	4.74146525992913e-13	1.18572015567332e-10
Npc1l1	NM_207242	0	0	0	0	0	0	183.64960926011	4.17389408937392	107.414141246776	91.1700825072863	448.976232025466	0.882227450680691	162.771033490443	111.512520923565	14.2079044177934	16.2270590489311	71.3115440287765	5.20600031240509	0.721810398421468	7.21242077391809	5.49658122059728e-13	1.35434144633981e-10
Pkmyt1	NM_023058	36.7379303620936	59.6047928512083	53.0193844782849	52.6061084765034	91.9536766147074	45.3322020773904	401.787408052634	237.911963094314	322.242423740328	267.984787975963	314.186391309397	256.728188148081	353.308890341019	222.029394338884	56.8316176711736	352.222634650329	195.280487136394	2.20651159419068	0.306346294977124	7.20267106333195	5.90442946549213e-13	1.43374950281624e-10
Grrp1	NM_001099296	4.08199226245484	3.64927303170663	2.94552135990472	5.15746161534347	7.25950078537164	4.7221043830615	47.4212606070706	46.7476138009879	32.3285279480588	22.1018381835845	45.5764209615483	82.0471529133043	105.322433434992	21.9042451814145	21.8583144889129	45.8175784910997	31.183827465551	3.04650749446364	0.423411846578378	7.19513995435577	6.23967292253583e-13	1.49351028310126e-10
Cd14	NM_009841	13.6066408748495	32.8434572853597	53.0193844782849	36.1022313074043	227.464357941645	108.608400810415	82.7716548777959	424.902418298265	2120.1257199485	640.953307323952	3073.98413719379	8733.16953428816	4025.23191055188	2770.88701544894	1554.12616016171	1280.0285990951	1573.61405811788	4.14202694972079	0.57624297795848	7.18798685303759	6.57535915846197e-13	1.55169215070465e-10
Psrc1	NM_001190161	6.80332043742474	4.86569737560884	16.2003674794759	7.22044626148086	17.7454463642418	9.444208766123	28.4527563642423	74.2953147908558	1052.2414419223	775.63638375517	2112.03074157984	14.1156392108911	382.033190368744	1618.92284840818	109.291572444565	79.2262294741932	394.282850312709	4.56415796582751	0.63560664871103	7.18079015548899	6.93096653223903e-13	1.61289367010646e-10
Slc7a7	NM_001253679	68.0332043742474	103.396069231688	104.566008276617	80.4564011993581	162.1288508733	89.7199832781685	132.779529699798	616.066767591591	508.913601246861	551.16458970314	711.767935867585	283.195011668502	435.651883753831	668.079478033144	416.400891013791	353.17716753556	330.343585834199	2.1236161103207	0.296346143094127	7.16599881526443	7.72214411593405e-13	1.77239074880103e-10
5330417C22Rik	NM_001033304	4.08199226245484	10.9478190951199	0	12.3779078768243	25.8115583479881	16.0551549024091	87.9448833076581	15.0260187217461	475.542217558543	558.762096578747	1727.0554411174	53.8158744915222	882.793487518753	1116.1208567439	1453.57791351271	87.8170254412743	407.983140467315	4.50939994322769	0.631280725489875	7.14325617929867	9.11455267759847e-13	2.06370716369138e-10
Rbp1	NM_011254	170.083010935618	471.972645434057	136.966743235569	153.692356137235	248.436249099385	54.7764108435134	1251.05907528835	972.517322824124	2013.75443444199	1956.01267924723	1024.01490500841	600.796893913551	1316.5304179374	2929.19496926007	911.491714187669	1254.25621119385	966.597252436752	2.6285173523789	0.368789977589472	7.12740994090925	1.02275146942792e-12	2.28482678270197e-10
Adm2	NM_182928	0	0	0	2.06298464613739	0	2.8332626298369	26.7283468876216	10.0173458144974	43.7999410909184	93.9328122802343	410.187788653935	4.41113725340346	190.537856850577	184.194789025531	67.7607749156301	16.2270590489311	65.7933811935784	4.80524476740756	0.676561883973966	7.10244676981014	1.22567245365654e-12	2.70212394223885e-10
Nid1	NM_010917	123.82043196113	127.724556109732	25.0369315591901	290.880835105372	165.355295666798	470.321596552926	510.425205079741	774.6747429878	2528.92517013041	6614.66575888091	5218.01534455514	985.448062410332	4546.0992177213	4464.48342697558	4491.88362747161	1453.75358420718	2049.46961171095	3.52492638409201	0.497443706562659	7.08608097275828	1.37963107511928e-12	3.00204138488618e-10
Serpinb6b	NM_011454	32.6559380996387	46.224125068284	26.5096922391424	59.8265547379842	71.7883966553418	12.2774713959599	264.696854661285	212.86859855807	405.670882961125	239.666807803245	204.609038784823	648.437176250308	598.422917244274	297.698604965589	194.538998951325	91.6351569821993	212.970450959912	2.73513427521988	0.386480421967309	7.07703190059971	1.4727464107041e-12	3.16357257837784e-10
Gdpd1	NM_025638	13.6066408748495	4.86569737560884	1.47276067995236	11.3464155537556	20.9718911577403	7.5553670128984	42.2480321772083	69.2866418836071	695.584778753395	210.65814518729	240.488348903489	52.0514195901608	245.114026903255	231.985869421345	103.826993822336	49.6357100320246	125.043671208057	3.70860505064332	0.524639182768425	7.06886784756275	1.56202812452429e-12	3.2843211920001e-10
Rsc1a1	NM_023544	3133.60939347783	2662.75288880194	2948.46688126462	2733.45465613204	2898.15403576003	3470.7467215502	1065.68505655162	1213.76840118994	1449.56947896135	1474.60701631103	1244.13932114184	1408.91723873706	1272.48649122822	1286.37658065398	2259.05680242915	1562.57033312354	2005.27258108215	-1.05394813328921	0.149108637638317	-7.0683238072747	1.56816290874371e-12	3.2843211920001e-10
Slc1a4	NM_018861	85.7218375115517	161.784437738994	182.622324314092	297.069789043784	174.228018848919	277.659737724016	2151.20082208438	1216.27273764356	797.784641298871	1180.37629549206	1215.04798861319	194.972266600433	1328.02013794849	1380.96309393736	852.474265067605	1229.43835617784	795.352296877822	2.42746111271187	0.344074118623312	7.05505291250758	1.72535056602849e-12	3.56891959676634e-10
Slc7a11	NM_011990	0	4.86569737560884	0	6.18895393841216	7.25950078537164	0	93.9803164758307	203.686031561447	1383.86956732497	178.886752798387	1441.96038233665	37.053552928589	2891.57953612433	2535.91420350286	1024.06203380557	67.7718348514182	617.31739773809	5.04021076782223	0.714722364195721	7.05198412742268	1.76384327642156e-12	3.60404806054185e-10
Mthfd1l	NM_001170785	5.44265634993979	46.224125068284	25.0369315591901	17.5353694921678	38.7173375219821	18.888417532246	171.578742923764	85.147439423228	123.056977350676	103.602366485553	156.12348457041	115.571796039171	245.114026903255	178.220903976055	174.866515911304	73.4990321628057	98.6641327043768	2.36942122666187	0.336132241518745	7.04907454267441	1.80111650608685e-12	3.63586832041989e-10
Inpp5j	NM_172439	1.36066408748495	3.64927303170663	0	10.3149232306869	3.22644479349851	0.9444208766123	770.811036049474	225.390280826192	52.1427870129981	107.746461144975	62.0615093944488	16.7623215629331	123.514490119218	153.329716269902	6.55749434667388	158.452458948386	106.016517605949	4.41820561770437	0.627507159182209	7.04088479797162	1.9102289685879e-12	3.81022456770121e-10
Casp4	NM_007609	32.6559380996387	49.8733980999906	14.7276067995236	27.8502927228547	96.7933438049552	21.7216801620829	65.5275601115884	213.703377375945	278.44248264941	225.853158938505	308.368124803667	581.387889998576	404.055153723334	382.328643166508	263.392689591401	297.814260192148	204.030975015008	2.7025523992438	0.385531832488954	7.00993321821546	2.38431903902066e-12	4.69991358809307e-10
Sptlc2	NM_011479	187.771644072923	300.456812943846	293.079375310519	289.849342782303	321.031256953101	311.658889282059	486.283472407051	592.692960691097	697.670490233915	773.564336425459	704.979958277567	691.666321333662	703.745350679266	586.436382356962	795.642647396431	402.812877567584	508.708882419609	1.16520548634524	0.166859431471872	6.98315627751408	2.8862104365076e-12	5.62307626321917e-10
Nupr1	NM_019738	31.2952740121538	76.6347336658392	41.237299038666	50.543123830366	75.0148414488403	60.4429361031872	1654.57089281761	1039.29962825411	222.128272675372	308.735052126947	380.126745040999	256.728188148081	504.590203820372	892.10016738852	183.609841706869	161.31605760408	371.148328605125	3.04604954273585	0.436745689877301	6.9744238199388	3.07126910374738e-12	5.8328964824296e-10
Akr1b7	NM_009731	5.44265634993979	8.51497040731547	20.618649519333	3.09447696920608	15.3256127691179	0.9444208766123	513.011819294672	255.442318269684	198.142590649393	31.0807099456658	66.9100648158901	434.938133185581	480.653287130601	472.932566416905	9.83624152001082	115.49847911298	164.524187327057	4.02893798648409	0.577686221557597	6.97426706079469	3.07469525615943e-12	5.8328964824296e-10
Prnd	NM_001126338	0	3.64927303170663	0	1.03149232306869	0	0.9444208766123	75.0118122330025	50.0867290724871	52.1427870129981	174.742658138965	135.759551800357	0	21.0644866869984	40.8215478380907	54.6457862222823	43.9085127206372	40.8630661223254	4.52261681500536	0.648572182684021	6.97318962445964	3.09834549051766e-12	5.8328964824296e-10
Arpc1b	NM_023142	449.019148870033	679.981208241335	537.557648182611	682.847917871475	811.450865564874	583.652101746402	1032.05907175752	1583.57541750847	2413.16818296155	2208.80245347198	2466.94499842934	2737.55177946219	3149.14075970627	1452.64971453108	1265.59640890806	1690.47773974453	1484.02971355986	1.64191912169832	0.23572965971956	6.96526319026488	3.27790365776211e-12	6.10236397620046e-10
Srxn1	NM_029688	1151.12181801227	1217.64076824611	1313.7025265175	1636.97831671002	1051.01439148214	1030.36317638402	4343.78747160766	3597.06192622245	8227.08893491084	4099.2003006117	3425.01954970614	2224.09540316602	6609.46143637956	5886.26806875104	2724.638901043	3050.68710119905	3224.25813068434	1.79153270690631	0.25754911753151	6.95608171395548	3.4986697962804e-12	6.44178158644815e-10
Mthfd2	NM_008638	10.8853126998796	48.6569737560884	70.6925126377132	37.133723630473	29.8446143398612	46.2766229540027	194.858270858144	238.746741912188	155.385505298734	184.412212344284	263.761414926407	195.854494051113	271.923373595798	170.255723910086	66.6678591911845	169.906853571161	134.70388810482	2.15287117045257	0.309768119414416	6.94994428258901	3.65430510449e-12	6.65520456801412e-10
Adcy1	NM_009622	0	12.1642434390221	16.2003674794759	11.3464155537556	43.5570047122298	56.665252596738	725.114184919024	53.4258443439862	3002.38167620843	3046.60025711848	1991.78656712809	129.687435250062	445.22665042974	1336.15895606629	369.405514862629	126.952873735755	710.417077740232	4.36989192543233	0.629167903006054	6.94550994186727	3.77095667135579e-12	6.79380419662003e-10
Chmp4c	NM_025519	8.16398452490969	8.51497040731547	11.7820854396189	18.5668618152365	12.0991679756194	16.0551549024091	43.1102369155187	43.4084985294888	106.371285506516	149.878090182433	109.577352524574	46.7580548860766	75.6406567396762	58.7432029865208	78.6899321600866	36.2722496387872	51.4769865709242	2.43325302878365	0.35043052192561	6.9436104349957	3.82203565170546e-12	6.81257524939627e-10
Slpi	NM_011414	40.8199226245484	26.7613355658486	159.058153434855	128.936540383587	54.0429502911	55.7208317201257	115.53543493359	176.973109389454	2342.25399262387	1498.09021938109	1070.56103705424	4916.65358264349	3054.35056961477	517.73670428798	1339.91467817036	560.31080363074	1003.60749160935	3.72993840611678	0.53872513575835	6.92363908520111	4.40186541222515e-12	7.76350052440342e-10
Slc35e3	NM_029875	934.776228102159	678.764783897433	1148.75333036284	663.24956373317	563.821227663864	582.707680869789	189.685042428282	301.355153252797	300.342453194869	202.369955868446	248.246037577795	389.944533200866	252.773840243981	197.138206632731	370.498430587074	300.677858847841	457.819020403996	-1.44255486603885	0.208629394957332	-6.91443727924279	4.69724173354464e-12	8.19815471307712e-10
Sprr1a	NM_009264	0	2.43284868780442	0	9.28343090761824	1.61322239674925	0	136.228348653039	67.6170842478575	25.0285377662391	654.766956188692	116.365330114592	36.1713254779083	552.464037199914	11.9477700989534	55.738701946728	87.8170254412743	109.842163695461	4.58271487659947	0.662924314989689	6.9128779454571	4.74918553452642e-12	8.20336119907114e-10
Cyp4f16	NM_024442	43.5412507995183	103.396069231688	153.167110715045	76.3304319070833	177.454463642418	74.6092492523717	294.874020502148	500.867290724871	555.84210955856	323.239383434924	651.645848641712	452.582682199195	563.953757211004	474.923861433397	239.348543653597	297.814260192148	311.47439581873	1.98403841447747	0.288562803177588	6.8755861553523	6.1735481976663e-12	1.05425817365825e-09
Myo9b	NM_001142322	913.0056027024	918.400379646168	1203.24547552108	932.469060054099	1264.76635905141	982.197711676792	1759.75987089147	2218.84209791118	1753.040499377	1587.8789370019	2097.48507531551	1894.14233661144	2058.5748353203	1741.38749192246	1485.27246952163	2216.42535950695	1564.18084762699	0.855616130472017	0.124465836896264	6.87430504472587	6.22927837613649e-12	1.05425817365825e-09
Ppap2c	NM_001302389	351.051334571117	366.143727514565	530.193844782849	261.999050059448	432.3436023288	910.421725054258	1268.30317005456	1101.07326077684	2056.51151979264	1185.90175503796	2400.03493361345	1918.8447052305	2502.84400908245	1331.18071852506	1496.20162676609	1873.74805370893	1249.17481480622	1.79778784826217	0.261979298554431	6.86232789454029	6.77473367381542e-12	1.13510662704777e-09
Fabp4	NM_024406	54.4265634993979	79.0675823536436	88.3656407971415	135.125494321999	67.7553406634686	121.830293082987	757.877964974818	304.694268524296	688.284788571575	658.911050848114	864.012576100842	135.863027404826	826.302364130893	265.837884701713	502.741233244998	271.087339405673	363.886463289149	2.40243658867004	0.350403119338763	6.85620776779505	7.07125135406246e-12	1.17305758848828e-09
Cstb	NM_007793	544.265634993979	643.488477924269	712.816169096941	611.674947579735	613.024510764716	483.543488825498	1908.05908588086	1990.11270181349	2614.43934083172	1330.94506811773	1241.23018788898	2355.54729331745	2749.87298932089	2341.76293939486	879.797158178746	1275.25593466894	1393.48974553742	1.59987141303451	0.233510876780033	6.85137855287824	7.3141679131752e-12	1.20145964103187e-09
Bex2	NM_009749	0	2.43284868780442	0	0	0	0	12.9330710746556	5.00867290724871	143.914092155875	26.9366152862437	530.43196310568	13.2334117602104	54.5761700526778	124.455938530764	14.2079044177934	35.317716753556	60.2155252957818	4.82865211940371	0.706232798190871	6.83719608006464	8.07581735976618e-12	1.31369242585323e-09
Sult2a2	NM_009286	0	0	0	0	0	0.9444208766123	18.9685042428282	7.51300936087306	26.071393506499	4.83477710265912	15.5153773486122	100.573929377599	121.599536784036	42.812842854583	67.7607749156301	3.81813154092497	25.6507936194286	4.75350002603125	0.696015519598876	6.82958912866019	8.51581755916825e-12	1.37194733849869e-09
Adcy9	NM_001291910	1061.31798823826	673.899086521824	988.222416248032	898.429813392832	800.964919986004	716.815445348736	411.271660174048	468.310916827754	504.742178285822	444.799493444639	448.006520941177	433.173678284219	365.7560870197	494.83681159832	579.245333956193	485.857238582703	610.978099303141	-0.87937645784552	0.128876189034194	-6.82342071437418	8.88978140989708e-12	1.41855511926501e-09
C2cd4c	NM_001168624	8.16398452490969	7.29854606341326	10.3093247596665	6.18895393841216	6.45288958699701	4.7221043830615	132.779529699798	121.877707409719	112.628419948076	183.03084745781	241.458059987777	7.94004705612622	165.643463493215	32.8563677721218	19.6724830400216	56.3174402286433	69.8337605843604	3.44586697866523	0.505984199529033	6.81022644950696	9.74452364080491e-12	1.54027824152534e-09
Ywhah	NM_011738	1024.58005787617	1054.63990616322	1083.95186044494	1227.47586445175	1346.23409008725	1095.52821687027	2384.85830616649	2175.43359938169	2640.51073433822	2201.89562903961	2731.67612444004	2294.67359922048	2149.53511874143	1695.58770654314	1513.68827835722	1949.1561516422	1785.58907773526	0.925348713617809	0.135905965833697	6.80874241201541	9.84555805854199e-12	1.54170397449412e-09
Wfdc3	NM_027961	0	1.21642434390221	0	0	7.25950078537164	0.9444208766123	82.7716548777959	48.4171714367375	91.7713051428767	15.1950137512144	48.4855542144131	98.8094744762374	109.152340105356	22.8998926896607	5.46457862222823	41.9994469501747	35.8991736420363	4.06731603098236	0.597970648334802	6.80186568071328	1.03272866658661e-11	1.60216377857951e-09
Clcf1	NM_001310038	36.7379303620936	43.7912763804796	119.293615076141	52.6061084765034	144.383404509058	57.6096734733503	165.543309755592	440.763215837886	585.042070285839	230.687936041164	804.860199959258	584.916799801298	833.004700804029	481.89339399112	215.304397715792	415.221805075591	325.728739846575	2.49818705231001	0.367465926024455	6.79841823522912	1.05774015528543e-11	1.62591158732177e-09
S100a11	NM_016740	55.7872275868829	72.9854606341326	38.2917776787613	42.2911852458164	100.826399796828	157.718286394254	578.539379406261	308.86816261367	322.242423740328	388.854215542441	557.583873465751	1093.07981139338	889.495824191889	237.959754470822	254.649363795836	304.495990388766	337.729321021613	2.50418650682568	0.369504960576478	6.77713907526116	1.22578881160246e-11	1.86709923076356e-09
Mfi2	NM_013900	0	0	0	0	4.03305599187313	6.6109461362861	62.0787411583469	146.921071945962	287.82818431175	13.1229664215033	525.583407684238	4.41113725340346	146.493930141398	308.650727556296	194.538998951325	13.3634603932374	107.102289246601	4.59849837646628	0.678773569943889	6.77471631201907	1.24650605410124e-11	1.88155035463659e-09
Tpm1	NM_001164248	561.954268131283	742.018849780348	833.582544853035	695.2258257483	843.715313499859	1035.08528076708	1889.95278637634	1621.14046431283	2014.79729018225	2451.92267349141	3683.93240921111	1743.28144254505	2066.23464866103	1748.35702448018	1412.04711598378	1784.02196249719	1570.45436878257	1.35588310518709	0.200401169112886	6.76584428718241	1.32534026871559e-11	1.98268537520801e-09
Pdgfb	NM_011057	28.5739458371839	63.2540658829149	26.5096922391424	64.9840163533277	78.2412862423388	28.332626298369	145.712600774453	156.103638942585	445.299401091004	162.310374160699	451.88536527833	171.152125432054	377.24580703079	453.019616251983	278.69350973364	136.498202588068	191.738517133555	2.38475429023606	0.352664507134197	6.76210461215652	1.36001441293064e-11	2.01655234412857e-09
Lysmd2	NM_027309	4.08199226245484	10.9478190951199	0	4.12596929227477	16.9388351658672	2.8332626298369	7.75984264479336	143.581956674463	254.456800623431	182.340165014573	247.276326493507	55.5803293928835	228.83692355421	314.624612605773	86.3403422312061	22.9087892455498	98.9146229328714	3.82165533538242	0.566160436765084	6.75012785636969	1.47714927709857e-11	2.17102071384092e-09
Pck2	NM_028994	76.1971888991571	71.7690362902304	88.3656407971415	100.054755337663	152.449516492804	143.55197324507	397.476384361082	717.909783372315	457.813669974123	407.50264150984	1781.35926183754	329.070839103898	772.683670745807	311.637670081034	457.931688542726	361.767963502641	414.221355255817	2.37504316003047	0.351930439069893	6.74861534088216	1.49262719845131e-11	2.17469293130885e-09
Vcpkmt	NM_001033236	46.2625789744882	34.0598816292619	32.4007349589519	42.2911852458164	79.0478974407134	57.6096734733503	134.503939176418	156.938417760459	125.142688831195	150.56877262567	178.42683950904	95.2805646735147	127.344396789581	113.503815940057	123.499476862358	115.49847911298	100.773708937741	1.39702729505103	0.207690632908626	6.72648195773787	1.73814188792656e-11	2.49401588657829e-09
Smox	NM_001177833	53.065899411913	37.7091546609685	88.3656407971415	53.6376007995721	103.246233391952	111.441663440251	300.90945367032	217.042492647444	740.427575584573	1327.49165590155	1632.99346594143	217.910180318131	761.193950734717	413.193715922138	309.295150018118	322.63211520816	418.159746778024	2.82888832112985	0.420577790567419	6.72619521186146	1.74156883753901e-11	2.49401588657829e-09
Plxna3	NM_008883	17.6886331373043	18.2463651585331	5.89104271980943	34.0392466612669	23.3917247528642	13.2218922725722	39.6614179622772	44.2432773473636	472.413650337763	236.21339558706	395.642122389611	74.1071058571781	270.008420260616	219.042451814145	155.194032871282	123.13474219483	133.88372008278	3.10220128431148	0.461322650422407	6.72458046764228	1.7609908142287e-11	2.50045771969507e-09
Src	NM_001025395	21.7706253997592	31.6270329414575	20.618649519333	77.361924230152	79.854508639088	26.4437845451444	90.5314975225892	422.398081844641	631.970578597537	490.384534698282	467.400742626943	224.967999923576	673.106097316359	228.00327938836	186.888588880206	129.816472391449	237.696524904055	2.80786383827099	0.417763215855575	6.72118494808241	1.80252624168282e-11	2.53792665373073e-09
Nedd9	NM_001111324	36.7379303620936	62.0376415390127	103.093247596665	83.5508781685642	154.869350087928	70.8315657459225	170.716538185454	192.833906929075	455.727958493603	359.845552926486	337.459457332315	412.882446918564	451.928987102876	515.745409271488	295.087245600325	280.632668257985	248.998799032397	1.95205230492446	0.290747960246799	6.71389853695784	1.89492096525228e-11	2.6457833977335e-09
Ifi27l2b	NM_145449	209.542269472682	541.308833036483	655.378502578799	433.226775688851	999.391274786162	946.309718365525	4657.62999635264	1951.71287619125	4398.76551241652	3572.90027886509	4520.79307495188	2007.94967774925	2922.21878948724	1683.63993644418	1557.40490733505	2716.60059136812	2110.92331344311	2.15276209347686	0.320886352406182	6.70879916622902	1.96232519895003e-11	2.71725278581883e-09
C920025E04Rik	NM_001271005	12.2459767873645	23.112062534142	32.4007349589519	43.3226775688851	49.2032831008522	33.0547306814305	284.527563642423	144.416735492338	662.213395065076	162.310374160699	197.821061194806	62.6381489983291	328.414496983658	323.585440179988	145.357791351271	108.816748916362	163.340076351036	2.6972569435765	0.404272470342019	6.67187884768554	2.52549023852819e-11	3.46840893004425e-09
A730090H04Rik	NR_040279	0	0	0	0	1.61322239674925	2.8332626298369	17.2440947662075	14.1912399038713	81.342747740277	104.29304892879	81.4557310802141	5.29336470408415	50.7462633823144	263.846589685221	37.159134631152	3.81813154092497	41.4898019618526	4.48603228469265	0.672500831949136	6.67067172495624	2.54635225177048e-11	3.46862861613125e-09
Pls1	NM_001033210	0	2.43284868780442	0	6.18895393841216	7.25950078537164	15.1107340257968	8.62204738310374	49.2519502546123	199.185446389653	585.008029421753	97.9408195131145	41.4646901819925	205.85748353203	270.816122242943	368.312599138183	50.5902429172559	119.252591775752	4.10361663572393	0.615558482567646	6.6664935208215	2.61987248953017e-11	3.5399970614579e-09
Nol4l	NM_001001986	20.4099613122742	19.4627895024354	22.0914101992854	34.0392466612669	51.6231166959761	33.9991515580428	100.015749644003	121.877707409719	279.48533838967	108.437143588212	287.034480949326	80.2826980119429	195.325240188531	195.146911616239	100.548246649	84.9534267855806	108.420788697594	2.23325694673636	0.335981540531819	6.64696323256742	2.99201731135144e-11	4.01050000413547e-09
Relb	NM_001290457	28.5739458371839	62.0376415390127	67.7469912778085	104.180724629938	179.067686039167	52.8875690902888	251.763783586629	352.276661143159	358.742374649427	256.93386888417	360.732523355234	515.220831197524	623.317310601636	445.054436186014	218.583144889129	487.766304353165	272.805362328718	2.12920033348194	0.320617114077275	6.64094410433987	3.11680228654761e-11	4.14460494532582e-09
Cx3cl1	NM_009142	13.6066408748495	8.51497040731547	10.3093247596665	33.0077543381982	30.6512255382358	12.2774713959599	38.7992132239668	109.356025141597	160.599784000034	191.319036776654	168.729728666158	187.032219544307	237.454213562528	86.6213332174121	90.7120051289887	43.9085127206372	88.9312162060317	2.65175361735831	0.399476269632432	6.63807544763111	3.1780519456951e-11	4.19277640552137e-09
1500017E21Rik	NR_033510	1623.27225636954	1094.78190951199	513.993477303373	2534.37663777978	2436.77243028975	255.938057561933	265.559059399595	253.772760633934	147.042659376655	133.992393987981	79.5163089116375	127.9229803487	151.281313479352	439.080551136537	132.242802657923	146.998064325611	646.033978942143	-2.70713514558988	0.408435966616565	-6.62805278392955	3.4014385113701e-11	4.45242986390672e-09
Tes	NM_207176	16.3279690498194	23.112062534142	23.5641708792377	34.0392466612669	42.7503935138552	40.6100976943289	21.5551184577593	171.964436482206	229.428262857192	155.403549728329	417.945477328241	275.254964612376	427.992070413105	320.598497655249	194.538998951325	109.771281801593	156.553537413752	2.72653864342712	0.411952298867014	6.61857853670408	3.62669216699494e-11	4.71048273317831e-09
Ets2	NM_011809	361.936647270996	413.584276926751	360.826366588328	577.635700918469	396.046098401942	787.647011094659	1763.20868984471	1733.00082590805	2082.58291329914	1931.83879373394	1830.81452713624	932.514415369491	973.753770939883	1057.37765375737	1177.07023522796	1163.57558709689	1096.46334459468	1.56335483687254	0.23712542927819	6.59294467755482	4.31187285785894e-11	5.55734074872512e-09
Arhgef2	NM_001198911	92.5251579489765	135.023102173145	57.437666518142	191.857572090777	344.422981705966	258.77132019177	1007.05513434652	562.640923247605	857.227418493689	919.29833194847	1494.32478088821	447.28931749511	883.750964186344	948.852075358548	745.368524071931	585.128658646752	595.685870581997	2.12997090234492	0.323734982472518	6.579365893909	4.72458817122738e-11	6.04278433655838e-09
Ddi2	NM_001017966	3362.20096017531	2926.71697142872	3247.43729929495	3584.43582266371	3211.92579192776	3995.84472894664	1151.90553038266	1283.88982189142	1638.3263679484	1917.33446242596	1363.4137845093	1451.26415636974	1358.6593913114	1457.62795207231	2567.25903672282	1706.70479879346	2264.05917980404	-1.08031706365353	0.164315776786862	-6.57463990846619	4.87710523946086e-11	6.19059835508839e-09
Nudt7	NM_001290180	17332.1391463833	14222.4334289046	15444.8412506604	7653.67303716971	5424.46030906936	4531.33136598582	2737.50004413544	3175.49862319568	1144.01274706518	1756.40545315173	745.707823817674	709.310870347276	528.527120510143	666.088183016651	1750.85099056193	2466.51297543753	5018.08083558827	-2.59890141753984	0.396153088819291	-6.56034621687718	5.36829917684022e-11	6.7628460682675e-09
Fam101b	NM_029658	31.2952740121538	30.4106085975552	35.3462563188566	21.6613387844426	16.1322239674925	10.3886296427353	163.818900278971	28.3824798077427	239.856820259791	199.607226095498	128.001863126051	138.509709756869	178.090660171896	75.6692106267048	159.565695769064	83.9988939003494	96.2959869447608	2.39933655337477	0.365812844757861	6.55891827681158	5.41994934887039e-11	6.77695905524801e-09
Gpnmb	NM_053110	1.36066408748495	20.6792138463376	14.7276067995236	28.8817850459234	23.3917247528642	21.7216801620829	148.299214989384	126.886380316967	108.456996987036	321.167336105213	175.517706256176	64.4026038996905	157.026173484897	409.211125889154	187.981504604651	31.499585212631	115.075706402501	2.93144345752227	0.448539761361964	6.53552641268885	6.33861940427971e-11	7.86693097175604e-09
Mmp12	NM_008605	2.7213281749699	35.2763059731641	5.89104271980943	23.72432343058	44.3636159106045	11.3330505193476	222.448822484076	107.686467505847	195.014023428613	256.243186440933	364.611367692387	99.6917019269181	184.792996845032	702.927140821758	154.101117146836	64.9082361957245	154.733420451038	3.13810161841575	0.480387636851237	6.53243626123446	6.47083386505789e-11	7.94167436494999e-09
B4galt6	NM_019737	27.213281749699	38.9255790048707	26.5096922391424	33.0077543381982	122.604902152943	42.4989394475535	70.7007885414506	132.729832042091	1039.72717303918	891.671034218989	1243.16961005755	230.26136462766	986.200967618563	1041.44729362544	692.90856929854	115.49847911298	420.942203819678	3.29214965865002	0.504010300199328	6.53190948150867	6.49364003579915e-11	7.94167436494999e-09
Dusp10	NM_022019	97.9678142989162	79.0675823536436	78.056316037475	90.771324430045	122.604902152943	105.775138180578	265.559059399595	165.286205939207	212.742571013032	241.738855132956	249.215748662083	203.79454110724	146.493930141398	203.112091682208	166.123190115738	251.042148815817	167.45946371643	1.1170323951016	0.171158044289254	6.5263213291561	6.74046354721916e-11	8.18380193722153e-09
Ecscr	NM_001033141	38.0985944495785	23.112062534142	14.7276067995236	33.0077543381982	31.4578367366104	33.0547306814305	58.6299222051054	88.4865546947271	144.956947896135	84.9539405181531	188.123950351923	105.867294081683	123.514490119218	126.447233547257	71.039522088967	72.5444992775745	77.3764337700141	1.81160866153345	0.277790574786342	6.5214907414581	6.96120193553631e-11	8.39100276474179e-09
Cyp2a4	NM_009997	95.2464861239463	90.0154014487635	13.2548461195712	101.086247660732	366.20148406208	14.1663131491845	314.704729483286	534.258443439862	46069.1951817241	44603.5815018033	62604.5476016502	156.154258770482	27123.3990395133	53746.0481426336	50547.3522556112	2025.5187824607	18025.2956697284	4.72617298584715	0.725698058394692	6.51258871534238	7.38665604700779e-11	8.8402444334011e-09
Trpm4	NM_175130	19.0492972247893	18.2463651585331	19.1458888393807	33.0077543381982	27.4247807447373	22.6661010386952	259.523626231422	30.886816261367	531.856427532581	127.085569555611	498.431497324167	62.6381489983291	157.026173484897	498.819401631304	180.331094533532	76.3626308184994	160.156348357253	3.04472572061287	0.468397048900661	6.50030935882049	8.01550074562126e-11	9.52480248176483e-09
Cldnd2	NM_028849	1.36066408748495	1.21642434390221	0	1.03149232306869	4.03305599187313	0.9444208766123	12.0708663363452	5.84345172512349	130.356967532495	52.4918656860133	53.3341096358544	2.64668235204207	46.9163567119511	80.6474481679354	31.6945560089238	69.6809006218807	30.8918289000941	3.97557182324365	0.611761816803367	6.49856155458863	8.10916152895812e-11	9.56823953645727e-09
Kcnk10	NM_029911	46.2625789744882	99.7467961999812	27.9824529190948	14.4408925229617	12.0991679756194	15.1107340257968	0	1.66955763574957	1.04285574025996	2.07204732971105	0.969711084288262	0	0	1.99129501649223	3.27874717333694	5.72719731138746	14.524627119323	-3.74016353719285	0.576262316435485	-6.49038368555473	8.5618045192374e-11	1.00316807496379e-08
Tspyl4	NM_030203	76.1971888991571	160.568013395092	164.949196154664	121.716094122106	58.0760062829731	57.6096734733503	12.0708663363452	3.33911527149914	25.0285377662391	20.0297908538735	25.2124881914948	35.2890980272277	16.2771033490443	23.8955401979068	19.6724830400216	20.9997234750873	52.5581824272551	-2.27768333653497	0.351083184699668	-6.48758879888651	8.72209351049685e-11	1.0148519220026e-08
Ndrg1	NM_008681	140.14840101095	169.082983802407	282.770050550853	406.407975289065	258.922194678255	199.272804965195	1176.04726305535	1394.08062585089	1121.06992077946	642.334672210426	1695.05497533588	364.359937131125	1384.51126133635	915.00006007818	556.294103742834	846.670669200112	722.001743688584	1.97669405786201	0.305355890300617	6.47341060267737	9.58151128085242e-11	1.10716014834953e-08
2210013O21Rik	NM_027327	10.8853126998796	30.4106085975552	5.89104271980943	7.22044626148086	26.6181695463627	6.6109461362861	80.1850406628648	59.2692960691097	54.228498493518	82.881893188442	64.0009315630253	83.8116078146657	76.5981334072671	160.299248827625	86.3403422312061	50.5902429172559	55.3651100710221	2.30429819969249	0.356327489694668	6.46679884750685	1.00100755327259e-10	1.14875901062207e-08
Btg3	NM_001297747	43.5412507995183	80.2840066975458	116.348093716236	41.2596929227477	42.7503935138552	66.109461362861	158.645671849109	215.372935011694	461.985092935163	366.752377358856	1007.5298165755	144.685301911633	369.585993690064	449.037026218998	333.339295955922	235.769622652117	258.312252073239	2.38350167242303	0.368988355646219	6.4595579669411	1.05009257391449e-10	1.18672386890931e-08
Hexa	NM_010421	615.020167543196	596.047928512083	1041.24180072632	999.516061053564	1132.48212251798	472.21043830615	2523.67326903446	3461.82775772673	2002.28302129913	1683.88379661185	2248.76000446448	1840.32646211992	2394.64914564469	2880.40824135601	1539.91825574392	1953.92881606835	1711.63608054555	1.4469744881664	0.224030261574893	6.45883497164365	1.05512095654961e-10	1.18672386890931e-08
Sytl5	NM_001290728	6.80332043742474	29.194184253653	7.36380339976179	24.7558157536486	4.83966719024776	5.6665252596738	96.5669306907619	45.9128349831131	150.171226597435	302.518910137814	178.42683950904	14.1156392108911	165.643463493215	171.251371418332	123.499476862358	139.361801243761	91.6307381525707	3.06178861028308	0.474048860380818	6.45880386216612	1.05533784820941e-10	1.18672386890931e-08
Hectd2	NM_001163471	1657.28885855667	1061.93845222663	496.320349143945	2261.03117216658	2410.96087194176	271.993212464342	258.661421493112	272.13789462718	188.756888987053	147.115360409485	100.849952765979	127.04075289802	154.153743482125	481.89339399112	170.494853013521	156.543393177924	638.57378570909	-2.5480337159228	0.395628222705427	-6.44047509679307	1.19100097093737e-10	1.33034808453704e-08
BC024386	NR_015583	25448.500428231	15995.9801223141	13147.3345899347	10182.8922133341	15027.9732369177	10126.0806390371	2706.46067355626	5467.80125707984	2242.13984155892	2290.30298177395	2191.54705049147	4859.30879834925	2993.07206288896	2845.5605785674	5876.60785034424	6878.36397097634	8017.4953934597	-1.89723293193359	0.295089022948052	-6.42935786963375	1.28144113718975e-10	1.4218904803718e-08
Mir7678	NR_106143	17.6886331373043	7.29854606341326	55.9649058381896	26.818800399786	26.6181695463627	5.6665252596738	26.7283468876216	69.2866418836071	839.498870909269	314.95119411608	323.88350215228	2064.41223459282	1186.31359114505	117.486405973042	351.918863271498	185.179379734861	351.232163181928	3.76254347385355	0.587047484621678	6.40926598344649	1.46221900465125e-10	1.61180785677182e-08
Nxn	NM_008750	31.2952740121538	42.5748520365773	13.2548461195712	25.7873080767173	38.7173375219821	32.1103098048182	29.3149611025527	56.7649596154853	1072.05570098724	677.559476815514	1000.74183898549	122.629615644616	933.539750901067	1396.8934540693	346.45428464927	70.635433507112	368.145587740592	3.5775603028109	0.558518475064619	6.40544666386726	1.49929792706268e-10	1.64187822012649e-08
Lmtk3	NM_001005511	0	3.64927303170663	0	8.25193858454955	2.41983359512388	5.6665252596738	81.0472454011751	30.0520374434922	81.342747740277	112.581238247634	550.795895875733	14.9978666615718	72.7682267369037	115.495110956549	22.9512302133586	18.1361248193936	70.0097059104464	3.9683830832425	0.620148582282381	6.3990843430414	1.56311485319639e-10	1.70064866008477e-08
Pak1	NM_011035	14.9673049623344	35.2763059731641	20.618649519333	37.133723630473	131.477625335064	16.0551549024091	138.81496286797	261.285769994807	269.05678098707	350.175998721168	586.675205994399	311.426290090284	556.293943870277	637.214405277514	373.777177760411	96.4078214083555	239.79107008094	2.80269910815483	0.439030206995558	6.38384116513238	1.72700220953396e-10	1.86683367875752e-08
Fam83a	NM_173862	20.4099613122742	148.40376995607	57.437666518142	23.72432343058	120.185068557819	195.495121458746	2477.1142131657	758.813945448179	362.913797610467	1002.87090758015	3086.59038128954	132.334117602104	1040.77713767124	1464.59748463004	568.316176711736	776.035235693	764.751206789737	3.20727374691923	0.502737709358464	6.37961642267095	1.77532079238113e-10	1.89763771300721e-08
Tubb6	NM_026473	205.460277210227	181.247227241429	200.295452473521	258.904573090242	297.639532200237	293.714892626425	1217.43309049425	777.179079441424	984.455818805404	931.730615926736	1702.81266401019	487.871780226422	1546.3248181592	598.384152455916	319.131391538129	862.897728249044	679.0926933843	1.90337945256813	0.298376892141154	6.37911146171364	1.78118368838788e-10	1.89763771300721e-08
Cdc42se1	NM_001038708	502.085048281946	492.651859280395	567.012861781658	621.989870810422	599.312120392348	546.819687558522	809.610249273441	1296.41150415954	1167.99842909116	1268.09296578316	1079.28843681284	1212.18051723527	1260.03929454954	838.335201943229	802.200141743105	881.033853068437	871.566377610313	0.927496998977756	0.145412172233674	6.37839999726633	1.78947632739563e-10	1.89763771300721e-08
Mst1r	NM_001287261	16.3279690498194	7.29854606341326	14.7276067995236	7.22044626148086	3.22644479349851	12.2774713959599	49.1456700836913	30.886816261367	324.328135220848	105.674413815264	290.913325286479	29.9957333231435	202.027576861667	686.001133181574	43.7166289778259	56.3174402286433	117.505334850262	3.54193105365954	0.555522471208685	6.37585559041947	1.81944307593488e-10	1.91728105265968e-08
Tpm4	NM_001001491	304.788755596628	407.50215520724	204.713734513378	460.045576088637	502.518776587392	390.990242917492	807.88583979682	651.127477942332	1088.7413928314	1165.18128174085	2232.27491603158	1217.47388193935	1492.70612477412	1246.55068032414	1056.84950553894	851.443333626269	880.049604716035	1.59844188100645	0.250959877088526	6.36931249548945	1.89877390560987e-10	1.98837229928083e-08
Mir5114	NR_039574	1.36066408748495	4.86569737560884	0	9.28343090761824	2.41983359512388	1.8888417532246	65.5275601115884	1.66955763574957	667.427673766376	969.718150304772	264.731126010696	1.76445490136138	104.364956767401	190.168674075008	91.8049208534343	78.2716965889619	153.454202420901	4.35613663297314	0.684779401363313	6.36137217956703	1.99959271252137e-10	2.0809426023786e-08
Spats2l	NM_001164566	19.0492972247893	12.1642434390221	11.7820854396189	20.6298464613739	30.6512255382358	16.0551549024091	27.590551625932	121.042928591844	238.813964519531	187.174942117232	114.425907946015	111.160658785767	125.4294434544	163.286191352363	108.198656720119	25.7723879012436	83.3267178762434	2.5347716973105	0.399753079232666	6.3408434581068	2.28510637643047e-10	2.34209549180319e-08
Masp2	NM_001003893	9573.63251954409	7445.73340902543	7016.23187929303	5960.99413501398	6572.26804435646	6788.49726108922	3228.95674497235	3277.3416389764	4235.03716119571	4028.06000895828	2268.15422615025	3587.13681446769	3126.16131968409	3347.36692272344	4793.52836741861	4074.90088705218	4957.75008374507	-0.99668284287426	0.157197236158494	-6.3403331205477	2.29268890845258e-10	2.34209549180319e-08
Abcb1a	NM_011076	40.8199226245484	62.0376415390127	60.3831878780467	103.149232306869	117.765234962695	73.6648283757594	582.850403097813	240.416299547938	1031.3843271171	354.32009338059	726.313602131909	194.090039149752	342.77664699752	244.929287028544	330.060548782585	168.95232068593	292.119600975413	2.32245816289344	0.366454196859866	6.33764924182751	2.33297191763286e-10	2.34209549180319e-08
Tmem261	NM_025849	923.89091540228	836.89994860472	911.638860890509	895.335336423626	729.176523330662	879.255836126052	495.767724528465	520.901982353865	459.899381454643	555.999366805799	342.308012753757	655.494995855754	436.609360421422	427.132781037584	460.117519991617	511.629626483946	627.628635779044	-0.819107379733032	0.129251993919378	-6.33729008655724	2.338414743785e-10	2.34209549180319e-08
N4bp2	NM_001024917	89.8038297740066	132.590253485341	141.385025275426	128.936540383587	149.223071699306	186.050912692623	65.5275601115884	47.5823926188627	32.3285279480588	37.2968519347989	32.0004657815127	37.9357803792697	36.3841133684519	63.7214405277514	83.0615950578692	38.1813154092497	81.3756047779814	-1.51220643958691	0.238640180757967	-6.33676372010718	2.34641399074201e-10	2.34209549180319e-08
Dbndd2	NM_001048227	225.870238522501	246.934141812149	296.024896670424	146.471909875755	236.337081123766	261.604582821607	618.200797368538	749.631378451556	832.19888072745	498.672724017126	1150.07734596588	580.505662547895	710.447687352402	492.845516581827	350.825947547053	576.537862679671	498.3241658791	1.44764250371333	0.228453090029749	6.33671666916311	2.34713032891552e-10	2.34209549180319e-08
Mmp13	NM_008607	10.8853126998796	9.73139475121768	4.41828203985707	10.3149232306869	20.1652799593657	8.4997878895107	203.480318241248	121.042928591844	159.556928259774	117.416015350293	137.698973968933	11.468956858849	121.599536784036	710.892320887727	88.5261736800974	20.0451905898561	109.733895236448	3.42096202635112	0.539870520682597	6.33663423967983	2.34838581093963e-10	2.34209549180319e-08
Synj2	NM_001113351	102.049806561371	195.844319368256	163.476435474712	69.1099856456025	89.5338430195835	165.273653407153	287.114177857354	277.146567534428	928.141608831366	568.431650784065	969.711084288263	249.670368542636	630.019647274772	966.773730506978	428.422963982694	777.944301463463	429.291509033918	2.11502122428556	0.334138665698538	6.32977096459034	2.45525370982842e-10	2.43418792356066e-08
Cd93	NM_010740	54.4265634993979	111.911039639003	14.7276067995236	95.9287860453885	71.7883966553418	129.385660095885	363.850399566978	200.346916289948	680.984798389755	633.355800448345	1450.68778209524	187.032219544307	514.16497049628	510.767171730257	795.642647396431	307.35958904446	382.647521733534	2.61355909228296	0.41300732506155	6.32811801072406	2.4816932009687e-10	2.44592762248415e-08
Zfp704	NM_133218	224.509574435016	232.337049685322	134.021221875665	258.904573090242	210.525522775778	139.77428973862	789.779540292302	637.771016856335	1240.99833090935	953.832454110321	1088.98554765572	277.019419513737	658.743947302497	469.945623892167	650.28485604516	424.767133927903	524.512506381634	1.78548281823879	0.283296228422567	6.30252943422725	2.92826906982706e-10	2.86918995701476e-08
B930041F14Rik	NM_178699	21.7706253997592	37.7091546609685	10.3093247596665	26.818800399786	5.64627838862239	10.3886296427353	769.948831311164	485.841272003125	151.214082337694	282.48911928394	562.432428887192	21.1734588163366	276.710756933752	171.251371418332	86.3403422312061	32.4541180978623	184.531162160759	3.37978754342757	0.538968983161233	6.27083867350583	3.59108542864354e-10	3.49817653237922e-08
Ms4a7	NM_001025610	5.44265634993979	18.2463651585331	7.36380339976179	18.5668618152365	40.3305599187313	2.8332626298369	88.8070880459685	88.4865546947271	76.1284690389772	93.2421298369973	85.3345754173671	101.456156828279	122.557013451627	155.321011286394	64.4820277422932	55.3629073434121	63.9975901848802	2.3996866318718	0.382803284913498	6.26872006183033	3.64027890826012e-10	3.52559960161262e-08
Sult2a7	NM_001184981	62.5905480243076	93.6646744804702	419.736793786422	363.08529772018	516.231166959761	220.994485127278	6.89763790648299	18.3651339932453	17.7285475844194	7.59750687560719	0	2.64668235204207	0	7.96518006596893	52.459954773391	11.4543946227749	112.588625267022	-3.75048277472582	0.598538727527263	-6.26606533919727	3.70285012441477e-10	3.56558930083733e-08
Usp43	NM_001291049	4.08199226245484	14.5970921268265	14.7276067995236	5.15746161534347	11.2925567772448	13.2218922725722	37.0748037473461	52.5910655261114	25.0285377662391	102.911684042316	98.9105305974028	89.1049725187498	208.729913534803	28.8737777391374	53.5528704978367	102.135018719743	53.8744860339781	2.68986941142064	0.42984953911872	6.25769988479092	3.90696740332098e-10	3.7406422195796e-08
Adgrg1	NM_001198894	48.9839071494581	35.2763059731641	25.0369315591901	54.6690931226408	79.854508639088	66.109461362861	110.362206503728	176.13833057158	310.771010597469	291.467991046021	989.105305974028	127.04075289802	651.08413396177	636.218757769268	356.290526169281	145.088998555149	256.468638865795	2.6482592457915	0.423358868363518	6.25535318541517	3.96617299594751e-10	3.77575162199435e-08
Pnpla3	NM_054088	20.4099613122742	100.963220543883	29.4552135990472	93.8658013992511	35.4908927284836	4.7221043830615	530.25591406088	164.451427121333	1463.12660358473	3263.47454429491	660.373248400307	92.6338823214726	716.192547357947	392.28511824897	200.003577573553	893.442780576443	541.321677344159	3.50604193724185	0.56116088189202	6.24783738563675	4.16174621717262e-10	3.93955129201849e-08
Ccnd1	NM_007631	351.051334571117	800.407218287654	191.458888393807	454.888114473294	445.249381502794	626.151041193955	1980.48428389893	2379.11963094314	1429.75521989641	2505.10522162066	1713.47948593736	964.274603593995	1639.20005491552	1532.30151519077	973.787910481071	3403.86426873461	1336.91113585219	1.88036750239662	0.301092392303766	6.24515115778666	4.23390460890247e-10	3.98490442912843e-08
Mllt3	NM_001286158	25.852617662214	52.306246787795	47.1283417584755	67.0470009994651	35.4908927284836	57.6096734733503	133.641734438108	106.016909870098	190.842600467573	200.988590981972	192.972505773364	85.5760627160271	162.771033490443	277.785654800666	215.304397715792	94.498755637893	121.614563706357	1.74254583810784	0.279062169375109	6.24429259619763	4.25722406931655e-10	3.98490442912843e-08
Elf3	NM_001163131	13.6066408748495	10.9478190951199	27.9824529190948	28.8817850459234	87.9206206228343	50.0543064604519	43.9724416538291	172.79921530008	601.727762129998	478.642933163253	187.154239267635	805.473662471471	443.311697094558	333.541915262449	103.826993822336	649.082361957245	252.432927946321	3.01835673302218	0.484414237001584	6.23094141845445	4.63640472151324e-10	4.29346889260288e-08
Clmp	NM_133733	19.0492972247893	23.112062534142	32.4007349589519	23.72432343058	28.2313919431119	32.1103098048182	20.692913719449	48.4171714367375	677.856231168975	403.358546850418	1366.32291776216	36.1713254779083	450.971510435285	1530.31022017428	520.227884836128	138.40726835853	334.460256882267	3.58812533008627	0.575861423611699	6.23088330449745	4.63812515405026e-10	4.29346889260288e-08
Slc48a1	NM_026353	1205.54838151166	1229.80501168513	1397.64988527479	1324.4361428202	1313.96964215227	1289.13449657579	3310.00399037352	3112.0554330372	5871.27781766359	4030.132056288	7506.53350347544	1835.03309741584	6275.30207939035	8632.26389649382	3503.88781257274	2423.55899560213	3391.28701514578	1.78404336774201	0.286828468926373	6.21989642248504	4.97483178042493e-10	4.57985200445163e-08
Zfp57	NM_001013745	32.6559380996387	29.194184253653	2.94552135990472	19.5983541383052	20.9718911577403	12.2774713959599	32.7637800557942	69.2866418836071	447.385112571524	343.269174288798	1074.43988139139	37.053552928589	545.761700526778	531.675769403426	302.737655671444	56.3174402286433	222.3958793347	3.49462589931552	0.56211686391281	6.21690278955511	5.07063674343158e-10	4.64254200197793e-08
Ier3	NM_133662	46.2625789744882	29.194184253653	60.3831878780467	35.0707389843356	108.892511780575	66.109461362861	318.153548436528	217.042492647444	540.19927345466	93.2421298369973	2473.73297601936	486.989552775742	1068.54396103138	382.328643166508	365.033851964846	210.951767636105	406.38317876272	3.04187234361834	0.490184668870835	6.20556401860842	5.45010790020552e-10	4.9628564058665e-08
Ehd4	NM_133838	92.5251579489765	98.530371856079	151.694350035093	137.188478968136	294.413087406739	189.828596199072	450.933078136325	483.3369355495	634.056290078057	588.461441637939	544.007918285715	379.357803792697	645.339273956225	640.201347802252	363.9409362404	272.996405176135	372.925717066834	1.5896741864774	0.257010105243764	6.18525946662547	6.20004056290708e-10	5.61522592602746e-08
Abat	NM_001170978	6048.15186887059	7405.59140567665	4977.93109823897	10099.3413351656	5930.20553045025	5287.81248815227	2067.56696246828	2316.51121960253	2800.067662598	1649.34967445	1469.11229269672	1363.04141130167	1715.79818832278	3079.53774300524	4100.61979812007	2212.60722796602	3907.70286919285	-1.50410888826588	0.243320813977963	-6.18158744283217	6.34601925094062e-10	5.71653508330699e-08
Hkdc1	NM_145419	6.80332043742474	1.21642434390221	4.41828203985707	13.409400199893	8.06611198374627	14.1663131491845	16.3818900278971	29.2172586256175	383.770912415666	171.28924592278	1229.59365487752	32.6424156751856	613.742543925727	25.886835214399	61.2032805689562	133.634603932374	171.590155833758	3.9346357895339	0.636882334356365	6.17796345931035	6.49337378161983e-10	5.81799346048343e-08
Cxcr4	NM_009911	20.4099613122742	46.224125068284	10.3093247596665	67.0470009994651	34.6842815301089	14.1663131491845	167.267719232212	96.834342873475	272.18534820785	107.746461144975	949.347151518209	217.910180318131	248.943933573618	197.138206632731	333.339295955922	121.225676424368	181.54870766878	2.79411075152263	0.452507668513771	6.17472574707891	6.62784180854843e-10	5.90688773948026e-08
Scamp5	NM_001301634	444.937156607578	470.756221090155	634.759853059466	433.226775688851	425.890712741803	699.815869569715	2692.6653977433	2431.71069646925	1782.24046010427	1386.19966357669	2067.42403170258	832.822713442573	1606.64584821743	1290.35917068697	971.60207903218	960.26008254263	1195.70729576721	1.58499066576065	0.257328257391687	6.15941164731119	7.30157031505493e-10	6.47290003326695e-08
Smtn	NM_001159284	97.9678142989162	98.530371856079	72.1652733176655	129.968032706655	120.991679756194	50.9987273370642	357.814966398805	325.563738971166	320.156712259808	504.88886600626	633.221338040235	160.565396023886	352.351413673429	329.559325229464	215.304397715792	189.952044161017	247.500006109527	1.77031198561578	0.287569229985231	6.15612451202341	7.45466227546321e-10	6.56300906861133e-08
Apln	NM_013912	0	6.08212171951105	7.36380339976179	1.03149232306869	0	1.8888417532246	134.503939176418	36.7302679864905	368.128076311767	117.416015350293	1727.0554411174	5.29336470408415	165.643463493215	92.5952182668888	316.945560089238	51.5447758024871	189.513898843365	4.38534626549866	0.712421069166306	6.15555386455724	7.48155614505977e-10	6.56300906861133e-08
Map4k4	NM_001252200	178.246995460528	198.27716805606	195.877170433664	469.329006996256	335.550258523845	263.493424574832	1105.3464745139	897.387229215393	1525.69794800032	947.616312121188	1431.29356040948	496.694054733229	776.51357741617	1457.62795207231	690.722737849649	486.811771467934	716.030352615297	1.77897245570337	0.289270850358635	6.14985040316997	7.75560626474633e-10	6.76797827947004e-08
Galnt6	NM_001161767	20.4099613122742	36.4927303170663	38.2917776787613	52.6061084765034	122.604902152943	14.1663131491845	161.23228606404	272.972673445054	3803.29488472808	762.513417333667	598.311739005858	178.2099450375	495.015437144463	761.670343808279	720.231462409681	82.0898281298869	507.507113137078	3.43237827370938	0.558264908680169	6.14829666049419	7.83194475572815e-10	6.7991831286127e-08
Psd4	NM_177611	76.1971888991571	74.2018849780348	98.674965556808	145.440417552686	258.115583479881	43.4433603241658	596.645678910779	373.146131590029	653.870549142996	344.650539175272	734.071290806215	445.524862593749	495.015437144463	507.780229205519	242.627290826934	398.040213141428	342.965351458007	1.95591866348968	0.318713562743067	6.1369169440287	8.41383457295106e-10	7.26669063246366e-08
Dsn1	NM_025853	9.52464861239463	13.3806677829243	5.89104271980943	5.15746161534347	13.7123903723687	16.0551549024091	116.3976396719	61.773632522734	83.428459220797	68.3775618804647	52.3643985515662	32.6424156751856	46.9163567119511	35.8433102968602	40.4378818044889	22.9087892455498	39.0507382241717	2.24772409544718	0.366749107498816	6.12877863773516	8.85562326021217e-10	7.60902398589e-08
St14	NM_011176	5.44265634993979	12.1642434390221	14.7276067995236	18.5668618152365	32.2644479349851	7.5553670128984	22.4173231960697	181.147003478828	91.7713051428767	256.243186440933	802.920777790681	219.674635219492	770.768717410625	10.9521225907073	368.312599138183	86.8624925560431	181.361959144753	3.52065493496206	0.574550521070099	6.12766816119991	8.91763288880634e-10	7.61778288331302e-08
Slc41a3	NM_001037493	25.852617662214	43.7912763804796	82.474598077332	21.6613387844426	33.0710591333597	101.053033797516	361.263785352047	173.633994117955	457.813669974123	295.612085705443	819.405866223582	148.214211714356	523.739737172189	708.901025871234	368.312599138183	56.3174402286433	263.819896208319	2.68514136105579	0.4382493608847	6.12697153884095	8.95674860049338e-10	7.61778288331302e-08
Itga6	NM_001277970	28.5739458371839	45.0077007243818	44.1828203985707	54.6690931226408	78.2412862423388	55.7208317201257	81.9094501394855	46.7476138009879	1141.92703558466	1359.95373073369	1675.66075365012	100.573929377599	980.456107613019	931.926067718364	656.842350391834	146.04353144038	464.277265530961	3.28255754309657	0.536469451798139	6.1188153996357	9.4273537501977e-10	7.97754101437184e-08
Fam84b	NM_001162926	74.8365248116721	91.2318257926657	126.657418475903	175.353694921678	199.232965998533	207.772592854706	731.149618087197	453.284898106008	976.112972883324	1082.99007099564	2402.94406686631	269.079372457611	653.956563964543	1097.20355408722	947.557933094376	218.588030717955	606.747006507209	2.42247869939111	0.396354603759299	6.11189746861688	9.8453434274001e-10	8.28938337317029e-08
Dpf1	NM_013874	1.36066408748495	0	4.41828203985707	0	0.806611198374627	0.9444208766123	9.48425212141411	0.834778817874784	84.4713149610569	44.8943588104061	44.6067098772601	11.468956858849	37.3415900360427	68.699678068982	25.1370616622499	28.6359865569373	22.6940416233376	3.81971007097809	0.625811303861087	6.10361309776846	1.03697130393116e-09	8.6872270986833e-08
Gm19705	NR_045324	8.16398452490969	23.112062534142	27.9824529190948	3.09447696920608	16.1322239674925	32.1103098048182	49.1456700836913	83.4778817874784	105.328429766256	62.8521023345686	128.001863126051	57.3447842942449	79.4705634100396	105.538635874088	71.039522088967	79.2262294741932	58.2513245599526	2.05514424168807	0.336758291633631	6.10272795873404	1.0427323546463e-09	8.69203015029785e-08
Tuba1b	NM_011654	726.594622716962	928.131774397386	642.123656459228	857.170120470084	817.903755151871	747.03691340033	1706.30317711623	2177.93793583531	2145.15425771474	2095.53053278111	4214.36437231679	2783.42760689758	3688.20012355991	2095.83800485807	942.093354472148	1696.20493705592	1766.50094657523	1.54095254499465	0.252644466149632	6.09929268778045	1.06538835234023e-09	8.83692170468342e-08
Cth	NM_145953	8501.42921860595	7978.52727165459	8213.5863120943	10703.7958364838	6765.04812076799	3668.13068476217	1689.92128708833	1454.18470073787	1360.92674103925	1296.41094595588	896.982752966643	3862.39177908007	1589.41126820079	3221.91533668443	2457.96746427826	2761.46363697399	4151.3808348359	-1.82271467707448	0.299149833487698	-6.0929824222999	1.10826235684072e-09	9.14725900929374e-08
Unc119	NM_011676	170.083010935618	114.343888326808	110.457050996427	222.802341782838	247.62963790101	183.217650062786	628.547254228262	282.990019259552	939.613021974226	762.513417333667	426.672877086836	306.1329253862	723.852360698674	721.844443478434	424.051301084911	531.674817073802	424.776626100628	1.66255830008796	0.273192888987062	6.08565730335204	1.16014354933257e-09	9.52853194562116e-08
Slc15a5	NM_177787	69.3938684617323	58.3883685073061	67.7469912778085	133.062509675861	88.7272318212089	113.330505193476	16.3818900278971	5.84345172512349	4.17142296103985	9.66955420531824	0.969711084288262	7.94004705612622	1.91495333518168	7.96518006596893	38.2520503555976	11.4543946227749	39.7007581485444	-2.80847396267784	0.462316616656077	-6.07478481520188	1.24154093472175e-09	1.01473260298844e-07
Gm20319	NR_105063	1079.00662137556	885.556922360809	852.728433692415	1257.38914182074	689.652574610306	711.148920089062	363.850399566978	288.833470984675	329.542413922148	421.31629037458	126.062440957474	200.265631304517	124.471966786809	205.1033866987	408.750480942672	340.768240027554	517.777958469688	-1.64894620196932	0.271579102188237	-6.07169766997169	1.26565043412186e-09	1.0294161661996e-07
Arl2bp	NM_024191	118.37777561119	159.351589051189	207.659255873282	117.590124829831	142.770182112309	155.82944464103	277.62992573594	360.624449321907	422.356574805285	304.590957467525	605.099716595876	293.78174107667	401.182723720561	347.480980377894	245.906038000271	302.586924618304	278.926150239942	1.22660928645863	0.202071858096431	6.07016384178185	1.27779819147894e-09	1.03427578252317e-07
Ccdc34	NM_026613	46.2625789744882	30.4106085975552	39.7645383587137	29.9132773689921	61.3024510764716	29.2770471749813	182.787404521799	165.286205939207	144.956947896135	125.0135222259	162.911462160428	142.038619559591	188.622903515395	81.6430956761815	54.6457862222823	84.9534267855806	98.1118672533564	1.69667191560173	0.279851338739375	6.06276147630595	1.33804027888461e-09	1.07783004195729e-07
Arnt2	NM_007488	0	0	4.41828203985707	6.18895393841216	1.61322239674925	9.444208766123	13.795275812966	27.5477009898679	49.0142197922182	80.809845858731	195.881639026229	33.5246431258663	174.260753501533	479.902098974628	46.9953761511628	13.3634603932374	71.0474800479738	3.84063116006059	0.633782810456391	6.0598537806586	1.36245345239794e-09	1.09224438253241e-07
BC048546	NM_001001179	570.118252656193	469.539796746253	559.649058381896	324.920081766639	425.890712741803	793.313536354332	694.937019078161	847.300500142906	1819.78326675363	3501.06930476844	7106.04282566439	1138.95563882877	5326.44270180783	5460.1309352217	5383.70285861926	3151.86758703356	2348.35400478536	2.51461723997463	0.41523175151532	6.05593678902913	1.39602817841506e-09	1.1138310537783e-07
Frk	NM_001159544	65.3118761992775	92.4482501365679	100.14772623676	80.4564011993581	87.9206206228343	80.2757745120455	145.712600774453	286.329134531051	417.142296103985	326.692795651109	173.578284087599	220.556862670173	407.885060393697	170.255723910086	254.649363795836	149.861662981305	191.201527112884	1.55407293077771	0.256715501853352	6.05367778555681	1.41575659767553e-09	1.1242180945049e-07
Igsf9	NM_001145800	14.9673049623344	3.64927303170663	10.3093247596665	16.5038771690991	34.6842815301089	6.6109461362861	16.3818900278971	106.016909870098	460.942237194903	93.9328122802343	397.581544558188	39.7002352806311	367.671040354882	323.585440179988	189.074420329097	44.8630456058684	132.904661454437	3.27564808418753	0.541609884487055	6.04798431123503	1.46669234891824e-09	1.15917124085496e-07
1700017B05Rik	NM_028820	262.608168884595	263.964082626779	179.676802954188	380.620667212348	244.403193107512	264.437845451444	494.905519790154	520.901982353865	1073.0985567275	1154.13036264906	2799.55590034021	547.863246872709	1398.87341135021	1395.89780656105	834.987613476474	892.488247691212	794.275838003083	1.97167377399352	0.326114746109359	6.04595099582631	1.48531240673109e-09	1.16837602698495e-07
Bag4	NM_026121	831.365757453303	737.153152404739	939.621313809604	841.697735624054	600.118731590722	755.53670128984	529.393709322569	442.432773473636	251.328233402651	339.125079629375	297.701302876497	292.017286175309	271.923373595798	252.894467094513	487.440413102758	298.768793077379	510.532426495172	-1.16102521434591	0.192063794749422	-6.04499778763956	1.49412052277747e-09	1.16981258687553e-07
Krt5	NM_027011	0	0	0	0	0	0	13.795275812966	4.17389408937392	82.385603480537	42.131629037458	212.366727459129	0	171.38832349876	83.6343906926737	27.3228931111412	2.86359865569373	40.0038959898583	4.49518557690426	0.7440681510028	6.04136270427109	1.52818013683094e-09	1.19091433453965e-07
Pak6	NM_001033254	23.1312894872441	4.86569737560884	10.3093247596665	9.28343090761824	13.7123903723687	16.9995757790214	0.862204738310374	190.329570475451	242.985387480571	178.886752798387	529.462252021391	275.254964612376	692.255630668176	10.9521225907073	279.786425458086	237.678688422579	169.797231746723	3.56891770141538	0.591200468593537	6.03673016346861	1.57268376744454e-09	1.21992206127469e-07
Tnfsfm13	NM_001034097	236.755551222381	364.927303170663	328.425631629376	194.952049059983	444.442770304419	447.65549551423	915.661432085617	634.431901584836	1161.7412946496	755.606592901297	1694.08526425159	584.916799801298	1035.98975433329	980.712795622424	750.833102694159	957.396483886936	718.033388919506	1.45764171108604	0.242032267874638	6.02250982435545	1.71732942393834e-09	1.32067103304332e-07
Golm1	NM_001035122	48.9839071494581	32.8434572853597	27.9824529190948	58.7950624149155	179.067686039167	227.605431263564	150.885829204315	220.381607918943	1207.62694722104	1406.9201368738	1883.17892568781	405.824627313118	1658.34958826733	1438.71064941564	1248.10975731693	368.44969369926	660.232234999359	2.99645207768788	0.497549872441633	6.02241552788137	1.71833055925661e-09	1.32067103304332e-07
Phlda2	NM_009434	5.44265634993979	8.51497040731547	17.6731281594283	6.18895393841216	0	5.6665252596738	34.4881895324149	39.2346044401149	131.399823272755	65.6148321075166	101.819663850268	11.468956858849	250.8588869088	64.7170880359975	59.0174491200649	99.2714200640493	56.3360717690999	3.13593210069432	0.522101451591457	6.00636541257536	1.89728328194168e-09	1.45155166159511e-07
Stx17	NM_026343	1157.92513844969	861.228435482764	898.384014770938	759.178349778559	991.325162802416	727.204074991471	494.905519790154	578.501720787226	508.913601246861	520.083879757474	392.732989136746	503.751874338675	466.291137116738	553.58001458484	660.121097565171	517.356823795334	661.967739649691	-0.785377728255246	0.131005956547233	-5.99497724343612	2.03513939464035e-09	1.54994366169086e-07
Arhgdia	NM_133796	1804.24058000504	2221.19085196543	2114.88433641159	2415.75502062688	2558.57072124432	2378.99618818638	3529.86619864267	4239.84161598603	4730.39363781919	3960.37312952106	6210.02978378203	6472.90280564423	6009.1235658001	4281.2842854583	2837.2092206609	5357.79308480297	3820.15343915982	1.0686442216524	0.178469162247102	5.98783682400434	2.12650243413782e-09	1.61219675493118e-07
Slc6a8	NM_001142809	118.37777561119	246.934141812149	219.441341312901	88.7083397839077	142.770182112309	126.552397466048	337.984257417666	593.527739508972	1245.16975387039	495.219311800941	644.857871051695	738.424376219739	991.945827624108	306.659432539804	346.45428464927	442.903258747297	442.870643220524	1.88780909220511	0.315776045282821	5.97831634288256	2.25455598991302e-09	1.70158043292759e-07
Dgkz	NM_001166597	968.792830289283	1054.63990616322	680.415434137989	1082.03544689906	1051.82100268051	742.314809017268	2322.77956500815	1582.74063869059	2465.31096997455	1999.52567317116	3667.44732077821	1302.1677172047	2328.58325558092	2120.72919256423	1685.27604709519	2209.74362931033	1704.02021491033	1.20119705050752	0.201392896894606	5.96444596125022	2.45465486145875e-09	1.84429337236509e-07
Tspan8	NM_001168679	10.8853126998796	6.08212171951105	5.89104271980943	24.7558157536486	17.7454463642418	10.3886296427353	0.862204738310374	41.7389408937392	2971.09600400063	540.804353054584	6960.58616302115	48.522509787438	1623.88042823406	4288.25381801602	974.880826205517	179.452182423474	1106.61411245467	4.33859643784274	0.727764202203773	5.96154142331384	2.49869555519563e-09	1.86900196550459e-07
Ier5	NM_010500	159.197698235739	149.620194299972	187.040606353949	320.794112474364	350.875871292963	220.994485127278	529.393709322569	629.423228677587	1292.09826218209	998.726812920727	1403.17193896512	636.085991940778	739.171987380127	1212.69866504377	288.529751253651	761.717242414532	617.471284867826	1.80287371157383	0.302919339924299	5.95166261759442	2.65432105836745e-09	1.97658441479763e-07
Prc1	NM_001285997	10.8853126998796	17.0299408146309	11.7820854396189	17.5353694921678	49.2032831008522	15.1107340257968	292.287406287217	222.885944372567	154.342649558474	324.620748321398	96.9711084288263	70.5781960544553	105.322433434992	139.390651154456	29.5087245600325	60.1355717695683	101.099384969683	2.62477586640752	0.441160155325576	5.9497119917152	2.68614727987212e-09	1.99143352540962e-07
Card10	NM_130859	564.675596306253	380.740819641392	435.937161265898	332.140528028119	539.622891712625	271.993212464342	807.02363505851	1302.25495588466	1293.14111792235	793.594127279333	2951.80054057347	888.403042835456	1869.95193180491	1502.43208994339	1212.04353841022	1026.12285162359	1010.74237754716	1.6445687811991	0.276494121635084	5.94793397947749	2.71548070270587e-09	2.00431185787828e-07
Cd276	NM_133983	87.0825015990367	70.5526119463282	89.8384014770938	31.9762620151295	151.64290529443	25.4993636685321	190.547247166593	409.041620758644	288.871040052009	509.032960665682	536.250229611409	169.387670530693	447.141603764922	430.119723562322	286.343919804759	198.542840128099	245.116931377855	2.07535613632867	0.34899853786359	5.94660410050153	2.73762456681251e-09	2.0117938428484e-07
Wdr1	NM_011715	806.873803878574	774.862307065708	835.055305532987	1025.30336913028	1084.0854506155	862.25626034703	1182.94490096183	1461.69771009875	2325.56830077972	1873.13078605879	2673.49345938274	2174.6906659279	2156.23745541457	1941.51264107993	1578.17030609951	1420.34493322409	1511.01422847487	1.05096604493885	0.176875272006545	5.94184836023864	2.81826066885614e-09	2.06200687802116e-07
Twf2	NM_011876	93.8858220364614	104.61249357559	150.221589355141	135.125494321999	191.973465213161	80.2757745120455	279.354335212561	495.858617817622	336.842404103968	235.522713143823	343.277723838045	449.053772396472	421.289733739969	458.993501301459	202.189409022445	258.678411897667	264.822203843027	1.42980060273645	0.240661397332548	5.9411298138552	2.8306434131824e-09	2.06206219077701e-07
Prkcdbp	NM_028444	16.3279690498194	37.7091546609685	2.94552135990472	18.5668618152365	12.905779173994	10.3886296427353	92.25590699921	43.4084985294888	656.999116363776	116.725332907056	182.305683846193	63.5203764490098	478.738333795419	344.494037853156	43.7166289778259	71.5899663923432	137.037362363509	3.17183897447374	0.534250350109936	5.9369899782397	2.90302404983735e-09	2.10490558800822e-07
Btc	NM_007568	48.9839071494581	34.0598816292619	25.0369315591901	60.8580470610529	57.2693950845985	29.2770471749813	146.574805512764	167.790542392832	713.313326337814	186.484259673995	933.831774169597	82.929380363985	164.685986825624	332.546267754203	261.20685814251	117.407544883443	210.140997232207	2.61981214378497	0.441317866457952	5.93633827882783	2.91458129763001e-09	2.10490558800822e-07
Il1rn	NM_001039701	50.3445712369431	60.8212171951105	26.5096922391424	33.0077543381982	275.054418645748	157.718286394254	251.763783586629	173.633994117955	1426.62665267563	379.875343780359	955.165418023939	1674.46770139195	1101.09816772946	3435.97955095735	1690.74062571742	525.947619762415	763.672174862031	3.08403538115124	0.519796242481043	5.93316212989692	2.97155149678534e-09	2.13338950045641e-07
9430020K01Rik	NM_001081963	65.3118761992775	72.9854606341326	23.5641708792377	91.8028167531137	40.3305599187313	66.109461362861	114.67323019528	212.033819740195	665.341962285856	535.969575951925	583.766072741534	97.045019574876	211.602343537575	752.709516234063	407.657565218226	177.543116653011	257.402910492494	2.45081669719475	0.41310139034832	5.93272439758256	2.97948757449597e-09	2.13338950045641e-07
Tgfbr2	NM_009371	518.413017331765	548.607379099897	189.986127713854	615.80091687201	490.419608611773	352.268986976388	1483.85435463215	1332.30699332816	2464.26811423429	1438.00084681947	3872.05635956303	612.2658507724	1842.18510844477	2877.42129883127	1710.41310875744	1023.25925296789	1335.72045780979	1.95125519643616	0.329269521701367	5.92601218100552	3.10379573970049e-09	2.20957375536574e-07
Vsig10	NM_001033311	36.7379303620936	43.7912763804796	11.7820854396189	27.8502927228547	33.0710591333597	20.7772592854706	30.1771658408631	110.190803959472	513.085024207901	207.204732971105	469.340164795519	142.920847010272	251.81636357639	244.929287028544	140.986128453488	62.0446375400308	146.669066169216	2.64829578243633	0.446977070408741	5.92490299337857	3.12481796664424e-09	2.20957375536574e-07
Morc4	NM_001193309	16.3279690498194	34.0598816292619	58.9104271980943	25.7873080767173	19.358668760991	70.8315657459225	175.889766615316	62.6084113406088	254.456800623431	354.32009338059	277.337370106443	77.6360156599008	244.156550235664	236.964106962576	300.551824222553	90.6806240969681	143.742336481554	2.30814006812319	0.38956806509192	5.92486981082132	3.12544900042781e-09	2.20957375536574e-07
Emcn	NM_001163522	34.0166021871237	37.7091546609685	10.3093247596665	41.2596929227477	12.0991679756194	17.9439966556337	156.921262372488	71.7909783372315	165.814062701334	128.466934442085	209.457594206265	30.8779607738242	123.514490119218	175.233961451316	185.79567315576	73.4990321628057	92.1693680552554	2.22991493116879	0.376414576248557	5.92409293336269	3.1402584124447e-09	2.21071553363491e-07
Greb1l	NM_001083628	9.52464861239463	13.3806677829243	7.36380339976179	3.09447696920608	3.22644479349851	2.8332626298369	25.0039374110008	22.5390280826192	204.399725090953	75.9750687560719	110.547063608862	19.4090039149752	103.407480099811	387.306880707739	48.0882918756085	17.1815919341624	65.830085979339	3.34207802609493	0.564921949817358	5.9159995945908	3.29866021685216e-09	2.31251263319489e-07
Acadsb	NM_025826	4121.45152099191	4464.27734212111	3285.72907697371	3317.27931098892	2686.82190178588	1887.89733234799	1922.71656643213	1507.61054508186	967.770126961245	944.853582348239	994.923572479757	1318.93003876763	957.476667590838	1225.64208265097	1605.49319921066	1794.52182423474	2062.71216818547	-1.28979306893048	0.21805203053093	-5.91507020498728	3.31734056152011e-09	2.31591837951122e-07
Rragd	NM_027491	36.7379303620936	43.7912763804796	8.83656407971415	36.1022313074043	45.1702271089791	16.0551549024091	8.62204738310374	132.729832042091	1537.16936114318	298.374815478391	127.032152041762	426.998086129455	684.595817327449	742.753041151602	365.033851964846	148.907130096074	291.18184493119	3.27560600501539	0.553882087217398	5.91390492780049	3.34090771186053e-09	2.32269330756113e-07
Srgap3	NM_080448	133.345080573525	126.50813176583	88.3656407971415	214.550403198288	52.4297278943507	34.9435724346551	3.44881895324149	30.886816261367	12.5142688831195	17.9577435241624	7.7576886743061	24.7023686190594	33.5116833656793	14.9347126236917	15.3008201422391	7.63626308184994	51.1746087995316	-2.48163452344843	0.420019908926951	-5.90837355731162	3.4550184990773e-09	2.38911590522277e-07
Ly6d	NM_010742	19.0492972247893	319.919602446281	206.18649519333	109.338186245282	188.747020419663	1368.46585021122	27428.4571351296	2772.30045416216	6273.82013340393	3648.18466517792	27056.8786738111	634.321537039417	6230.30067601358	1894.71720819236	4448.16699849378	2620.19276995976	5326.19041894526	3.61831338151655	0.612453411164205	5.90789979377949	3.46496666648244e-09	2.38911590522277e-07
Abcc4	NM_001033336	35.3772662746086	81.5004310414481	17.6731281594283	85.6138628147016	158.095794881427	43.4433603241658	1222.60631892411	727.092350368937	537.07070623388	257.624551327407	449.945943109754	152.62534896776	1752.18230169123	2334.79340683714	562.851598089508	77.3171637037307	530.988345796828	3.07416456426104	0.521308318959185	5.89701804567161	3.70129396092679e-09	2.54160575062821e-07
Abcc5	NM_013790	127.902424223585	182.463651585331	103.093247596665	141.314448260411	281.507308232745	127.496818342661	263.834649922974	358.120112868282	1058.49857636386	622.304881356552	918.316396820985	445.524862593749	1228.44256451905	1093.22096405424	614.218637138454	304.495990388766	491.922220891769	2.00123801198737	0.339528907864645	5.89416089655957	3.76590095513287e-09	2.56572006666195e-07
Ramp3	NM_019511	2.7213281749699	1.21642434390221	5.89104271980943	2.06298464613739	1.61322239674925	2.8332626298369	31.9015753174838	8.34778817874784	60.4856329350778	11.7416015350293	270.549392516425	22.0556862670173	45.0014033767694	25.886835214399	37.159134631152	15.2725261636999	34.0462400654504	3.50983659911282	0.59548192462612	5.894111061921	3.76703751953948e-09	2.56572006666195e-07
Mapk3	NM_011952	810.955796141029	784.593701816925	842.419108932749	814.878935224268	1010.68383156341	750.814596906779	1105.3464745139	1307.26362879191	1391.16955750679	1262.56750623727	1959.78610134658	1625.94519160451	2102.61876202948	1654.76615870504	1414.23294743267	1446.11732112533	1267.75997624242	0.861612834542008	0.146479012835119	5.8821589377576	4.04949188956959e-09	2.74693265626472e-07
Plaur	NM_011113	9.52464861239463	18.2463651585331	26.5096922391424	16.5038771690991	42.7503935138552	20.7772592854706	52.5944890369328	45.0780561652384	116.799842909116	110.509190917923	283.155636612173	239.965866585148	225.007016883847	141.381946170948	65.5749434667388	70.635433507112	92.8134161396045	2.39836594689314	0.408123827586536	5.87656437771844	4.18868555114499e-09	2.82340546583772e-07
Nr2f2	NM_009697	1159.28580253718	858.79558679496	1001.4772623676	820.036396839611	842.10209110311	937.809930476014	566.468513069916	673.666506024951	502.656466805302	484.168392709149	466.431031542654	456.993819452598	339.904216994748	447.045731202506	656.842350391834	466.766580878078	667.528167449388	-0.87941955511051	0.149655874711812	-5.87627820694634	4.19592934045713e-09	2.82340546583772e-07
Dpyd	NM_170778	11316.6432156123	11608.3375138588	11243.0550307563	9911.60973236708	8617.83404343451	7586.53290182661	3628.15753881005	2372.44140040014	1440.18377729901	2182.55652062897	916.376974652408	2797.54324610847	1396.00098134744	1177.85100225515	5279.87586479692	4161.76337960822	5352.29769523515	-1.90161294310286	0.324154598150989	-5.86637658064966	4.45421535425631e-09	2.98521513042258e-07
Krt20	NM_023256	0	1.21642434390221	0	1.03149232306869	0	0	26.7283468876216	241.251078365813	280.52819412993	772.182971538985	701.101113940414	3.52890980272276	42.1289733739969	3.98259003298446	204.375240471336	7.63626308184994	142.855724893289	4.3871802620754	0.749074289750806	5.85680261904982	4.71863374013867e-09	3.14272411402139e-07
Thbs1	NM_011580	13.6066408748495	8.51497040731547	38.2917776787613	37.133723630473	62.9156734732209	39.6656768177166	50.0078748220017	74.2953147908558	279.48533838967	215.492922289949	1142.31965729157	222.321317571534	374.373377028018	513.754114254996	151.915285697945	205.224570324717	214.332389708975	2.90375578956075	0.495820889830426	5.85646117200478	4.72834070241452e-09	3.14272411402139e-07
Emp1	NM_001288627	27.213281749699	26.7613355658486	5.89104271980943	49.5116315072973	42.7503935138552	19.8328384088583	87.9448833076581	57.5997384333601	227.342551376672	308.735052126947	857.224598510824	204.67676855792	211.602343537575	168.264428893594	187.981504604651	75.4080979332682	159.92128067174	2.75054172456231	0.469707633523433	5.85585910948387	4.74550403370584e-09	3.14272411402139e-07
Tax1bp3	NM_029564	93.8858220364614	114.343888326808	108.984290316474	108.306693922213	98.4065662017044	121.830293082987	283.665358904113	222.885944372567	269.05678098707	250.717726895037	288.004192033614	248.788141091955	292.030383615206	121.468996006026	151.915285697945	245.314951504429	188.725332187163	1.12468846381278	0.192085166346971	5.85515521683338	4.76564717167636e-09	3.14363851816683e-07
Gria3	NM_001281929	16.3279690498194	45.0077007243818	13.2548461195712	11.3464155537556	4.03305599187313	7.5553670128984	15.5196852895867	12.5216822681218	468.242227376723	627.139658459212	832.981821403617	26.4668235204207	419.374780404787	1209.71172251903	214.211481991347	100.22595294928	251.495074414652	3.64646725296057	0.62435983328914	5.84032966014311	5.20976289244714e-09	3.4231206769785e-07
Arhgap27	NM_001205236	62.5905480243076	88.7989771048613	67.7469912778085	107.275201599144	259.72880587663	40.6100976943289	578.539379406261	308.86816261367	764.413257610552	412.337418612499	1152.01676813446	382.88671359542	1193.97340448578	499.81504913955	362.848020515955	205.224570324717	405.479585375996	2.3173617937998	0.396875240109731	5.83901831003384	5.2509299331927e-09	3.43669261838452e-07
Hamp	NM_032541	43269.1179820213	46008.8179594133	21256.3548937524	18306.9257498232	31213.4335435029	37798.5567446541	191.409451904903	858.152624775278	1401.59811490939	1873.82146850203	787.405400442069	4466.71758279634	324.584590313294	437.089256120045	10814.4010933897	3231.09381650776	13889.9675170517	-3.24196988488553	0.556178647198462	-5.82900818148219	5.57577701929088e-09	3.6351028777517e-07
C330006A16Rik	NM_001256521	2275.03035427483	1953.57749630695	2602.36812147582	2583.88826928708	2178.65684680987	2518.77047792501	1359.69687231546	1372.37637658615	1171.12699631194	1432.47538727357	1475.90027028674	1500.66889360786	1205.46312449687	858.248152108152	1454.67082923716	1692.38680551499	1727.20657961365	-0.792493060007788	0.136012523055529	-5.82661833046244	5.65617665817314e-09	3.67322635301128e-07
Tekt5	NM_001099275	4.08199226245484	0	2.94552135990472	3.09447696920608	0.806611198374627	0.9444208766123	44.8346463921394	15.8607975396209	879.127389039148	46.9664061401172	15.5153773486122	28.2312784217821	2045.17016197403	1085.25578398827	90.7120051289887	21.9542563603186	267.843820312473	4.31025073571364	0.740478557000482	5.82089878898523	5.85320076875972e-09	3.78650111507989e-07
Slc25a51	NM_001009949	2709.08219818253	2378.10959232882	2715.77069383215	1799.95410375487	2768.28963282172	2110.78065922849	594.921269434158	581.840836058725	786.313228156011	744.555673809504	804.860199959258	1618.00514454839	1270.57153789304	794.5267115804	1229.53019000135	1147.34852804795	1503.40376247734	-1.30745599236318	0.224643894839638	-5.82012697605918	5.88029381531994e-09	3.78939703368021e-07
Cdhr2	NM_001033364	5.44265634993979	4.86569737560884	11.7820854396189	8.25193858454955	0.806611198374627	8.4997878895107	95.7047259524515	0	171.028341402634	171.979928366017	784.496267189204	4.41113725340346	379.160760365972	250.903172078021	172.680684462412	91.6351569821993	135.10305943062	3.80225837638413	0.653459835766122	5.81865658495495	5.93224712997215e-09	3.80822991044764e-07
Sult2b1	NM_017465	0	0	0	0	0	0	7.75984264479336	0	22.9428262857192	39.36889926451	58.1826650572958	9.7045019574876	37.3415900360427	50.7780229205519	6.55749434667388	3.81813154092497	14.778373378375	4.28589779171492	0.736731848993677	5.81744605933509	5.97535349032931e-09	3.8212613637583e-07
Gsta1	NM_008181	38.0985944495785	117.993161358514	14.7276067995236	137.188478968136	87.1140094244597	8.4997878895107	463.003944472671	862.326518864652	846.798861091089	309.425734570184	166.790306497581	493.165144930506	2419.54353900205	2751.96971279226	172.680684462412	458.175784910997	584.218866905258	3.19285280029241	0.54960090973915	5.80940232032694	6.2696260811697e-09	3.99420475247142e-07
Slc27a5	NM_009512	17359.352428133	17094.4113048578	17737.9296293462	19797.4321566574	11900.7416208192	11001.5587916567	6903.67333965116	4766.58705006502	4664.69372618281	4168.95922737864	3010.95291671505	7613.62289937437	3917.03704711412	3817.31254661561	7047.12059122553	10218.2745364005	9438.72873826207	-1.45665019982875	0.251250884731358	-5.79759232046575	6.72737482695901e-09	4.26958959188251e-07
D630033O11Rik	NM_001243261	55.7872275868829	60.8212171951105	23.5641708792377	39.1967082766104	16.9388351658672	12.2774713959599	6.03543316817262	4.17389408937392	7.29999018181973	6.21614198913315	0.969711084288262	6.17559215476484	2.87243000277252	4.97823754123058	6.55749434667388	11.4543946227749	16.5824343550421	-2.41659959035376	0.416881412002539	-5.79685138453486	6.75715204203147e-09	4.27230499865046e-07
Pnisr	NM_025669	2621.99969658349	2269.84782572152	1945.51685821706	1561.679377126	2148.81223247001	1599.84896498124	1120.86615980349	1386.56761649002	1011.57006805216	1140.31671378432	1007.5298165755	870.758493821842	1023.54255765461	1020.53869595227	1477.62205945051	1022.30472008266	1451.83261604792	-0.861596795176962	0.148715287771356	-5.79359935410024	6.88936974812635e-09	4.33952594473146e-07
Micall2	NM_174850	31.2952740121538	54.7390954755994	30.9279742789995	53.6376007995721	75.0148414488403	34.9435724346551	93.9803164758307	267.129221719931	455.727958493603	327.383478094346	518.79543009422	106.749521532364	292.987860282797	194.151264107993	107.105740995673	92.5896898674306	171.072427507126	2.2369356779119	0.386193798600123	5.79226203533137	6.94446814298195e-09	4.35784882905103e-07
Hid1	NM_175454	53.065899411913	54.7390954755994	25.0369315591901	64.9840163533277	54.8495614894746	69.8871448693102	57.767717466795	91.8256699662263	766.498969091072	764.585464663378	1937.48274640795	136.745254855507	455.758893773239	732.796566069141	472.139592960519	137.452735473299	367.226016242871	2.95990272642593	0.512131793428985	5.779572298388	7.48907664928663e-09	4.68207012159692e-07
1810046K07Rik	NM_027217	151.033713710829	41.3584276926751	16.2003674794759	68.0784933225338	30.6512255382358	30.2214680515936	0	5.00867290724871	4.17142296103985	1.38136488647403	0	5.29336470408415	3.82990667036335	0	10.9291572444565	7.63626308184994	23.4871155156787	-3.30850644659978	0.572595895162661	-5.77808271863339	7.55566621065142e-09	4.70614079403214e-07
Nlrp5-ps	NR_045119	63.9512121117925	51.0898224438928	72.1652733176655	39.1967082766104	45.9768383073537	19.8328384088583	0.862204738310374	4.17389408937392	0	9.66955420531824	9.69711084288262	3.52890980272276	3.82990667036335	5.97388504947669	18.579567315576	7.63626308184994	22.2602492913779	-2.66429958023432	0.461182979635262	-5.77709867424302	7.59997195740569e-09	4.71620482023453e-07
Hhip	NM_020259	39.4592585370635	38.9255790048707	7.36380339976179	54.6690931226408	14.5190015707433	26.4437845451444	0	0	1.04285574025996	2.07204732971105	0	1.76445490136138	0	0	7.65041007111953	0	12.1193930139173	-3.68634356081483	0.639310144803202	-5.76612711495387	8.11138892627354e-09	5.01499341179753e-07
Ajuba	NM_010590	171.443675023103	165.433710770701	334.316674349185	272.313973290135	259.72880587663	162.440390777316	389.716541716289	1206.25539182906	828.02745776641	730.742024944764	853.345754173671	715.486462502041	881.836010851162	341.507095328418	422.958385360465	577.492395564902	519.565296882766	1.56223158707823	0.271802293024999	5.74767626016512	9.04782619917005e-09	5.57339441055493e-07
Mpzl1	NM_001001880	27.213281749699	59.6047928512083	54.4921451582372	135.125494321999	99.2131774000791	51.9431482136765	197.444885073076	258.781433541183	521.427870129981	328.074160537583	705.949669361855	147.331984263675	199.155146858894	419.167600971615	179.238178809086	285.405332684142	229.348018870374	2.06264858233909	0.359234087232036	5.74179526846177	9.36780396296683e-09	5.74936100364503e-07
Esm1	NM_023612	10.8853126998796	159.351589051189	32.4007349589519	34.0392466612669	4.83966719024776	17.9439966556337	246.590555156767	323.894181335416	879.127389039148	459.994507195853	2050.93894326968	64.4026038996905	280.540663604116	1378.97179892087	876.518411005409	151.770728751768	435.763145587243	3.30834533986262	0.57699312782059	5.73376905260354	9.82230548962051e-09	6.00630395907269e-07
Hsd17b2	NM_008290	2788.00071525666	2634.77512889219	3051.56012886129	2392.0306971963	3078.02833299758	2721.82096639665	1037.23230018738	926.604487841011	1627.8978105458	1769.52841957324	1300.38256403056	1362.15918385099	1325.14770794572	1606.97507830923	1742.10766476636	1921.47469797049	1955.35786778884	-0.916720778661991	0.159902625487933	-5.73299391341871	9.86731757397472e-09	6.01188748916169e-07
AI314278	NR_102276	1.36066408748495	0	0	3.09447696920608	0.806611198374627	0	6.03543316817262	8.34778817874784	52.1427870129981	35.9154870483249	53.3341096358544	7.05781960544553	49.7887867147236	4.97823754123058	36.0662189067063	6.6817301966187	16.600634391493	3.6822231134015	0.642482316117221	5.73124430202945	9.96965521114066e-09	6.05199542571453e-07
Cacna1c	NM_001159533	4.08199226245484	7.29854606341326	2.94552135990472	2.06298464613739	4.03305599187313	4.7221043830615	11.2086615980349	27.5477009898679	47.9713640519582	49.0384534698282	237.579215650624	24.7023686190594	187.665426847804	21.9042451814145	27.3228931111412	11.4543946227749	41.9711830530845	3.29416049900294	0.57483316530997	5.73063750980098	1.00053878419751e-08	6.05199542571453e-07
Sardh	NM_138665	11411.8897017363	10166.8746663347	7814.46816782721	16085.0912859332	12140.3051467365	6796.99704897873	5675.03158755888	3118.73366358019	3288.12414903966	2844.92098369327	3375.56428440744	4779.0261003373	2679.97719258676	4083.15043131732	4968.39488332991	6663.59407179931	6618.25896032479	-1.34195046341527	0.234466157675073	-5.72342924335785	1.04395057449052e-08	6.291867581147e-07
Col4a2	NM_009932	277.575473846929	233.553474029224	81.0018373973797	510.588699919003	238.756914718889	315.436572788508	746.669303376784	474.154368552877	1486.06942987045	2321.38369171961	3965.14862365471	572.565615491769	1666.00940160806	1559.18399791342	2852.51004080314	755.035512217913	1128.47768486929	2.37789210214047	0.416030191597967	5.71567196363085	1.09271353768761e-08	6.55895817784722e-07
Kif5c	NM_008449	1.36066408748495	2.43284868780442	13.2548461195712	7.22044626148086	12.0991679756194	0.9444208766123	6.89763790648299	37.5650468043653	630.927722857277	305.972322353999	4115.45384171939	29.1135058724628	374.373377028018	671.066420557882	140.986128453488	48.6811771467934	399.896848419295	4.15122368484456	0.726354731343202	5.71514647831641	1.09609566684406e-08	6.55895817784722e-07
Clec2d	NM_053109	8644.29894779187	7071.07471110355	4948.47588463992	4750.02214773133	3345.82325085795	1998.39457491163	1887.36617216141	2142.0424466667	1322.34107864963	1378.60215670109	522.674274431374	1577.42268181708	962.264050928792	1105.16873415319	1626.25859797512	2046.51850593578	2833.04676352853	-1.74584699173207	0.305891542433493	-5.70740523861214	1.14711446813752e-08	6.83982310094097e-07
Unc5b	NM_029770	69.3938684617323	126.50813176583	54.4921451582372	111.401170891419	48.3966719024776	66.109461362861	439.724416538291	126.886380316967	557.92782103908	736.26748449066	1186.92636716883	185.267764642945	644.381797288634	189.173026566762	400.007155147107	157.497926063155	318.772599300312	2.35598722564601	0.41308633895404	5.70337724460102	1.17456634663711e-08	6.97867345315774e-07
Mccc2	NM_030026	1049.07201145089	1041.25923838029	935.203031769747	1307.9322656511	1044.56150189514	693.204923433428	440.586621276601	406.53728430502	285.74247283123	490.384534698282	272.488814685002	570.801160590407	413.629920399242	385.315585691247	609.846974240671	627.128105596927	660.855902930952	-1.14923542825081	0.201540850795773	-5.70224559295602	1.18239304090276e-08	7.00035173156389e-07
Hnf4aos	NR_027970	420.445203032849	355.195908419445	268.042443751329	137.188478968136	138.737126120436	68.9427239926979	3.44881895324149	28.3824798077427	16.6856918441594	5.52545954589614	11.6365330114592	80.2826980119429	25.8518700249526	16.926007640184	21.8583144889129	57.2719731138746	103.526358170454	-2.78988790879449	0.489397183438576	-5.70066196374962	1.19343082460805e-08	7.04082164306618e-07
Aplnr	NM_011784	0	2.43284868780442	0	0	1.61322239674925	0	212.102365624352	21.7042492647444	39.6285181298786	66.3055145507536	10.6668219271709	1.76445490136138	10.5322433434992	13.9390651154456	7.65041007111953	18.1361248193936	25.404739927017	3.96040499589961	0.695506735103414	5.69427267344973	1.23898941413547e-08	7.28395355573327e-07
Pea15a	NM_011063	307.510083771598	401.420033487729	298.970418030329	551.848392841751	468.641106255658	490.154434961784	873.413399908408	1279.71592780204	2341.21113688361	1464.93746210571	2860.64769865037	815.178164428959	1446.74724472976	1880.77814307691	786.899321600866	670.082085432332	1058.63469087299	1.71330013648819	0.301389139069218	5.68467776171162	1.31059538958102e-08	7.67798103231818e-07
Coro6	NM_139128	13.6066408748495	2.43284868780442	1.47276067995236	5.15746161534347	6.45288958699701	5.6665252596738	22.4173231960697	55.9301807976106	349.356672987087	28.3179801727177	26.1821992757831	6.17559215476484	461.503753778784	1000.62574578735	76.5041007111953	13.3634603932374	129.697883497451	3.79891230640164	0.668450464609778	5.68316204046522	1.32226876989838e-08	7.71937743541718e-07
Gusb	NM_010368	385.06793675824	443.994885524307	456.555810785231	530.187054057309	400.079154393815	352.268986976388	659.586624807436	629.423228677587	1106.46994041582	952.451089223847	891.164486460913	710.193097797956	829.174794133666	924.956535160641	622.961962934019	661.491289465251	659.751679848277	0.891693572776172	0.15692990113543	5.68211390133129	1.33040006335809e-08	7.73987953526555e-07
Paics	NM_025939	3762.23620189588	4640.65887198693	4665.70583408907	4462.23578959517	3111.90600332931	3364.97158336963	1485.57876410877	1713.80091309693	1748.86907641596	2063.06845794897	2231.30520494729	2136.75488554863	1415.15051469926	1426.76287931668	3075.46484859005	2197.33470180232	2718.8627831713	-1.02398357522866	0.180312092969757	-5.67895119158985	1.35523140400038e-08	7.85705957578769e-07
Plch1	NM_001177732	0	0	0	0	1.61322239674925	0.9444208766123	1.72440947662075	18.3651339932453	60.4856329350778	90.4794000640492	76.6071756587727	8.82227450680691	53.6186933850869	48.7867279040597	9.83624152001082	0	23.2052082948182	4.02326129561005	0.709592236572563	5.66982146682299	1.4294639873791e-08	8.25885141673682e-07
Areg	NM_009704	0	0	0	0	0	3.7776835064492	15.5196852895867	25.8781433541183	18.7714033246793	20.7204732971105	130.910996378915	9.7045019574876	11.4897200110901	17.9216551484301	26.2299773866955	2.86359865569373	17.736739894391	3.81888930101051	0.674333501237558	5.66320566011027	1.48570914128143e-08	8.55431500418226e-07
Gyg	NM_013755	83.0005093365818	107.045342263394	120.766375756093	119.653109475968	179.874297237542	116.163767823313	303.496067885252	259.616212359058	251.328233402651	210.65814518729	189.093661436211	367.888846933848	234.581783559755	260.859647160482	284.158088355868	196.633774357636	205.301116408184	1.05728856618819	0.186878563414841	5.657623575804	1.53483301316779e-08	8.80689285466656e-07
Bok	NM_016778	189.132308160408	189.762197648745	296.024896670424	193.920556736914	186.327186824539	148.274077628131	368.16142325853	461.632686284756	1276.45542607819	647.169449313085	939.650040675326	369.65330183521	612.785067258137	1253.52021288186	304.923487120335	792.262294741932	514.353413319783	1.73952834396388	0.307516443142262	5.65670026028217	1.5431090627423e-08	8.8241612103233e-07
Dct	NM_010024	115.656447436221	99.7467961999812	204.713734513378	158.849817752579	79.854508639088	50.9987273370642	0.862204738310374	8.34778817874784	7.29999018181973	3.45341221618509	0	34.406870576547	11.4897200110901	0	9.83624152001082	1.90906577046249	49.2140828169677	-3.31281347480819	0.586082162803561	-5.65247278463678	1.58155846411895e-08	9.01326941031057e-07
Dab1	NM_010014	4.08199226245484	3.64927303170663	0	3.09447696920608	2.41983359512388	2.8332626298369	1.72440947662075	2.50433645362435	123.056977350676	254.861821554459	145.456662643239	0.882227450680691	165.643463493215	367.393930542817	119.127813964576	15.2725261636999	75.750187973871	3.8801970997554	0.686575257348675	5.65152480842293	1.59030728980553e-08	9.03240631887852e-07
Gstm3	NM_010359	1017.77673743874	2213.89230590202	1378.50399643541	3015.05206032979	2322.23364012055	540.208741422236	26654.1972801269	28107.8375766619	9759.04401735272	5104.14325552156	2943.07314081488	57451.5338157773	17766.9370438156	9477.56863099478	1427.34793612601	14079.3600571608	11453.6693897501	2.90302336321576	0.513952417563714	5.64842826691417	1.61921389590338e-08	9.16551649522337e-07
Dpy19l3	NM_178704	1210.9910378616	1359.96241648267	1078.06081772513	906.681751977382	862.267371062476	307.88120577561	17.2440947662075	35.8954891686157	165.814062701334	197.535178765787	286.064769865037	94.398337222834	203.942530196849	260.859647160482	185.79567315576	159.406991833618	458.300085982587	-2.37947659393495	0.421312284940254	-5.64777405973904	1.62538597265968e-08	9.16947541141848e-07
Phlda3	NM_013750	48.9839071494581	53.5226711316972	20.618649519333	73.2359549378773	70.1751742585925	50.0543064604519	42.2480321772083	212.033819740195	779.013237974192	727.288612728579	1687.29728666158	109.396203884406	848.324327485483	959.804197949255	185.79567315576	103.089551604974	373.18010042619	2.97608351254696	0.527148127717221	5.64563043301449	1.64577040116435e-08	9.25331646694923e-07
Wisp2	NM_016873	8.16398452490969	19.4627895024354	0	5.15746161534347	6.45288958699701	5.6665252596738	101.740159120624	1013.42148489999	80.2998920000171	20.0297908538735	25.2124881914948	255.8459606974	390.650480377062	34.8476627886141	17.4866515911304	50.5902429172559	127.189278995426	3.64172538687952	0.645836786268991	5.63877045146008	1.71268664119086e-08	9.59734604453272e-07
Fscn1	NM_007984	84.3611734240668	59.6047928512083	51.5466237983325	156.786833106441	124.218124549692	48.1654647072273	215.551184577593	198.677358654199	236.728253039011	394.379675088337	670.070359243189	234.672501881064	247.028980238436	366.398283034571	269.950183938075	251.042148815817	225.573871309204	1.74288412835687	0.309459609784839	5.63202457848592	1.78106292533529e-08	9.92423252362924e-07
Tubb2b	NM_023716	9.52464861239463	4.86569737560884	1.47276067995236	16.5038771690991	9.67933438049552	5.6665252596738	324.1889816047	44.2432773473636	29.1999607272789	159.547644387751	164.850884329005	52.0514195901608	133.089256795127	16.926007640184	12.0220729689021	51.5447758024871	64.7110702918865	3.09678052409548	0.549869141547422	5.63184999867538	1.78286719762005e-08	9.92423252362924e-07
Lmcd1	NM_144799	10.8853126998796	15.8135164707287	7.36380339976179	10.3149232306869	8.87272318212089	9.444208766123	27.590551625932	100.173458144974	61.5284886753378	58.7080076751465	230.791238060606	12.3511843095297	278.625710268934	248.911877061529	38.2520503555976	25.7723879012436	71.5874651142582	2.94233265693893	0.522754725748508	5.62851469726255	1.81768016832616e-08	1.00845136491076e-06
Cyp7b1	NM_007825	8153.09921220981	7084.45537888647	14846.9004145997	3048.05981466799	2817.49291592257	1456.29699173617	1092.41340343924	798.883328706169	661.170539324816	114.653285577345	35.8793101186657	937.807780073575	66.0658900637678	290.729072407866	565.037429538399	1056.66790395099	2689.10079195147	-3.02956779100991	0.538422946542568	-5.62674345598379	1.83643533887001e-08	1.01549419481079e-06
Fchsd1	NM_175684	35.3772662746086	40.1420033487729	63.3287092379514	75.2989395840146	80.6611198374626	52.8875690902888	597.507883649089	336.415863603538	200.228302129913	144.352630636537	237.579215650624	225.850227374257	209.687390202394	145.364536203933	98.3624152001082	132.680071047143	167.232758941915	1.90702544750645	0.339553109865741	5.61628031697452	1.95112037351372e-08	1.07536256112574e-06
Otc	NM_008769	8178.95182987202	8354.40239392038	4639.19614184993	6663.44040702376	5779.3692363542	2794.5413738958	1615.77167959364	1490.91496872436	1668.56918441594	1064.34164502824	592.493472500128	2380.24966193651	1175.78134780155	1094.21661156248	2450.31705420714	3303.63831578533	3327.88720777946	-1.77461591520766	0.316097808926943	-5.61413545140331	1.97547428157264e-08	1.08282522780586e-06
Glipr2	NM_027450	17.6886331373043	19.4627895024354	38.2917776787613	49.5116315072973	103.246233391952	22.6661010386952	13.795275812966	91.8256699662263	598.599194909218	498.672724017126	992.984150311181	734.013238966335	614.700020593318	1528.31892515779	162.844442942401	140.316334128993	351.683571441375	3.13011311564482	0.557559780733338	5.61395068978594	1.97758591291313e-08	1.08282522780586e-06
Sdhb	NM_023374	2774.39407438181	2472.99069115319	1795.29526886192	2997.51669083762	2680.36901219888	1724.51252069406	1297.61813115711	983.369447456496	834.28459220797	1302.62708794501	740.859268396233	1424.79733284932	835.877130806802	1181.83359228814	1457.94957641049	1344.93683529082	1615.57695330849	-1.062597776725	0.189565891389983	-5.60542705722823	2.07742099055711e-08	1.13378464810373e-06
Ccdc151	NM_001163787	266.69016114705	161.784437738994	188.513367033902	171.227725629403	145.190015707433	118.99703045315	74.1496074946921	29.2172586256175	34.4142394285787	30.3900275024288	23.2730660229183	57.3447842942449	27.7668233601343	30.8650727556296	50.2741233244998	113.589413342518	95.2304471163246	-1.81380919370914	0.32361548254844	-5.60482823450095	2.08461588889085e-08	1.13401750708981e-06
Asb11	NM_026853	0	0	0	0	0	0	11.2086615980349	9.18256699662263	12.5142688831195	6.21614198913315	19.3942216857652	4.41113725340346	22.0219633545893	1.99129501649223	4.37166289778259	7.63626308184994	6.18426142229956	3.99165048351953	0.712340280028876	5.60357261189515	2.09978091324225e-08	1.1385705243163e-06
Col4a1	NM_009931	257.165512534655	273.695477377997	117.820854396189	726.17059544036	495.259275802021	616.706832427832	1876.15751056337	692.866418836071	2181.65420862384	3747.64293700406	4031.08897738631	988.976972213055	1994.42389859172	2030.12526931383	3764.00175499081	777.944301463463	1535.73129981035	2.24693844489646	0.401251257345837	5.59982904417377	2.14563297384519e-08	1.15766474498354e-06
Ppp1r42	NM_145692	2.7213281749699	4.86569737560884	0	3.09447696920608	4.03305599187313	0.9444208766123	7.75984264479336	9.18256699662263	77.1713247792372	24.8645679565326	89.2134197545201	10.5867294081683	169.473370163578	152.334068761656	61.2032805689562	2.86359865569373	38.7694843173768	3.53393309371367	0.631107688215969	5.59957224369026	2.14881370152122e-08	1.15766474498354e-06
Kynu	NM_001289593	3145.8553702652	2940.09763921164	4662.76031272916	3616.41208467884	2773.12930001197	2634.93424574832	857.031509880511	603.545085323469	1096.04138301322	1770.90978445971	885.346219955184	1275.70089368428	853.111710823437	1862.85648792848	1597.84278913954	1678.06881223652	2015.85272681809	-1.36718944370092	0.244432467334915	-5.59332178170766	2.22765875219771e-08	1.19629558952156e-06
Rell2	NM_153793	28.5739458371839	36.4927303170663	36.8190169988089	40.2282005996791	46.7834495057283	31.1658889282059	469.901582379154	249.598866544561	132.442679013015	87.7166702911012	152.244640233257	161.447623474566	142.664023471035	89.6082757421504	59.0174491200649	98.316887178818	116.43887060215	2.04047873980171	0.364952652719273	5.59107797846665	2.25664200848823e-08	1.20798839783451e-06
Trim47	NM_001205081	157.837034148254	172.732256834114	86.8928801171891	125.842063414381	197.619743601784	128.441239219273	289.700792072286	255.442318269684	418.185151844245	390.235580428915	586.675205994399	606.090258617635	734.384604042173	311.637670081034	222.954807786912	395.176614485735	317.490513809876	1.49227226224194	0.267431370700808	5.58001949558655	2.40491627737575e-08	1.28326026202009e-06
Ankrd13b	NM_172945	146.951721448374	103.396069231688	103.093247596665	95.9287860453885	108.0859005822	94.44208766123	186.236223475041	194.503464564825	976.112972883324	568.431650784065	950.316862602497	169.387670530693	630.977123942362	654.140412917698	332.246380231477	251.042148815817	347.830795207084	2.05340251160717	0.368259354391098	5.5759683688209	2.46156655487921e-08	1.30931897228575e-06
Sh3bp4	NM_133816	31.2952740121538	30.4106085975552	7.36380339976179	23.72432343058	20.1652799593657	37.776835064492	15.5196852895867	55.9301807976106	286.78532857149	302.518910137814	215.275860711994	88.2227450680691	247.986456906027	271.81176975119	221.861892062466	71.5899663923432	120.514932509531	2.55659701567006	0.458727059594812	5.57324221930198	2.50041533953888e-08	1.32577401942956e-06
Pdgfa	NM_008808	84.3611734240668	103.396069231688	58.9104271980943	90.771324430045	119.378457359445	100.108612920904	521.633866677776	582.6756148766	261.75679080525	236.21339558706	378.187322872422	340.539795962747	314.052346969795	105.538635874088	136.614465555706	551.720007663658	249.116144213084	1.80147720448503	0.323344696829277	5.57138317761305	2.52724801686268e-08	1.33577414897584e-06
Clcn2	NM_009900	2907.73915495533	1788.14378553625	1723.12999554426	1462.65611411141	1814.87519634291	1376.02121722412	785.46851660075	698.709870561195	293.042463013049	308.735052126947	434.430565761142	534.629835112499	593.63553390632	194.151264107993	957.394174614387	770.308038381613	1040.19192361876	-1.66524853680236	0.299540197712035	-5.55934912750259	2.7078255406304e-08	1.42650539556627e-06
Ifnlr1	NM_174851	1.36066408748495	1.21642434390221	13.2548461195712	4.12596929227477	9.67933438049552	5.6665252596738	1.72440947662075	42.573719711614	210.656859532512	123.632157339426	255.034015167813	14.9978666615718	165.643463493215	93.5908657751349	125.685308311249	13.3634603932374	67.6378680841123	3.36575779789311	0.605479857600361	5.55882702891603	2.71593686174658e-08	1.42650539556627e-06
Prodh2	NM_019546	8515.0358594808	7505.33820187663	6528.7480942288	5758.82163969252	7015.09759226413	4506.7764231939	2798.71658055547	2871.63913348926	2647.81072452004	2612.1610003224	2167.30427338427	2001.77408559449	1694.73370163578	3347.36692272344	2847.04546218091	5246.11273723091	4254.03015202336	-1.20982991794548	0.218448094443327	-5.53829467374618	3.05431050218355e-08	1.59713121989541e-06
Panx1	NM_019482	16.3279690498194	14.5970921268265	27.9824529190948	18.5668618152365	25.0049471496134	14.1663131491845	12.0708663363452	54.260623161861	260.71393506499	113.962603134108	300.610436129361	158.800941122524	416.502350402015	522.714941829211	87.4332579556518	24.8178550160123	129.283340397616	2.9020315760046	0.524023785348113	5.53797681927121	3.05985748484887e-08	1.59713121989541e-06
Dapk2	NM_010019	216.345589910107	251.799839187757	159.058153434855	301.195758336059	164.548684468424	161.495969900703	348.330714277391	329.73763306054	457.813669974123	628.521023345686	460.612765036925	330.835294005259	464.376183781557	648.166527868221	424.051301084911	592.764921728602	371.22837683757	1.14445292787205	0.20670393025727	5.53667715194206	3.08264025914833e-08	1.60402601062206e-06
Enc1	NM_007930	127.902424223585	102.179644887786	103.093247596665	211.455926229082	202.459410792031	283.32626298369	402.649612790945	418.224187755267	364.999509090987	588.461441637939	747.64724598625	546.981019422029	640.551890618271	265.837884701713	485.254581653867	369.404226584491	366.276782309662	1.44639728244256	0.261271185282391	5.53600000275288	3.094575600664e-08	1.60525121328561e-06
Slc1a1	NM_009199	0	1.21642434390221	2.94552135990472	6.18895393841216	1.61322239674925	0.9444208766123	10.3464568597245	20.0346916289948	228.385407116932	117.416015350293	1.93942216857652	9.7045019574876	158.941126820079	532.671416911672	96.1765837512169	0.954532885231243	74.3424186478617	3.89919905935479	0.704501655205158	5.53469112605463	3.11777289238021e-08	1.61229274110588e-06
Fam212b	NM_001163356	2.7213281749699	10.9478190951199	0	6.18895393841216	4.03305599187313	4.7221043830615	38.7992132239668	46.7476138009879	33.3713836883188	186.484259673995	517.825719009932	12.3511843095297	60.3210300582228	91.5995707586426	8.74332579556518	18.1361248193936	65.1870429201244	3.47320026001409	0.627622590781878	5.53389937045965	3.13188701204201e-08	1.61460821190043e-06
Msantd3	NM_001145924	8.16398452490969	8.51497040731547	8.83656407971415	10.3149232306869	13.7123903723687	2.8332626298369	6.03543316817262	7.51300936087306	391.070902597486	326.002113207872	346.18685709091	32.6424156751856	272.880850263389	243.933639520298	63.3891120178475	9.54532885231243	109.473484812449	3.42004556191313	0.619031852600444	5.52482969583248	3.298053640667e-08	1.69505793709741e-06
Il1rap	NM_001159317	5079.35903858131	4532.39710537963	3431.53238428899	4194.04778559731	3061.08949783171	2957.92618554972	1647.67325491112	1186.22070020007	1583.05501371462	1476.67906364074	614.796827438758	921.045458510642	551.506560532323	1393.90651154456	2132.27857839346	1897.61137583971	2291.32033387217	-1.48708712091243	0.269361659365525	-5.52078244697197	3.37493423010456e-08	1.7292667591866e-06
Tpx2	NM_001141975	10.8853126998796	14.5970921268265	2.94552135990472	14.4408925229617	34.6842815301089	4.7221043830615	233.657484082111	209.529483286571	166.856918441594	214.802239846712	64.0009315630253	64.4026038996905	92.8752367563113	80.6474481679354	13.1149886933478	41.0449140649434	78.9504658390616	2.74201845024002	0.496966330632652	5.51751352400344	3.43829632618121e-08	1.75636143125507e-06
Plk1	NM_011121	9.52464861239463	9.73139475121768	20.618649519333	25.7873080767173	25.0049471496134	5.6665252596738	231.07086986718	149.425408399586	103.242718285736	266.603423089489	89.2134197545201	71.460423505136	102.45000343222	58.7432029865208	10.9291572444565	60.1355717695683	77.4754794814602	2.55879299475871	0.463962676508303	5.51508370030045	3.48614005960124e-08	1.77538834950209e-06
Fam214a	NM_001113283	2182.50519632586	1898.83840083135	2634.76885643477	1463.68760643448	1972.16438002596	1720.73483718761	1283.82285534415	837.283154328409	352.485240207867	395.761039974811	237.579215650624	498.458509634591	358.096273678974	413.193715922138	887.447568249865	597.537586154758	1108.39777727414	-1.68824387908399	0.306293715955965	-5.51184628066838	3.55088986736039e-08	1.80177978890439e-06
Uqcrfs1	NM_025710	6457.71175920356	6546.79581888169	5630.36407945786	5947.58473481409	3994.33865435115	5118.76115123867	4086.85045959117	3779.87848733702	2569.59654400055	3126.02873809074	2444.64164349071	3352.46431258663	2684.76457592471	2743.00888521805	3042.67737685668	3759.90503492587	4080.33576599807	-0.822500822711115	0.14923569280872	-5.51142161255847	3.55946947255954e-08	1.80177978890439e-06
Arhgap11a	NM_181416	19.0492972247893	29.194184253653	23.5641708792377	48.4801391842286	67.7553406634686	24.5549427919198	286.251973119044	197.007801018449	244.028243220831	345.341221618509	127.032152041762	112.042886236448	160.856080155261	102.55169334935	66.6678591911845	56.3174402286433	119.418464073549	2.1113760165446	0.383294618183952	5.50849377053164	3.61917046467626e-08	1.82648196191719e-06
Afp	NM_007423	133.345080573525	54.7390954755994	47.1283417584755	71.1729702917399	86.307398226085	127.496818342661	228.484255652249	232.06851136919	4535.37961439057	2233.66702142851	2337.00371313471	42.3469176326732	614.700020593318	1025.5169334935	555.201188018389	168.95232068593	780.844387566696	3.17146901594247	0.575801067864027	5.50792485972152	3.6308831591543e-08	1.82689031025917e-06
Meox1	NM_010791	5.44265634993979	14.5970921268265	2.94552135990472	6.18895393841216	12.0991679756194	7.5553670128984	70.7007885414506	2.50433645362435	109.499852727296	114.653285577345	126.062440957474	20.2912313656559	96.7051434266747	78.6561531514431	54.6457862222823	37.2267825240185	47.4859099819291	2.75456061465106	0.500794640756091	5.50037957772926	3.78974509965891e-08	1.90111314804745e-06
Klrb1b	NM_030599	1.36066408748495	6.08212171951105	0	3.09447696920608	16.9388351658672	1.8888417532246	1.72440947662075	11.686903450247	2683.26781968888	2180.48447329926	2817.0106998574	33.5246431258663	1095.35330772392	4333.05795588709	989.08873062331	62.0446375400308	889.788032522996	4.14172983311091	0.753540368489054	5.4963609201397	3.87708603683639e-08	1.93912168797593e-06
Galnt10	NM_134189	155.115705973284	145.970921268265	141.385025275426	237.2432343058	206.492466783904	162.440390777316	428.515754940256	336.415863603538	379.599489454626	417.172195715158	953.225995855362	249.670368542636	502.67525048519	624.270987670315	454.652941369389	340.768240027554	358.475927003001	1.38438460727202	0.251914805259013	5.49544758137031	3.89720695992391e-08	1.94338400635491e-06
Pgf	NM_001271705	0	0	0	2.06298464613739	3.22644479349851	0	33.6259847941046	6.67823054299827	32.3285279480588	3.45341221618509	289.94361420219	4.41113725340346	80.4280400776304	18.9173026566762	21.8583144889129	15.2725261636999	32.0129074864685	3.86309465700793	0.70321163915464	5.49350215768885	3.94040290957502e-08	1.95909349406319e-06
2310034O05Rik	NR_040679	10.8853126998796	2.43284868780442	1.47276067995236	0	0.806611198374627	0.9444208766123	7.75984264479336	17.5303551753705	690.370500052095	139.517853533877	422.794032749682	4.41113725340346	377.24580703079	523.710589337457	175.959431635749	5.72719731138746	148.848043804202	3.99653774843376	0.727926160149321	5.49030652726362	4.01236788372043e-08	1.98897112105727e-06
Lpar2	NM_020028	77.557852986642	86.3661284170569	53.0193844782849	43.3226775688851	88.7272318212089	49.1098855838396	100.015749644003	140.242841402964	465.113660155943	274.891612408333	744.738112733386	104.102839180322	382.990667036335	298.694252473835	453.560025644943	170.861386456392	220.832144249523	2.10069480626029	0.382681703431333	5.4894048694367	4.0329025070379e-08	1.9932531417528e-06
Sh3pxd2b	NM_177364	14.9673049623344	18.2463651585331	39.7645383587137	51.5746161534347	86.307398226085	16.0551549024091	65.5275601115884	45.0780561652384	305.556731896169	444.108811001402	1108.37976934148	179.974399938861	612.785067258137	738.770451118618	163.937358666847	113.589413342518	250.288937287648	2.88743899465918	0.526647930847044	5.48267414630323	4.18944259962588e-08	2.06453266931563e-06
Vash1	NM_177354	53.065899411913	49.8733980999906	38.2917776787613	100.054755337663	58.8826174813477	40.6100976943289	219.862208269145	187.825234021826	367.085220571507	400.59581707747	1002.68126115406	67.9315137024132	270.965896928207	120.47334849778	298.365992773662	179.452182423474	216.001076320222	2.27220905818119	0.414530930721652	5.48139810514388	4.21977734481503e-08	2.0733832672251e-06
Cfap44	NM_001033247	0	1.21642434390221	0	0	2.41983359512388	0	18.1062995045178	41.7389408937392	92.8141608831366	26.2459328430066	5.81826650572958	8.82227450680691	55.5336467202686	0	25.1370616622499	12.4089275080062	18.1413605604055	3.77082837539862	0.688318169520993	5.47832171570129	4.29378919145052e-08	2.10358005563607e-06
Mir6358	NR_105776	0	2.43284868780442	0	0	0	1.8888417532246	450.933078136325	193.66868574695	22.9428262857192	21.4111557403475	9.69711084288262	20.2912313656559	53.6186933850869	3.98259003298446	1.09291572444565	8.59079596708118	49.4094233542817	4.01076370671041	0.732314411998471	5.47683295726096	4.33005617714091e-08	2.11516301014565e-06
Samd10	NM_172676	35.3772662746086	38.9255790048707	42.7100597186184	42.2911852458164	41.137171117106	28.332626298369	81.0472454011751	258.781433541183	232.556830077972	232.069300927638	95.0316862602497	87.3405176173884	140.749070135853	69.6953255772281	80.8757636089779	91.6351569821993	99.9097636118283	1.76783163222508	0.322925890472833	5.47441900566286	4.3894934521965e-08	2.13796403463815e-06
Rell1	NM_145923	210.902933560167	229.904200997518	285.715571910757	283.660388843891	253.275916289633	229.494273016789	400.062998576013	538.432337529236	647.613414701436	649.241496642796	759.28377899771	292.017286175309	382.033190368744	526.697531862195	571.594923885073	463.902982222384	420.239576598728	1.05595360511628	0.192910640957015	5.47379657170685	4.4049470843534e-08	2.13927212748815e-06
Cxcl12	NM_001012477	7900.01569193761	8652.42635817642	7866.01479162554	8434.51272573271	5900.36091611039	8884.16718629191	1831.32286417123	1728.82693181868	1879.22604394845	3619.86668500521	795.163089116375	3722.99984187252	1888.14398848913	1731.43101684	3993.51405712439	4030.03784144631	4553.62687685668	-1.59742734869484	0.291894283872033	-5.47262292191771	4.4342297861157e-08	2.14726936608002e-06
Sectm1a	NM_145373	6.80332043742474	17.0299408146309	16.2003674794759	16.5038771690991	94.3735102098313	12.2774713959599	442.311030753222	124.382043863343	231.513974337712	157.47559705804	110.547063608862	143.803074460953	104.364956767401	135.408061121472	115.849066791239	155.588860292693	117.777013535085	2.41756029382869	0.442134328221464	5.46793166582111	4.55317338827865e-08	2.19851354814435e-06
Prss8	NM_133351	183.689651810468	414.800701270654	141.385025275426	138.219971291205	116.958623764321	87.8311415249439	3960.10636305955	2960.12568818399	1107.51279615608	602.275090502679	935.771196338173	337.010886160024	713.320117355175	550.593072060102	390.170913627096	1041.39537778729	855.072913510448	2.53657963346381	0.464099630227516	5.46559287759031	4.61362142218169e-08	2.22129962438661e-06
Sult5a1	NM_020564	1187.85974837436	521.846043534048	967.603766728699	351.738882166425	421.051045551555	64.2206196096364	10.3464568597245	1.66955763574957	184.585466026013	14.5043313079774	0.969711084288262	47.6402823367573	17.2345800166351	18.9173026566762	10.9291572444565	27.681453671706	240.549900300294	-3.39040121092889	0.620661080444546	-5.46256454247224	4.69304818268591e-08	2.25306654157314e-06
Angpt2	NM_007426	14.9673049623344	26.7613355658486	8.83656407971415	17.5353694921678	7.25950078537164	5.6665252596738	25.8661421493112	41.7389408937392	338.928115584488	65.6148321075166	842.6789322465	28.2312784217821	124.471966786809	209.085976731684	103.826993822336	39.135848294481	118.787851698985	3.14273472578205	0.575497425774691	5.46090144808475	4.73722980924658e-08	2.2677795843979e-06
Cyp2u1	NM_027816	492.560399669551	523.06246787795	201.768213153473	496.147807396042	125.831346946442	280.493000353853	0.862204738310374	5.00867290724871	47.9713640519582	62.8521023345686	50.4249763829896	42.3469176326732	44.0439267091786	25.886835214399	98.3624152001082	56.3174402286433	159.621255674837	-2.70557804384477	0.495633971301127	-5.45882284207063	4.7930170252767e-08	2.28794872531371e-06
Anxa5	NM_009673	979.678142989162	1183.58088661685	2391.76334424263	1887.63095121571	2377.8898128084	1270.24607904354	4427.42133122377	3524.43616906734	3736.55211735144	6391.57532971536	4088.30193135931	5737.12511177654	3628.83657016928	2972.00781211466	3047.04903975446	3539.40793843745	3198.96891049287	1.2611927187225	0.231090923261905	5.45756060394089	4.82720415668943e-08	2.29772175128782e-06
Ace	NM_001281819	23.1312894872441	31.6270329414575	10.3093247596665	34.0392466612669	33.0710591333597	25.4993636685321	31.9015753174838	42.573719711614	493.270765142962	88.4073527343382	601.220872258723	103.220611729641	429.907023748286	316.615907622265	98.3624152001082	91.6351569821993	153.424544818697	2.75742756913388	0.505638541135015	5.45335718069323	4.94276462812492e-08	2.34606292759867e-06
Add1	NM_001024458	972.874822551738	935.430320460799	854.201194372368	942.783983284786	1008.26399796828	863.200681223643	1273.47639848442	1418.28921156926	1461.04089210421	1466.31882699219	2017.96876640387	1499.78666615718	1600.90098821188	1212.69866504377	1171.60565660573	1465.20797882996	1260.25306564151	0.646387563197178	0.118550854107321	5.45240747579953	4.96924287828815e-08	2.35196792163045e-06
Ttc39a	NM_001145948	5.44265634993979	15.8135164707287	33.8734956389042	4.12596929227477	39.5239487203567	59.4985152265749	253.48819306325	135.234168495715	144.956947896135	238.976125360008	94.0619751759615	159.683168573205	115.854676778491	60.7344980030131	108.198656720119	163.225123374543	102.043227196201	2.28607899102963	0.419409274122859	5.45071158908126	5.01686740552896e-08	2.36782009520106e-06
Trub1	NM_028115	802.791811616119	594.831504168181	593.5225540208	503.368253657523	557.368338076867	539.264320545623	287.976382595665	383.998256222401	349.356672987087	349.485316277931	254.064304083525	321.130792047772	330.329450318839	328.563677721218	486.347497378313	346.495437338941	439.30591056605	-0.792436580415604	0.145667445444848	-5.44003897367469	5.32689166355882e-08	2.50565344319617e-06
Ctps2	NM_001168568	108.853126998796	128.940980453634	126.657418475903	97.9917706915259	197.619743601784	138.829868862008	251.763783586629	247.094530090936	623.627732675457	448.252905660824	394.672411305323	282.312784217821	240.3266435653	783.574588989693	389.07799790265	272.996405176135	295.787043265901	1.51112582457534	0.277798831788273	5.43964067396461	5.33881396133115e-08	2.50565344319617e-06
Nrip2	NM_001162858	8.16398452490969	12.1642434390221	8.83656407971415	19.5983541383052	8.06611198374627	15.1107340257968	20.692913719449	60.1040748869845	260.71393506499	41.440946594221	96.001397344538	16.7623215629331	192.452810185758	339.515800311925	52.459954773391	47.7266442615621	74.988174431078	2.82394054800233	0.51919137546341	5.43911297733287	5.35464932864102e-08	2.50606562853018e-06
Zfp273	NM_198322	88.4431656865216	48.6569737560884	78.056316037475	72.2044626148086	83.0809534325865	62.3317778564118	33.6259847941046	38.3998256222401	21.8999705454592	30.3900275024288	23.2730660229183	44.9935999847153	34.4691600332702	40.8215478380907	38.2520503555976	28.6359865569373	47.9709292899784	-1.08755918620895	0.199970409492868	-5.43860058579189	5.37006896739986e-08	2.5062814916096e-06
Slco1a1	NM_013797	6437.30179789129	4540.91207578695	2254.79660100706	1224.38138748254	319.418034556352	201.16164671842	141.401577082901	161.112311849833	168.942629922114	190.628354333417	19.3942216857652	50.2869646887994	47.8738333795419	54.7606129535364	132.242802657923	807.534820905631	1047.00935455638	-3.21005853510381	0.59062741761568	-5.43499749480406	5.47972023354994e-08	2.5503531253647e-06
Lrrc8e	NM_028175	5.44265634993979	1.21642434390221	13.2548461195712	4.12596929227477	7.25950078537164	6.6109461362861	8.62204738310374	15.0260187217461	197.099734909133	54.5639130157244	223.0335493863	20.2912313656559	115.854676778491	92.5952182668888	28.4158088355868	26.7269207864748	51.2587164047782	3.06892124905057	0.564948318266456	5.43221592103779	5.5658516759327e-08	2.58326439972998e-06
Adck4	NM_133770	440.855164345123	598.480777199887	384.390537467565	409.502452258271	394.432876005192	379.657192398145	507.83859086481	745.457484362182	1383.86956732497	899.268541094596	1926.81592448078	1180.42032901076	2697.21177260339	1438.71064941564	1039.36285394781	1226.57475752215	978.303091893829	1.53445101902008	0.282547802485832	5.43076607044935	5.61126498338826e-08	2.59714764631686e-06
Dusp5	NM_001085390	2.7213281749699	8.51497040731547	1.47276067995236	18.5668618152365	12.0991679756194	11.3330505193476	6.89763790648299	23.373806900494	228.385407116932	160.238326830988	370.429634198116	19.4090039149752	90.0028067535388	392.28511824897	121.313645413467	25.7723879012436	93.300994672353	3.24606238377437	0.597785398368344	5.4301466590427	5.63077593806404e-08	2.59899864579237e-06
Tanc1	NM_001290659	198.656956772802	199.493592399962	189.986127713854	231.054280367387	228.270969140019	171.884599543439	318.153548436528	333.076748332039	728.956162441713	723.144518069157	1229.59365487752	328.188611653217	644.381797288634	632.236167736284	518.042053387237	390.403950059578	441.595233638711	1.47779732514621	0.2727377581593	5.41838187392836	6.01408539388302e-08	2.76138354398687e-06
Itih5	NM_172471	223.148910347531	217.739957558496	232.696187432473	176.385187244747	143.576793310684	145.440814998294	175.889766615316	199.512137472073	3269.35274571498	3290.41115958115	5787.23575103235	92.6338823214726	1993.46642192413	4415.69669907152	2501.68409325609	538.356547270421	1462.70169094698	3.02212166972233	0.55775801455599	5.41833840277154	6.01554755926713e-08	2.76138354398687e-06
Aldh7a1	NM_001127338	10761.4922679185	9320.24332297873	8955.85769479029	13374.3294609087	8379.07712871562	5161.26009068622	6226.84262007752	2746.42231080804	2412.12532722129	3397.46693828289	1844.39048231628	3815.63372419399	2368.79727561973	4112.02420905646	3483.12241380828	4714.43792015711	5692.09519922122	-1.3724685597605	0.253365558264419	-5.4169499957376	6.06242864968662e-08	2.77530032856556e-06
Csnk1e	NM_001289898	208.181605385197	205.575714119473	169.367478194521	228.99129572125	223.431301949772	159.607128147479	600.95670260233	378.989583315152	497.442188104002	363.298965142671	817.466444055005	320.248564597091	507.462633823144	514.749761763242	320.224307262575	302.586924618304	363.661287425075	1.19037672045939	0.219843762578542	5.41464859633718	6.14091871096815e-08	2.7971620292465e-06
Cyp2j5	NM_010007	9697.45295150522	8485.77622306182	8374.11722620911	11351.573015371	8771.09017112569	7597.86595234596	2807.33862793858	1966.73889491299	3407.0097034293	4321.60004733402	585.705494910111	2922.81954410513	997.690687629654	1329.18942350856	2957.42995034992	3673.04254236982	4952.90252850668	-1.77573700377862	0.327955236669717	-5.41457127445403	6.14357282460586e-08	2.7971620292465e-06
Scnn1a	NM_011324	2464.16266243524	1621.49365042165	1278.35627019865	959.287860453885	1484.16460500931	848.089947197846	360.401580613736	257.946654723308	100.114151064956	64.9241496642796	37.8187322872422	469.345003762128	106.279910102583	35.8433102968602	233.883965031368	457.221252025765	673.70835658055	-2.51043800912889	0.464357352679094	-5.40626307442965	6.43532557122371e-08	2.9220563670963e-06
Rtkn	NM_001136227	496.642391932006	454.942704619426	312.2252641499	240.337711275006	258.115583479881	410.823081326351	865.653557263615	631.927565131212	669.513385246896	831.581661657369	1663.05450955437	525.807560605692	1168.12153446082	964.782435490486	838.266360649811	1264.7560729314	724.78446123589	1.34576896503563	0.249111376505377	5.40227822556545	6.57997843211811e-08	2.97966320621997e-06
Fn3k	NM_001038699	776.939193953905	564.420895570625	643.59641713918	323.88858944357	312.965144969355	127.496818342661	129.330710746556	83.4778817874784	115.756987168856	63.5427847778056	24.2427771072066	89.9871999694305	59.363553390632	111.512520923565	95.0836680267713	230.996958225961	234.537631346472	-2.05893336806355	0.381271446909359	-5.40017718282751	6.6575109923658e-08	3.00664681070321e-06
Ctsd	NM_009983	6910.81290033605	8370.21591039111	7497.82462163745	8276.6944003032	8458.93163735471	7902.91389549173	11312.9883713704	10222.7014036946	11010.4709056647	14645.2305263977	13161.8885470446	10273.5386631766	15500.5897716281	14432.9062795357	11838.4631271952	10774.7672084903	10661.933635607	0.636648917668182	0.11796661877336	5.39685653694395	6.78185717682621e-08	3.05457034940116e-06
Racgap1	NM_001253808	10.8853126998796	8.51497040731547	2.94552135990472	22.6928311075113	29.0380031414866	0.9444208766123	301.771658408631	280.485682805928	137.656957714315	221.709064279082	70.7889091530432	74.9893333078588	94.790190091493	107.52993089058	8.74332579556518	45.8175784910997	88.7064806581441	2.9338352464127	0.543832027725352	5.39474524640237	6.86208419742919e-08	3.08241878627147e-06
1700016C15Rik	NM_027077	0	0	0	0	0	0.9444208766123	4.31102369155187	5.00867290724871	17.7285475844194	4.83477710265912	44.6067098772601	5.29336470408415	44.0439267091786	5.97388504947669	5.46457862222823	8.59079596708118	9.17504394323752	3.83814713798858	0.711851828008743	5.39177815799812	6.97638629666703e-08	3.12538375402824e-06
Blnk	NM_008528	40.8199226245484	88.7989771048613	11.7820854396189	58.7950624149155	37.1041151252328	9.444208766123	248.314964633388	181.147003478828	207.528292311732	244.501584905904	166.790306497581	93.5161097721533	157.983650152488	403.237240839677	137.707381280152	109.771281801593	137.3276366968	2.10084186749103	0.389794366075339	5.38961578291508	7.0608477399342e-08	3.1547867702026e-06
Wnk4	NM_175638	100.689142473886	169.082983802407	58.9104271980943	43.3226775688851	38.7173375219821	35.8879933112674	2135.6811367948	1760.54852689792	352.485240207867	161.619691717462	876.618820196589	67.0492862517325	473.950950457465	421.158895988107	250.277700898053	348.404503109404	455.900332149745	2.80263200098549	0.520080000521307	5.38884786605186	7.0910799056847e-08	3.15692857969686e-06
Pglyrp1	NM_009402	0	2.43284868780442	25.0369315591901	4.12596929227477	19.358668760991	4.7221043830615	12.9330710746556	28.3824798077427	95.9427281039165	53.8732305724873	94.0619751759615	481.696188071657	619.487403931272	427.132781037584	179.238178809086	18.1361248193936	129.160042755442	3.45104494591351	0.640441825418321	5.38853773902005	7.10332482569809e-08	3.15692857969686e-06
BC016579	NM_145389	0	0	0	0	2.41983359512388	0	8.62204738310374	14.1912399038713	51.0999312727381	46.9664061401172	20.3639327700535	7.05781960544553	23.936916689771	0	20.7653987644673	12.4089275080062	12.9895283520436	3.71581033275967	0.69033570575419	5.38261356291886	7.34120317820576e-08	3.25401744049835e-06
Hilpda	NM_001190461	38.0985944495785	31.6270329414575	48.6011024384278	66.0155086763964	70.1751742585925	53.8319899669011	189.685042428282	77.6344300623549	154.342649558474	241.048172689719	373.338767450981	104.102839180322	231.709353556983	123.460291022518	175.959431635749	95.4532885231243	129.692729302491	1.70237845121117	0.316302299053867	5.38212481004207	7.36116940844147e-08	3.25425840206957e-06
Fam188a	NM_024185	727.955286804447	669.033389146215	614.141203540133	640.556732625659	577.533618036233	723.426391485022	442.311030753222	356.450555232533	319.113856519548	486.24044003886	363.641656608098	318.48410969573	260.433653584708	378.346053133524	507.11289614278	368.44969369926	484.576910440373	-0.786218973376968	0.146164914688807	-5.37898561396127	7.49066934808846e-08	3.30279381387427e-06
Phgdh	NM_016966	4.08199226245484	8.51497040731547	13.2548461195712	23.72432343058	11.2925567772448	1.8888417532246	12.0708663363452	19.19991281112	128.271256051975	189.93767189018	503.280052745608	57.3447842942449	157.026173484897	199.129501649223	22.9512302133586	63.9537033104933	88.4951677211148	3.09140286194809	0.574901242810497	5.37727635938874	7.56210547272059e-08	3.32554008386965e-06
Mcam	NM_023061	97.9678142989162	94.8810988243724	54.4921451582372	153.692356137235	64.5288958699701	79.3313536354332	229.346460390559	252.103202998185	575.656368623499	568.431650784065	1127.77399102725	97.9272470255567	375.330853695609	367.393930542817	479.790003031639	182.315781079167	300.060197070157	2.08544972224386	0.388233474275559	5.37163810033458	7.80245792767651e-08	3.42225608843508e-06
Ces3b	NM_001159415	22940.7965149962	10725.2134401858	11678.9921920222	7002.80138131336	6674.70766655003	4690.9384941333	688.039381171678	471.650032099253	1301.48396384443	617.470104253893	26.1821992757831	1221.88501919276	285.32804694207	91.5995707586426	1412.04711598378	3505.04475456912	4583.38624233077	-2.98799435651486	0.556384380578122	-5.3703778553419	7.85718366003555e-08	3.43726141576751e-06
Samd4	NM_001037221	103.410470648856	62.0376415390127	72.1652733176655	189.79458744464	119.378457359445	68.9427239926979	279.354335212561	167.790542392832	560.0135325196	364.680330029145	345.217146006621	193.207811699071	250.8588869088	489.858574057089	256.835195244727	270.132806520442	237.104894680825	1.57064293867678	0.292669142619158	5.36661612023994	8.02275566159376e-08	3.50055393515634e-06
Sema6b	NM_001130456	198.656956772802	96.0975231682746	284.242811230805	219.707864813632	170.194962857046	320.15867717157	419.031502818842	470.815253281378	812.38462166251	421.31629037458	1113.22832476293	769.302336993563	1480.25892809544	501.806344156042	425.144216809357	774.126169922538	529.779549055706	1.67257918951997	0.311709893150439	5.36582003418399	8.05822589718383e-08	3.50689804954065e-06
C5ar1	NM_001173550	9.52464861239463	19.4627895024354	7.36380339976179	24.7558157536486	41.9437823154806	34.9435724346551	58.6299222051054	77.6344300623549	79.2570362597571	61.4707374480945	73.698042405908	186.149992093626	192.452810185758	87.6169807256582	81.9686793334235	77.3171637037307	69.636887902612	1.94538907969318	0.362835547577461	5.36162758219786	8.24754404952952e-08	3.57998965155096e-06
Fam78b	NM_001160261	4.08199226245484	1.21642434390221	2.94552135990472	4.12596929227477	3.22644479349851	1.8888417532246	12.9330710746556	8.34778817874784	31.2856722077989	21.4111557403475	109.577352524574	28.2312784217821	22.9794400221801	16.926007640184	20.7653987644673	10.4998617375437	18.7776387573463	2.83923127816282	0.529994248045061	5.35709828669957	8.45691215323178e-08	3.66138406013949e-06
Mcm6	NM_008567	40.8199226245484	66.9033389146215	85.4201194372367	97.9917706915259	98.4065662017044	69.8871448693102	304.358272623562	496.693396635497	225.256839896152	461.375872082327	128.971574210339	230.26136462766	402.140200388152	294.71166244085	100.548246649	137.452735473299	202.574939235362	1.7749960081903	0.331414898315112	5.35581235850967	8.51728655915272e-08	3.67801897676814e-06
Dlx4	NM_007867	2.7213281749699	2.43284868780442	5.89104271980943	1.03149232306869	1.61322239674925	2.8332626298369	4.31102369155187	18.3651339932453	42.7570853506584	70.4496092101758	62.0615093944488	1.76445490136138	39.2565433712244	171.251371418332	61.2032805689562	6.6817301966187	30.9140586893007	3.30554612430752	0.617507536346052	5.35304580065091	8.64859469308102e-08	3.71798267506864e-06
Cacna1b	NM_001042528	0	0	0	2.06298464613739	0	0	12.9330710746556	11.686903450247	1801.01186342895	22.1018381835845	1062.80334837994	59.1092391956063	585.018243898002	474.923861433397	21.8583144889129	69.6809006218807	257.699410550082	4.08579579726154	0.763282361816264	5.35292835476927	8.65421213534331e-08	3.71798267506864e-06
Nfkb2	NM_001177369	263.96883297208	228.687776653615	293.079375310519	412.596929227477	480.740274231277	259.715741068383	463.003944472671	560.971365611855	656.999116363776	716.237693636787	997.832705732622	1290.69876034585	1099.18321439428	767.644228857755	589.081575476204	1195.07517230952	642.219794166542	1.33165578948688	0.248885792722084	5.35046928521898	8.77264417279902e-08	3.75922386484009e-06
Rhod	NM_007485	519.77368141925	558.338773851114	789.399724454464	625.084347779628	696.912075395677	590.263047882688	963.944897430998	943.300064198506	1110.64136337686	1097.49440230362	1273.23065367049	1021.61938788824	1242.80471453291	1437.71500190739	769.412670009735	1541.57060964846	948.844088484377	0.847459327387668	0.158436654762843	5.34888425065648	8.8498116227117e-08	3.78261718720751e-06
Polg2	NM_015810	258.52617662214	254.232687875562	192.931649073759	173.290710275541	136.317292525312	122.774713959599	100.877954382314	88.4865546947271	69.8713345974174	58.7080076751465	70.7889091530432	108.513976433725	79.4705634100396	78.6561531514431	99.4553309245539	114.543946227749	125.465372561379	-1.10276052364974	0.206207680197142	-5.34781499212571	8.90223928280306e-08	3.79534399957673e-06
Gnb1	NM_001160016	1445.02526090901	1531.47824897288	1589.10877366859	1715.37173326324	1601.92983997201	1828.39881712141	2101.19294726238	2450.91060928037	2478.86809459793	2764.80182027778	3077.86298153095	2584.04420304374	2632.10335920721	2343.75423441136	2131.18566266901	1921.47469797049	2137.3444552599	0.594054298278615	0.111150083187806	5.34461406812323	9.06099009980676e-08	3.85322053609803e-06
Clcf1-pold4	NR_132308	549.708291343919	452.509855931622	533.139366142753	281.597404197753	481.546885429652	631.817566453629	902.728361010961	1148.6556533957	2683.26781968888	886.145574673093	2347.67053506188	786.064658556496	2382.20194896601	1551.21881784745	1136.63235342347	1042.34991067252	1112.32843767474	1.55074317251184	0.290334498647848	5.34122944305272	9.23183211384643e-08	3.91593283715182e-06
Pold4	NM_027196	643.59411338038	534.01028697307	599.41359674061	395.06155973531	571.88733964761	737.592704634207	1025.16143385103	1230.46397754743	2738.53917392266	1128.57511224929	2550.34015167813	842.52721540006	2498.0566257445	1735.41360687298	1283.08306049919	1122.53067303194	1227.26566449427	1.43388706165807	0.268528564968916	5.33979341015005	9.30525568304318e-08	3.93711007498456e-06
Mir7005	NR_105972	5.44265634993979	1.21642434390221	0	1.03149232306869	8.87272318212089	6.6109461362861	52.5944890369328	23.373806900494	61.5284886753378	28.3179801727177	155.153773486122	5.29336470408415	81.3855167452213	15.9303601319379	55.738701946728	16.2270590489311	32.419861448989	3.0503885872962	0.571617873219004	5.3364121910994	9.48037508607029e-08	4.00110036692966e-06
Maged2	NM_001199246	106.131798823826	154.485891675581	135.493982555617	124.810571091312	137.123903723687	147.329656751519	515.598433509603	200.346916289948	357.699518909167	349.485316277931	565.341562140057	186.149992093626	366.713563687291	268.824827226451	328.96763305814	218.588030717955	260.193224908232	1.29072777021815	0.241916734402451	5.33542160035485	9.53228096995219e-08	4.01289868471229e-06
Cdkn3	NM_028222	0	2.43284868780442	1.47276067995236	2.06298464613739	8.06611198374627	2.8332626298369	134.503939176418	24.2085857183687	47.9713640519582	60.0893725616205	11.6365330114592	18.5267764642945	59.363553390632	14.9347126236917	5.46457862222823	15.2725261636999	25.5524944007405	3.10193748556675	0.582135346309985	5.32855031949043	9.8999770570089e-08	4.15724600476652e-06
Nenf	NM_025424	151.033713710829	164.217286426798	219.441341312901	170.196233306334	321.837868151476	191.717437952297	394.889770146151	437.424100566387	735.213296883273	439.96471634198	266.670548179272	546.098791971348	611.827590590546	651.15347039296	315.852644364792	508.766027828252	382.89405238285	1.24271501022167	0.233394481881908	5.32452609933792	1.01216569358218e-07	4.23970904899236e-06
Mup1	NM_001163010	19424.8405129351	8270.46911419112	33900.0053311434	7268.92640066508	175.034630047294	308.825626652222	12.0708663363452	0	75.0856132987173	101.530319155842	0	0.882227450680691	0	0	67.7607749156301	27.681453671706	4352.06955440395	-4.22256238800197	0.793774545642338	-5.31959913703832	1.03996133740226e-07	4.34308797545308e-06
Rasip1	NM_028544	156.476370060769	131.373829141439	122.239136436046	145.440417552686	199.232965998533	131.27450184911	236.244098297042	211.19904092232	291.999607272789	417.862878158395	539.159362864274	247.905913641274	370.543470357654	323.585440179988	337.710958853705	262.496543438592	257.796533439039	1.1103894747935	0.208749743407221	5.31923755531232	1.04203006035938e-07	4.34308797545308e-06
Tnfaip3	NM_001166402	31.2952740121538	103.396069231688	60.3831878780467	91.8028167531137	170.194962857046	82.1646162652701	156.059057634178	320.555066063917	400.456604259825	273.510247521859	137.698973968933	591.974619406744	413.629920399242	399.254650806692	232.791049306923	319.768516552466	236.558477057381	1.76241478788337	0.331534080968761	5.31593850844384	1.06108981506557e-07	4.41155331300833e-06
Pmch	NM_029971	0	0	0	0	0.806611198374627	0	31.0393705791735	45.9128349831131	21.8999705454592	15.8856961944514	5.81826650572958	9.7045019574876	5.74486000554503	11.9477700989534	0	3.81813154092497	9.53612585057577	3.81776288529596	0.720344030336967	5.29991604637865	1.15855941897986e-07	4.79502262992757e-06
Osbpl3	NM_001163645	133.345080573525	143.538072580461	19.1458888393807	309.447696920608	150.029682897681	88.7755624015562	658.724420069125	447.441446380884	1092.91281579244	1848.26621810226	843.648643330788	222.321317571534	900.028067535388	1847.92177530479	965.044584685506	190.906577046249	616.343615627011	2.43031039333343	0.458563048878157	5.29983913723318	1.15904754707291e-07	4.79502262992757e-06
Rgcc	NM_025427	1.36066408748495	2.43284868780442	0	4.12596929227477	0	0.9444208766123	28.4527563642423	4.17389408937392	32.3285279480588	11.7416015350293	17.4547995171887	52.9336470408415	23.936916689771	3.98259003298446	15.3008201422391	14.3179932784686	13.3429655988984	3.11184571488851	0.587284094402409	5.29870593218598	1.16626289916991e-07	4.81298888561375e-06
Gna14	NM_008137	200.017620860287	35.2763059731641	108.984290316474	70.1414779686712	73.401619052091	98.2197711676792	0.862204738310374	26.7129221719931	5.21427870129981	6.90682443237017	2.90913325286479	19.4090039149752	17.2345800166351	0.995647508246116	26.2299773866955	7.63626308184994	43.7594950339755	-2.73538642521952	0.516834196805304	-5.29258017779726	1.20602565986266e-07	4.96485501990145e-06
Acot9	NM_019736	29.9346099246689	31.6270329414575	35.3462563188566	23.72432343058	116.152012565946	53.8319899669011	175.027561877006	169.460100028581	145.999803636395	126.394887112374	148.365795896104	187.914446994987	142.664023471035	210.08162423993	122.406561137912	96.4078214083555	113.458678184443	1.57771440546548	0.2982800981955	5.28937201982349	1.22737025960255e-07	5.04034036755899e-06
Tmem86b	NM_023440	2872.36188868072	2348.91540807517	2631.82333507486	2440.51083638053	2814.26647112907	3534.02292028323	1023.43702437441	664.483939028328	379.599489454626	629.90238823216	448.976232025466	1910.0224307237	677.893480654314	463.97173884269	1047.01326401893	1385.98174935576	1579.57391227087	-1.62000889475064	0.306313267854421	-5.288732368983	1.23166948724001e-07	5.04562891410912e-06
AI317395	NM_144821	1287.18822676076	1346.58174869975	1085.42462112489	1057.27963114541	867.107038252724	727.204074991471	523.358276154397	492.519502546123	307.642443376689	377.803296450648	232.730660229183	331.71752145594	337.989263659566	281.768244833651	829.523034854246	463.902982222384	659.358785422364	-1.31191772158059	0.24820607422515	-5.28559877382589	1.2529424389832e-07	5.12025623540575e-06
Cfhr1	NM_015780	3354.0369756504	2992.40388599944	2456.56481416053	2498.27440647238	2511.78727173859	2923.92703399168	1038.956709664	545.945346890109	679.941942649495	494.528629357704	386.914722631017	896.343089891582	322.669636978113	1012.5735158863	1707.1343615841	1456.61718286288	1579.91372040052	-1.64069539728037	0.310642431593496	-5.28162037898083	1.28046305518925e-07	5.21202126035863e-06
Itpr3	NM_080553	36.7379303620936	64.4704902268171	30.9279742789995	113.464155537556	100.826399796828	26.4437845451444	98.2913401673826	474.154368552877	322.242423740328	261.768645986829	896.982752966643	209.087905811324	790.875727430032	444.058788677768	183.609841706869	87.8170254412743	258.859972201798	2.36802586891793	0.448366185624376	5.28145508033866	1.28161907446598e-07	5.21202126035863e-06
Tuba8	NM_017379	8.16398452490969	76.6347336658392	89.8384014770938	27.8502927228547	65.3355070683448	17.9439966556337	919.110251038858	678.6751789322	313.899577818249	184.412212344284	509.098319251338	184.385537192264	170.430846831169	238.955401979068	43.7166289778259	272.996405176135	237.590454728504	2.57603870112489	0.488051025825062	5.2782159340205	1.30447691912499e-07	5.29213336076008e-06
Ccdc88c	NM_026681	27.213281749699	38.9255790048707	26.5096922391424	61.8895393841216	45.9768383073537	8.4997878895107	78.460631186244	202.851252743573	177.285475844194	171.979928366017	256.003726252101	65.2848313503711	157.983650152488	104.542988365842	148.636538524608	63.9537033104933	102.249840291914	1.9179565793624	0.363449023666969	5.27709927519255	1.3124479341083e-07	5.31160993622816e-06
Mup16	NM_001199936	21974.7250128819	2947.39618527505	9197.39044630248	4299.26000255032	248.436249099385	588.374206129463	6.03543316817262	2.50433645362435	166.856918441594	37.9875343780359	0	0	0	3.98259003298446	118.03489824013	104.998617375437	2480.99890189554	-4.13700086098676	0.784189070781779	-5.27551456036294	1.32384099224291e-07	5.34480863253733e-06
Pawr	NM_054056	141.509065098435	180.030802897527	222.386862672806	207.329956936807	167.775129261922	282.381842107078	353.503942707253	287.163913348926	599.642050649478	609.872597378286	703.04053610899	322.895246949133	435.651883753831	320.598497655249	596.731985547323	466.766580878078	368.580055871945	1.20291793751905	0.22855322121655	5.26318522712621	1.41580809287893e-07	5.70237129716022e-06
Scp2	NM_011327	68572.0273528914	60483.0512275057	57302.1725355863	60878.6769075143	47499.720249885	53315.3917473942	33503.5517212645	23262.7813177166	19536.8594380301	27315.1092651376	10158.6933190038	18642.3482603337	11931.1167548494	15774.0434731432	37998.4939075263	26981.7810668315	35822.2386590384	-1.33058067730185	0.252963136406398	-5.25997857317914	1.44072188858193e-07	5.78879981851085e-06
Kcnj2	NM_008425	4.08199226245484	18.2463651585331	19.1458888393807	21.6613387844426	12.0991679756194	11.3330505193476	43.1102369155187	50.0867290724871	126.185544571455	47.6570885833542	349.095990343775	34.406870576547	65.108413396177	121.468996006026	189.074420329097	23.8633221307811	71.0390884665623	2.55696897813618	0.48622359261715	5.25883362502633	1.44971976729973e-07	5.81101787107821e-06
Mapk11	NM_011161	54.4265634993979	59.6047928512083	36.8190169988089	38.1652159535417	53.2363390927254	30.2214680515936	90.5314975225892	98.5039005092246	147.042659376655	100.839636712605	178.42683950904	130.569662700742	123.514490119218	141.381946170948	65.5749434667388	67.7718348514182	88.5394254616534	1.30091901341518	0.24759951979158	5.25412575319308	1.48729238364598e-07	5.94739472267026e-06
Gpx2	NM_030677	4.08199226245484	3.64927303170663	0	1.03149232306869	2.41983359512388	1.8888417532246	6.03543316817262	378.154804497277	781.098949454711	3.45341221618509	8.72739975859436	87.3405176173884	21.0644866869984	655.136060425944	10.9291572444565	41.9994469501747	125.438193811593	3.87793757826885	0.738234157907941	5.25299125857089	1.49648641513597e-07	5.96991187752456e-06
Zfp7	NM_145916	77.557852986642	85.1497040731547	57.437666518142	71.1729702917399	68.5619518618433	38.7212559411043	205.204727717869	146.086293128087	294.085318753309	168.526516149832	357.823390102369	88.2227450680691	206.814960199621	216.055509289407	109.291572444565	140.316334128993	145.689298040922	1.4908713441049	0.284269867086434	5.24456341217339	1.56652822752286e-07	6.23448466796806e-06
Nck2	NM_010879	35.3772662746086	55.9555198195016	42.7100597186184	52.6061084765034	122.604902152943	44.3877812007781	170.716538185454	151.929744853211	110.542708467556	432.367209466373	710.798224783296	143.803074460953	349.478983670656	700.935845805265	293.994329875879	90.6806240969681	219.305557581785	2.22723277231243	0.424834696134277	5.24258680512403	1.58340858075129e-07	6.28673241006822e-06
Nrm	NM_134122	17.6886331373043	18.2463651585331	44.1828203985707	22.6928311075113	34.6842815301089	26.4437845451444	100.015749644003	116.86903450247	44.8427968311784	52.4918656860133	98.9105305974028	72.3426509558167	129.259350124763	100.560398332858	40.4378818044889	80.1807623594244	62.4906085447245	1.55654675039509	0.297060850200338	5.23982459938882	1.60729293586111e-07	6.36647591970518e-06
Magix	NM_018832	643.59411338038	498.733980999906	496.320349143945	486.864376488423	477.513829437779	234.216377399851	183.64960926011	171.964436482206	135.571246233795	137.445806204166	89.2134197545201	248.788141091955	99.5775734294472	151.33842125341	95.0836680267713	323.586648093391	279.591374792503	-1.48055335894042	0.282619202161613	-5.23868635823895	1.61723615633973e-07	6.38009675346281e-06
Gm2083	NM_001134644	360830.427367871	49521.8514646029	62963.4645893232	89874.9576012983	4883.22419495999	11578.5999472668	80.1850406628648	73.460535972981	1366.14101974055	1116.83351071426	6.78797759001784	6.17559215476484	0	19.9129501649223	4066.73941066225	1036.62271336113	36714.0864947716	-4.09337781435063	0.781393770973084	-5.23855956677652	1.61834743075004e-07	6.38009675346281e-06
Ica1	NM_001252266	24.4919535747291	26.7613355658486	4.41828203985707	12.3779078768243	17.7454463642418	27.3882054217567	35.3503942707253	16.6955763574957	131.399823272755	272.128882635385	143.517240474663	79.4004705612622	260.433653584708	238.955401979068	170.494853013521	29.5905194421685	93.1968716521881	2.55562865837913	0.489034063024266	5.22587044872644	1.73337698412439e-07	6.81754257488361e-06
Slc35e2	NM_177186	1602.86229505727	1347.79817304365	1606.78190182802	1246.04272626698	1802.77602836729	1402.46500176927	891.519699412926	847.300500142906	532.899283272841	806.717093700836	628.372782618794	1011.91488593075	769.811240743034	671.066420557882	1054.66367409005	1056.66790395099	1079.97872567209	-0.851121890244279	0.162949920964769	-5.22321143333538	1.75846408797495e-07	6.88482182728222e-06
Cdr2	NM_007672	24.4919535747291	9.73139475121768	2.94552135990472	14.4408925229617	16.9388351658672	6.6109461362861	12.9330710746556	21.7042492647444	66.7427673766376	73.2123389831238	100.849952765979	58.2270117449256	103.407480099811	57.7475554782747	66.6678591911845	149.861662981305	49.1570932794755	2.29040923387301	0.43851179792032	5.22314164575611	1.75912721977813e-07	6.88482182728222e-06
Pcdh19	NM_001105245	0	0	0	0	0	0	12.9330710746556	5.00867290724871	25.0285377662391	10.3602366485553	9.69711084288262	0	14.3621500138626	5.97388504947669	5.46457862222823	7.63626308184994	6.02903162543742	3.81304920377939	0.730123153288126	5.22247402593279	1.76548327252263e-07	6.88482182728222e-06
Gm19510	NR_045076	0	0	7.36380339976179	0	0.806611198374627	0.9444208766123	16.3818900278971	1.66955763574957	67.7856231168975	44.2036763671691	60.1220872258723	1.76445490136138	117.769630113673	31.8607202638757	28.4158088355868	18.1361248193936	24.8265255488891	3.49145103144351	0.668562762834938	5.22232350578208	1.76691935883698e-07	6.88482182728222e-06
Fkbp11	NM_024169	326.559380996387	229.904200997518	290.133853950614	127.905048060518	100.826399796828	475.043700935987	747.531508115094	277.146567534428	1125.2413437405	1120.28692293044	1129.71341319583	642.261584095543	975.668724275064	1218.67255009325	742.089776898594	776.035235693	644.063763206849	1.68551939953889	0.322815676084317	5.22130591668866	1.7766576649094e-07	6.90670514514082e-06
Mup19	NM_001135127	50570.4414754656	4916.78719805273	5737.87560909439	12803.9142062517	334.74364732547	1489.3517224176	6.03543316817262	0.834778817874784	80.2998920000171	158.166279501277	0	1.76445490136138	0	0	209.839819093564	49.6357100320246	4772.48063913261	-4.12549906709739	0.791995463737257	-5.20899330361066	1.89867965035299e-07	7.36397628279267e-06
Sparc	NM_001290817	620.462823893136	841.765645980329	269.515204431281	1053.15366185314	807.417809573001	557.208317201257	1778.7283751343	1536.82780370748	2948.15317771491	3392.63216118023	7981.69193477669	1389.50823482209	2976.79495953992	1665.71828129575	2715.89557524743	1357.34576279883	1993.30123307186	1.89289544923963	0.363438159186525	5.20830133378523	1.90577250894079e-07	7.37441533194065e-06
Prmt2	NM_001077638	9.52464861239463	24.3284868780442	10.3093247596665	29.9132773689921	34.6842815301089	14.1663131491845	23.2795279343801	75.9648724266054	72.9999018181973	102.221001599079	71.7586202373314	74.1071058571781	106.279910102583	102.55169334935	96.1765837512169	40.0903811797122	55.5222456596265	1.78755371009008	0.343246221448278	5.20778845735798	1.91104613626249e-07	7.37778295232214e-06
Atg3	NM_026402	1372.91006427231	1363.61168951438	1004.42278372751	1367.75882038909	1246.2143014888	1163.52651998635	816.507887179924	601.87552768772	656.999116363776	822.602789895287	516.856007925644	695.195231136385	496.930390479645	678.035953115605	1032.80535960114	722.581394120051	909.927114805226	-0.823672481642016	0.158303854063404	-5.20311072977488	1.95980016272643e-07	7.54860959229457e-06
Bcl10	NM_009740	330.641373258842	287.076145160921	288.661093270662	297.069789043784	313.77175616773	410.823081326351	592.334655219227	362.294006957656	696.627634493655	660.292415734588	800.981355622105	468.462776311447	522.782260504598	736.779156102126	721.324378134127	507.811494943021	499.858335765677	0.905108772790988	0.173999959877736	5.20177575573567	1.97393313083938e-07	7.58560770807657e-06
Zfp462	NM_172867	1.36066408748495	4.86569737560884	7.36380339976179	11.3464155537556	4.83966719024776	5.6665252596738	3.44881895324149	0	141.828380675355	464.829284298513	405.339233232494	19.4090039149752	107.237386770174	291.724719916112	48.0882918756085	48.6811771467934	97.8768168531124	3.48228747476181	0.670020438355192	5.19728544894892	2.02219722801403e-07	7.75329852525745e-06
Cav2	NM_001277756	58.5085557618528	81.5004310414481	81.0018373973797	56.7320777687782	46.7834495057283	145.440814998294	139.677167606281	76.7996512444802	692.456211532615	313.569829229606	734.071290806215	167.623215629331	391.607957044653	681.022895640343	304.923487120335	257.723879012436	264.340171958736	2.10328178953085	0.405325688854241	5.18911543819569	2.11295383953543e-07	8.08277205055163e-06
Grhl1	NM_001161406	2.7213281749699	6.08212171951105	1.47276067995236	12.3779078768243	16.1322239674925	19.8328384088583	62.9409458966573	79.3039876981045	105.328429766256	161.619691717462	58.1826650572958	14.1156392108911	28.7243000277251	242.937992012052	31.6945560089238	42.9539798354059	55.4013355036489	2.67780328502704	0.516409398981449	5.18542708616198	2.15520395830206e-07	8.22561328504579e-06
Inhbb	NM_008381	17.6886331373043	4.86569737560884	10.3093247596665	41.2596929227477	6.45288958699701	103.886296427353	59.4921269434158	48.4171714367375	1927.19740800041	690.682443237017	3678.11414270538	40.5824627313118	703.745350679266	3118.36799582683	345.361368924824	118.362077768674	682.174067653972	3.60794029983477	0.696400569340879	5.18084053729246	2.20888268515673e-07	8.4113248613184e-06
Glis3	NM_001305671	9.52464861239463	7.29854606341326	0	16.5038771690991	12.905779173994	18.888417532246	3.44881895324149	55.0954019797358	192.928311948093	151.259455068907	429.5820103397	18.5267764642945	137.876640133081	281.768244833651	165.030274391293	31.499585212631	95.7585492422359	3.07937552102097	0.594670588751373	5.1782879114414	2.23931457626484e-07	8.50787204655724e-06
Coro1c	NM_011779	534.740986381584	513.331073126732	484.538263704326	547.722423549476	390.399820013319	457.099704280353	663.897648498988	803.892001613417	2095.09718218226	1598.23917365046	2150.81918495137	888.403042835456	1238.97480786254	1149.97287202426	913.677545636561	886.761050379825	957.347923793183	1.30981106602536	0.253001613016102	5.17708583123538	2.25378546191033e-07	8.54347860052207e-06
C4a	NM_011413	7059.12528587191	4403.456124926	4720.19797924731	2698.3839171477	3499.8859897475	8606.50744856789	1295.89372168049	395.685159672648	1601.8264170393	561.524826351695	687.525158760378	1189.24260351757	1704.30846831169	879.15674978132	2548.67946940725	2356.74169363594	2763.00881335416	-1.86124611036281	0.360006771648359	-5.17003083536663	2.34055371596903e-07	8.85236512665037e-06
Psat1	NM_001205339	2.7213281749699	4.86569737560884	7.36380339976179	21.6613387844426	11.2925567772448	181.328808309562	115.53543493359	206.190368015072	1565.3264661302	763.204099776904	2157.60716254138	107.631748983044	759.278997399535	900.065347454489	420.772553911574	79.2262294741932	456.504496340099	3.29328961271535	0.637900034066082	5.16270487042205	2.43406744247814e-07	9.18531531502729e-06
Nfe2	NM_001302338	20.4099613122742	43.7912763804796	35.3462563188566	15.4723848460304	4.03305599187313	13.2218922725722	321.602367389769	25.0433645362435	278.44248264941	113.962603134108	162.911462160428	121.747388193935	68.9383200665404	129.434176071995	29.5087245600325	419.994469501747	112.741261586643	2.59465587271579	0.502766930069846	5.16075286088394	2.45958700466442e-07	9.26075960969716e-06
Mup8	NM_001134676	18981.264020415	5554.19355425749	3290.14735901357	6403.50434161045	415.404767162933	169.995757790214	0.862204738310374	0.834778817874784	15.6428361038994	13.1229664215033	0	0	0	0.995647508246116	172.680684462412	56.3174402286433	2192.18539740816	-4.07886698397213	0.791791138779098	-5.15144308164593	2.58489678665522e-07	9.69876552361114e-06
Lig1	NM_001083188	38.0985944495785	79.0675823536436	73.6380339976179	96.9602783684572	77.4346750439641	40.6100976943289	237.106303035353	300.520374434922	148.085515116915	252.789774224748	188.123950351923	173.798807784096	169.473370163578	203.112091682208	73.2253535378583	135.543669702836	142.974279496377	1.42992906270303	0.277588500263202	5.15125468579284	2.58749518893117e-07	9.69876552361114e-06
Itpripl2	NM_001033380	102.049806561371	159.351589051189	63.3287092379514	169.164740983266	189.553631618037	71.7759866225348	178.476380830247	262.120548812682	696.627634493655	800.500951711703	1408.99020547085	312.308517540965	480.653287130601	954.825960408025	828.4301191298	161.31605760408	427.467132950435	2.10844626511114	0.4093520948134	5.15069127977044	2.59528088775845e-07	9.7062346594627e-06
B4galnt4	NM_177897	5.44265634993979	6.08212171951105	5.89104271980943	13.409400199893	6.45288958699701	18.888417532246	27.590551625932	35.0607103507409	432.785132207884	8.97887176208122	222.063838302012	69.6959686037746	113.93972344331	41.8171953463369	155.194032871282	11.4543946227749	73.4216842027828	2.97827961768619	0.579221073332312	5.14187027165962	2.72016924164147e-07	1.01375418418515e-05
Bean1	NM_001141922	0	0	0	0	0	0	0.862204738310374	2.50433645362435	27.114249246759	6.21614198913315	64.9706426473136	3.52890980272276	26.8093466925435	18.9173026566762	4.37166289778259	2.86359865569373	9.88489973628495	3.86146803581648	0.751010687612448	5.14169518424904	2.7227059557345e-07	1.01375418418515e-05
Ccdc69	NM_177471	14.9673049623344	18.2463651585331	0	6.18895393841216	17.7454463642418	3.7776835064492	31.0393705791735	63.4431901584836	80.2998920000171	53.1825481292503	43.6369987929718	31.7601882245049	64.1509367285862	72.6822681019664	16.3937358666847	83.0443610151181	37.5349527204205	2.20500273968851	0.429313725344043	5.1361105166658	2.8048275474422e-07	1.04201520082914e-05
Susd4	NM_144796	649.03676973032	312.621056382868	421.209554466374	535.344515672652	103.246233391952	140.718710615233	4.31102369155187	16.6955763574957	11.4714131428596	17.2670610809254	1.93942216857652	14.1156392108911	0.957476667590838	97.5734558081193	62.2961962934019	69.6809006218807	153.655312831418	-3.03294334186019	0.590618173986914	-5.13520151502718	2.81841865106396e-07	1.04474788713665e-05
Fgd1	NM_008001	89.8038297740066	102.179644887786	89.8384014770938	67.0470009994651	145.996626905807	91.6088250313931	165.543309755592	154.434081306835	334.756692623448	232.069300927638	229.821526976318	131.451890151423	259.476176917117	269.820474734697	189.074420329097	214.76989917703	172.980756373422	1.13053246464804	0.220252650844137	5.1328892538418	2.85327812177303e-07	1.055334987424e-05
Gphn	NM_145965	1445.02526090901	1151.95385367539	830.63702349313	1295.55435777428	1196.20440718957	1019.03012586467	638.893711087987	560.971365611855	420.270863324765	683.775618804647	276.367659022155	416.411356721286	310.222440299432	559.553899634317	755.204765591942	613.764645203689	760.865084638008	-1.12134134907309	0.218765291103186	-5.12577357869891	2.96318543706716e-07	1.09357207044185e-05
Aldh18a1	NM_019698	17.6886331373043	35.2763059731641	7.36380339976179	54.6690931226408	87.1140094244597	34.9435724346551	75.8740169713129	84.3126606053532	174.156908623414	360.536235369723	316.125813477974	142.038619559591	341.819170329929	276.79000729242	158.472780044619	93.5442227526618	141.295365782436	2.16432721177213	0.422483620934602	5.12286655512062	3.00925326591611e-07	1.10760035975803e-05
Gpr4	NM_175668	42.1805867120334	35.2763059731641	20.618649519333	34.0392466612669	35.4908927284836	22.6661010386952	86.2204738310374	79.3039876981045	102.199862545476	69.7589267669387	152.244640233257	37.053552928589	104.364956767401	88.6126282339043	95.0836680267713	54.4083744581808	66.2201783826648	1.40716909449086	0.274701258236577	5.12254331678011	3.01441816800753e-07	1.10760035975803e-05
Cerk	NM_145475	76.1971888991571	104.61249357559	67.7469912778085	179.479664213953	190.360242816412	68.9427239926979	151.748033942626	427.40675475189	640.313424519617	363.989647585908	1134.56196861727	281.430556767141	666.403760643223	617.301455112592	296.18016132477	199.49737301333	341.635777565874	1.93364852641635	0.377894186188996	5.11690467089979	3.1059049731147e-07	1.13871855195923e-05
Pipox	NM_008952	7789.80190085133	5996.97201543789	5453.63279786358	5587.59391406311	4517.82932209628	3216.6975057415	3066.00004943169	2342.38936295665	2416.29675018233	2510.63068116656	1216.98741078177	1872.96887779511	1994.42389859172	2692.2308622975	2660.1568733007	3666.3608121732	3562.56081467068	-1.12846538952902	0.220987070184296	-5.106476992468	3.28220552639471e-07	1.20072824442671e-05
Mup21	NM_001009550	6835.97637552438	5889.9266731745	3288.67459833361	6618.05474480874	596.085675598849	1039.80738515014	43.9724416538291	22.5390280826192	224.213984155892	281.107754397466	73.698042405908	56.4625568435642	47.8738333795419	388.302528215985	463.396267164954	1463.2989130595	1708.33692512184	-3.09295596730871	0.606212972783303	-5.10209465348132	3.35914661623868e-07	1.22619829096033e-05
Mup14	NM_001199999	67992.3844516228	10429.6223246175	17268.1189724414	14493.4986314382	274.247807447373	2046.56003961885	9.48425212141411	30.0520374434922	482.842207740362	348.794633834694	0	4.41113725340346	1.91495333518168	0.995647508246116	586.895744027312	350.313568879866	7145.00852558314	-3.98125724397243	0.780455514741193	-5.10119688922008	3.37512221674808e-07	1.22935158133944e-05
Etnppl	NM_001163587	1824.65054131731	3601.83248229444	739.325861336084	2050.60673826056	858.234315070603	111.441663440251	56.9055127284847	38.3998256222401	154.342649558474	120.178745123241	43.6369987929718	373.182211637932	249.901410241209	313.628965097526	30.6016402844781	362.722496387872	683.099503574605	-2.73694532322851	0.53690335934597	-5.09764983881369	3.43896186671633e-07	1.24988733355384e-05
Sdr42e1	NM_028725	3944.56518961886	2881.70927070433	3854.21469943532	3713.3723630473	2641.6516746769	3131.69962684639	1835.63388786279	2192.12917573918	1929.28311948093	1042.9304892879	1510.80986932111	1552.72031319802	824.387410795712	1003.61268831208	1856.86381583315	1922.42923085572	2239.87580156348	-1.08106536201873	0.212188272152615	-5.09484030880452	3.49035336717278e-07	1.26513069354602e-05
Gm4737	NM_001304528	16428.6581922933	17466.6371540918	9929.3525042388	21721.1653391806	10152.008542743	13235.1141648448	8881.57100933516	3886.730176025	3930.5232850398	3828.45278286279	2934.34574105628	5395.70308836311	5360.9118618411	3261.74123701428	8762.9982786052	8012.34903863105	8949.26639976038	-1.40543934175497	0.275872021128845	-5.09453382044336	3.49600424417671e-07	1.26513069354602e-05
Rarg	NM_001042727	129.26308831107	98.530371856079	89.8384014770938	177.416679567815	186.327186824539	103.886296427353	220.724413007456	121.877707409719	477.627929039063	439.274033898743	1149.10763488159	354.655435173638	549.591607197141	516.741056779734	369.405514862629	470.584712419003	340.928254320792	1.74363359328955	0.342312434764218	5.09369048918879	3.51159877498994e-07	1.26669607996423e-05
Ggta1	NM_001145821	39.4592585370635	46.224125068284	41.237299038666	102.117739983801	87.9206206228343	56.665252596738	84.4960643544166	167.790542392832	439.042266649444	802.572999041414	721.465046710467	142.920847010272	417.459827069606	289.73342489962	183.609841706869	87.8170254412743	231.908261320225	2.21914283566709	0.435682800373248	5.09348276720118	3.51545017716126e-07	1.26669607996423e-05
Arhgef28	NM_012026	1.36066408748495	0	0	4.12596929227477	6.45288958699701	1.8888417532246	29.3149611025527	7.51300936087306	64.6570558961176	17.2670610809254	99.880241681691	7.05781960544553	110.109816772946	8.96082757421504	54.6457862222823	5.72719731138746	26.1851338330261	3.20289429152746	0.629314875477995	5.0894940137792	3.59020192255252e-07	1.29085478996497e-05
Maats1	NM_001081025	1.36066408748495	0	0	0	1.61322239674925	0.9444208766123	35.3503942707253	15.8607975396209	42.7570853506584	4.1440946594221	67.8797759001784	3.52890980272276	13.4046733462717	13.9390651154456	3.27874717333694	1.90906577046249	12.8731822681057	3.46258333118463	0.680680730747479	5.08694190209005	3.63883243632268e-07	1.30553827560142e-05
Comtd1	NM_026965	144.230393273404	193.411470680451	195.877170433664	151.629371491098	229.884191536769	95.3865085378423	331.948824249494	326.398517789041	649.699126181956	323.239383434924	306.428702635091	658.141678207796	656.828993967315	541.632244485887	205.468156195782	491.58443589409	343.861823062163	1.37327147746739	0.270054771923472	5.08515908712231	3.6731805235571e-07	1.31504571949143e-05
Bcl6b	NM_007528	50.3445712369431	69.336187602426	20.618649519333	38.1652159535417	20.9718911577403	20.7772592854706	156.059057634178	90.1561123304767	318.071000779288	198.225861209024	419.884899496818	44.1113725340346	117.769630113673	171.251371418332	112.570319617902	88.7715583265056	121.06780988848	2.07113460800321	0.40734315877419	5.08449586887832	3.68603790845952e-07	1.31683507795819e-05
Igsf8	NM_080419	410.920554420454	379.524395297489	220.914101992854	188.763095121571	300.059365795361	168.106916036989	315.566934221597	482.502156731625	2451.75384535117	1044.31185417437	1700.87324184161	796.651387964664	1200.67574115891	1379.96744642912	490.719160276095	855.261465167194	774.160728873817	1.84008061330675	0.362190208674003	5.08042616624944	3.76589082263176e-07	1.34062857277026e-05
Scarb1	NM_001205082	1968.88093459072	2666.40216183364	2779.0994030701	2371.40085073493	2077.02383581466	2651.93382152734	4028.22053738607	2905.86506502212	5196.55015371539	4576.46186888848	4882.4953093914	3421.27805373972	4480.03332765753	3487.75322138614	3403.33956592374	5256.61259896845	3509.58441935315	0.776282851355533	0.152802939691812	5.0802874141114	3.7686425411805e-07	1.34062857277026e-05
Aadat	NM_011834	1038.18669875102	1239.53640643635	923.420946330128	1124.32663214488	1159.10029206434	896.255411905073	416.44488860391	347.26798823591	125.142688831195	204.442003198157	62.0615093944488	373.182211637932	163.728510158033	358.433102968602	579.245333956193	400.903811797122	588.22990227583	-1.72564621170035	0.339810583090609	-5.07825917605459	3.8090885273762e-07	1.35214572619043e-05
Dusp4	NM_176933	42.1805867120334	49.8733980999906	8.83656407971415	37.133723630473	15.3256127691179	21.7216801620829	28.4527563642423	105.182131052223	287.82818431175	211.348827630527	880.497664533742	20.2912313656559	239.36916689771	316.615907622265	328.96763305814	88.7715583265056	167.649789163511	2.69519312745278	0.531164486380943	5.07412147565872	3.89290319536759e-07	1.378976597006e-05
Zfp37	NM_001290350	2.7213281749699	2.43284868780442	1.47276067995236	15.4723848460304	4.03305599187313	2.8332626298369	0.862204738310374	20.0346916289948	693.499067272875	504.88886600626	99.880241681691	4.41113725340346	235.539260227346	1112.13826671091	226.233554960249	8.59079596708118	183.440232966099	3.7074076660519	0.731205045363696	5.07027090357105	3.97249842906528e-07	1.40420276748921e-05
Ctla2a	NM_001145799	74.8365248116721	115.56031267071	153.167110715045	56.7320777687782	107.279289383825	106.71955905719	144.850396036143	287.163913348926	606.942040831298	159.547644387751	668.130937074613	251.434823443997	382.033190368744	298.694252473835	224.047723511358	307.35958904446	246.531211558022	1.62992505153796	0.321694242426627	5.06669015660025	4.04792363204263e-07	1.42785179904999e-05
Eps8l3	NM_133867	43.5412507995183	53.5226711316972	72.1652733176655	80.4564011993581	52.4297278943507	51.9431482136765	517.322842986224	630.258007495462	236.728253039011	155.403549728329	292.852747455055	96.1627921241953	557.251420537868	102.55169334935	87.4332579556518	131.725538161912	197.609285961833	2.08671712267559	0.4124098428526	5.05981406321915	4.19665511260538e-07	1.47696412865704e-05
Pitx3	NM_008852	80.2791811616119	66.9033389146215	100.14772623676	391.967082766104	1.61322239674925	2.8332626298369	3.44881895324149	12.5216822681218	8.34284592207969	4.1440946594221	0	0	0	0	1.09291572444565	2.86359865569373	42.259860643043	-3.63997468435888	0.719441500838701	-5.0594449724064	4.2047859705724e-07	1.47696412865704e-05
Ptp4a3	NM_001166388	112.935119261251	200.710016743865	70.6925126377132	228.99129572125	231.497413933518	152.05176113458	404.374022267565	257.111875905434	659.084827844296	547.711177486955	1456.50604860097	274.372737161695	788.960774094851	424.145838512845	686.351074951866	430.49433123929	432.874426718622	1.74237990055561	0.344505784887809	5.05762160459231	4.24517723067757e-07	1.48803231171554e-05
Kctd17	NM_001289671	91.1644938614915	107.045342263394	175.258520914331	165.038771690991	82.2743422342119	240.827323536137	575.090560453019	474.154368552877	762.327546130032	424.079020147529	1264.50325391189	276.137192063056	448.099080432512	172.247018926578	355.197610444835	426.676199698366	377.507540328828	1.7571612735214	0.347505690363022	5.05649640351438	4.27028919666365e-07	1.49370971795615e-05
4632428N05Rik	NM_001159572	88.4431656865216	155.702316019483	70.6925126377132	211.455926229082	196.006521205034	96.3309294144546	185.37401873673	459.128349831131	323.285279480588	340.506444515849	388.854144799593	502.869646887994	483.525717133373	449.037026218998	237.162712204705	283.496266913679	279.491936119683	1.37409363046301	0.271781378007187	5.05587851727895	4.28413992679362e-07	1.4954325931964e-05
Pcdh17	NM_001013753	6.80332043742474	23.112062534142	1.47276067995236	13.409400199893	8.06611198374627	4.7221043830615	27.590551625932	49.2519502546123	98.0284395844364	127.085569555611	112.486485777438	15.8800941122524	21.0644866869984	85.6256857091659	77.5970164356409	24.8178550160123	43.56336843602	2.44385882914928	0.483577780264434	5.05370372437896	4.33323633799991e-07	1.50942567241556e-05
Lap3	NM_024434	6063.11917383293	5475.12597190385	5631.83684013782	7100.79315200489	5115.52822009188	4000.5668333297	3833.36226652792	2699.67469700705	2721.8534820785	4099.2003006117	2458.21759867075	3083.38494012902	1852.71735178827	2489.11877061529	2791.30676023418	3650.13375312427	3941.6212570055	-0.895329700931519	0.177249319758833	-5.05124477853971	4.38940141647149e-07	1.5258178575307e-05
Dhtkd1	NM_001081131	775.57852986642	805.272915663263	577.322186541324	801.469535024375	672.713739444438	468.432754799701	287.114177857354	203.686031561447	150.171226597435	98.7675893828934	32.0004657815127	139.391937207549	125.4294434544	144.368888695687	440.445036951596	214.76989917703	371.058397375402	-1.79804444655202	0.35601073550741	-5.05053434410996	4.40575886743994e-07	1.5283331226492e-05
Sema7a	NM_011352	1.36066408748495	9.73139475121768	4.41828203985707	21.6613387844426	16.9388351658672	2.8332626298369	71.562993279761	12.5216822681218	88.6427379220968	84.9539405181531	48.4855542144131	44.1113725340346	194.36776352094	41.8171953463369	72.1324378134127	26.7269207864748	46.3916484789032	2.51009697337621	0.497707077469003	5.04332183930525	4.57518754490412e-07	1.58382783708406e-05
Cenpf	NM_001081363	8.16398452490969	9.73139475121768	7.36380339976179	13.409400199893	16.9388351658672	0	190.547247166593	145.251514310212	209.614003792252	192.700401663128	41.6975766243953	36.1713254779083	72.7682267369037	63.7214405277514	4.37166289778259	20.9997234750873	64.590658794604	2.86122243130935	0.568298736739217	5.03471545216952	4.78559159653188e-07	1.64569445186759e-05
Aebp1	NM_001291857	50.3445712369431	51.0898224438928	35.3462563188566	109.338186245282	49.2032831008522	38.7212559411043	68.1141743265195	102.677794598598	2159.75423807838	258.315233770644	1399.29309462796	162.329850925247	335.116833656793	1510.39727000936	59.0174491200649	165.134189145005	409.637093971594	2.91158470991651	0.578327074405196	5.03449490569164	4.79110417718444e-07	1.64569445186759e-05
Gpi1	NM_008155	2333.53891003669	2271.06425006543	2089.8474048524	1700.93084074028	2111.70811734477	2003.11667929469	4370.51581849528	3268.15907197978	6280.07726784549	3544.58229869237	6015.11785584009	3605.66359093199	10401.0690400393	3321.48008750904	5489.71568389048	3497.40849148727	3893.99971306533	1.22590254216271	0.243520262813882	5.03408844913923	4.80127964677229e-07	1.64569445186759e-05
Myo7b	NM_032394	8.16398452490969	31.6270329414575	10.3093247596665	0	1.61322239674925	17.9439966556337	33.6259847941046	43.4084985294888	229.428262857192	91.1700825072863	108.607641440285	35.2890980272277	187.665426847804	403.237240839677	76.5041007111953	41.9994469501747	82.5370840489283	2.88427203266471	0.572948649547796	5.03408470364865	4.80137351041059e-07	1.64569445186759e-05
Tardbp	NM_001003898	9300.13903795962	7404.37498133275	6515.49324810923	5434.93305024895	6196.38722591388	6233.17778564118	4253.25597408507	4998.65556143421	4795.0506937153	4088.1493815199	3443.44406030762	4517.00454748514	4189.91789737751	4108.04161902347	5130.14641054787	4380.35141032617	5311.78268031424	-0.637017159082511	0.126553469942191	-5.03358113668077	4.81400924717423e-07	1.64569445186759e-05
Slc25a16	NM_175194	1559.32104425775	1229.80501168513	1524.30730375069	1486.38043754199	1336.55475570676	1864.28681043268	982.913401673826	752.135714905181	790.484651117051	790.831397506385	472.249298048384	591.092391956063	443.311697094558	654.140412917698	1179.25606667685	740.717518939444	1024.86174463815	-1.00400212904453	0.199461815711414	-5.03355554778036	4.81465219131696e-07	1.64569445186759e-05
Scel	NM_022886	1.36066408748495	0	0	0	0	0	0	3.33911527149914	41.7142296103985	6.90682443237017	98.9105305974028	2.64668235204207	27.7668233601343	214.064214272915	28.4158088355868	2.86359865569373	26.7492807172205	3.79577973497217	0.754163533024609	5.0330990146779	4.82613692539106e-07	1.64569445186759e-05
Ube2c	NM_026785	6.80332043742474	12.1642434390221	13.2548461195712	24.7558157536486	59.6892286797224	6.6109461362861	329.362210034563	245.424972455187	173.114052883154	205.823368084631	121.213885536033	120.865160743255	178.090660171896	103.547340857596	4.37166289778259	94.498755637893	106.224404366729	2.57523278981212	0.511685053046356	5.03284740189355	4.83247788910089e-07	1.64569445186759e-05
Mup2	NM_001045550	70613.0234841189	16143.1674679262	20985.3669286411	27588.2936727953	2331.10636330267	3735.18456700165	23.2795279343801	16.6955763574957	296.171030233829	382.638073553307	1.93942216857652	0.882227450680691	0	4.97823754123058	1410.95420025933	393.267548715272	8995.4342705	-3.92105041011752	0.779698293968543	-5.02893290962583	4.9321691053976e-07	1.67623718784862e-05
Slc24a3	NM_053195	0	3.64927303170663	1.47276067995236	17.5353694921678	4.03305599187313	8.4997878895107	55.1811032518639	2.50433645362435	110.542708467556	302.518910137814	680.73718117036	4.41113725340346	114.897200110901	47.7910803958136	89.619089404543	20.0451905898561	91.4648865200591	3.38982943491418	0.67424654732285	5.02758145128628	4.96704532711427e-07	1.68429580126616e-05
Bco1	NM_001163028	92.5251579489765	120.426010046319	81.0018373973797	75.2989395840146	34.6842815301089	85.9422997717193	263.834649922974	35.0607103507409	461.985092935163	577.410522546146	910.558708146678	157.918713671844	413.629920399242	477.910803958136	400.007155147107	249.133083045354	277.332992900119	2.10375773811117	0.418503370567292	5.02685972459306	4.98576776426435e-07	1.68429580126616e-05
Gstz1	NM_001252555	22155.6933365174	19526.0435683183	18329.979422687	16784.4430809738	16620.2237425092	15041.7913018041	13246.0513946623	12276.2572956666	7196.747463534	7833.72027119425	5099.71059227197	7969.16056199868	6132.63805591932	6873.95039693118	10802.3790204208	10380.5451268898	12266.8334145187	-1.02436706010957	0.203779145930716	-5.02684931488452	4.98603830156978e-07	1.68429580126616e-05
Tuba1a	NM_011653	43.5412507995183	55.9555198195016	19.1458888393807	110.36967856835	58.0760062829731	19.8328384088583	84.4960643544166	117.703813320345	178.328331584454	295.612085705443	541.098785032851	260.257097950804	346.606553667883	236.964106962576	108.198656720119	144.134465669918	163.770071480462	2.02310034319783	0.402712956629383	5.02367830459375	5.0691118650126e-07	1.70891286314459e-05
Aldh8a1	NM_178713	8347.67417672015	7444.51698468152	6717.2614612627	7097.69867503568	5665.63705738338	5460.64150857232	4541.23235668074	3375.84553948563	2777.12483631228	3063.17663575617	2139.18265193991	3527.1453478214	3782.03283698381	3301.56713734412	4776.04171582748	4832.79999792578	4803.09868248332	-0.898891231938414	0.1790451986345	-5.0204710251594	5.15449262303427e-07	1.73420730720761e-05
Cml1	NM_023160	9291.97505343471	7741.32452459366	5916.07965136862	5136.83176888209	5553.5181008093	1631.01485390944	2514.18901691305	958.326082920252	1035.55575007814	928.277203710551	761.223201166286	1665.64542688515	818.642550790167	411.202420905646	723.510209583018	3492.63582706112	3036.2469776882	-2.00125138216533	0.398743175983963	-5.01889813468762	5.19686959680059e-07	1.74286996137727e-05
F2rl1	NM_007974	2.7213281749699	3.64927303170663	0	15.4723848460304	17.7454463642418	8.4997878895107	0.862204738310374	11.686903450247	109.499852727296	372.277836904752	268.609970347849	33.5246431258663	230.751876889392	260.859647160482	268.857268213629	18.1361248193936	101.44715929273	3.27711401344314	0.65297494955615	5.01874385176752	5.20104434908167e-07	1.74286996137727e-05
Cd63	NM_001042580	28.5739458371839	31.6270329414575	22.0914101992854	41.2596929227477	69.3685630602179	363.602037495736	289.700792072286	160.277533031959	1253.51259979247	727.288612728579	1072.50045922282	464.933866508724	1107.8005044026	712.883615904219	765.041007111953	259.632944782898	460.630913625946	2.53841760847165	0.505854296103536	5.01808055802713	5.21902932742441e-07	1.74540591578834e-05
C1qtnf6	NM_001204152	19.0492972247893	34.0598816292619	32.4007349589519	31.9762620151295	58.0760062829731	24.5549427919198	85.358269092727	91.8256699662263	67.7856231168975	68.3775618804647	311.277258056532	137.627482306188	156.068696817307	88.6126282339043	114.756151066793	68.7263677366495	86.9083020735446	1.73549741196663	0.346081299004138	5.01471017636777	5.31134652857262e-07	1.7727412566979e-05
Mgat4b	NM_145926	888.513649127671	1014.49790281444	1060.3876895657	867.485043700771	978.419383628422	992.586341319528	1803.7323125453	1541.00169779685	1491.28370857175	1325.41960857184	1692.14584208302	1968.24944246862	1609.5182782202	1276.42010557152	1203.30021261466	2389.1958117338	1381.38481439588	0.746881583139791	0.148955157926325	5.0141370969457	5.32719941290169e-07	1.77449753803515e-05
Lrig3	NM_177152	258.52617662214	214.090684526789	213.550298593092	172.259217952472	237.14369232214	169.995757790214	112.086615980349	96.834342873475	111.585564207816	157.47559705804	74.6677534901962	97.045019574876	90.0028067535388	120.47334849778	157.379864320173	108.816748916362	149.495843092466	-0.891646907385099	0.178118730924716	-5.00591320607357	5.55978066657458e-07	1.84829613231066e-05
Vmn1r90	NM_001244031	32.6559380996387	20.6792138463376	30.9279742789995	14.4408925229617	16.9388351658672	5.6665252596738	0	3.33911527149914	0	6.90682443237017	2.90913325286479	0.882227450680691	0.957476667590838	1.99129501649223	5.46457862222823	1.90906577046249	9.10431847860419	-2.64074137993365	0.528127579017819	-5.00019594667779	5.72720793583217e-07	1.90018552405679e-05
Maff	NM_001304830	249.001528009745	266.396931314584	41.237299038666	43.3226775688851	64.5288958699701	49.1098855838396	1287.27167429739	486.676050820999	962.555848259945	379.875343780359	1341.11042957067	228.496909726299	875.133674178026	400.250298314939	568.316176711736	223.360695144111	466.665269886885	2.27825005834078	0.45573926271997	4.9990208101527	5.76221843674898e-07	1.90653514941352e-05
Ivd	NM_019826	5465.78763942704	5537.16361344286	4126.67542522651	4530.3142829177	4302.46413213026	1913.39669601652	1947.72050384313	2846.59576895301	1501.71226597435	1378.60215670109	1154.92590138732	2199.39303454696	1565.47435151102	1133.04686438408	1991.29244993997	2395.87754193042	2749.40266427076	-1.22134637128991	0.244332331476716	-4.99870960141967	5.77152468749552e-07	1.90653514941352e-05
Pdp1	NM_001033453	20.4099613122742	37.7091546609685	35.3462563188566	20.6298464613739	19.358668760991	36.8324141878797	18.1062995045178	75.9648724266054	210.656859532512	124.322839782663	198.790772279094	97.9272470255567	106.279910102583	210.08162423993	98.3624152001082	56.3174402286433	85.4435363765349	1.94483124066388	0.389089939922502	4.9984104987429	5.78048257775034e-07	1.90653514941352e-05
Hn1	NM_008258	334.723365521297	332.083845885303	406.481947666851	336.266497320394	494.452664603646	236.105219153075	1673.53939706044	2017.66040280335	809.25605444173	609.181914935049	767.041467672016	1457.4397485245	1527.17528480739	908.030527520457	332.246380231477	864.806794019506	819.155719510405	1.55589431281457	0.311313076933048	4.99784438271183	5.79747401356945e-07	1.90838265417202e-05
Slc35f2	NM_028060	10.8853126998796	6.08212171951105	1.47276067995236	5.15746161534347	11.2925567772448	10.3886296427353	110.362206503728	19.19991281112	96.9855838441765	100.148954269367	68.8494869844666	7.94004705612622	75.6406567396762	229.994574404853	149.729454249054	0.954532885231243	56.5677658051541	2.91089314967304	0.582612145715435	4.99627955077821	5.8446918174267e-07	1.91904451262414e-05
Sh2d1b1	NM_012009	0	2.43284868780442	10.3093247596665	5.15746161534347	3.22644479349851	0	24.1417326726905	57.5997384333601	26.071393506499	14.5043313079774	21.3336438543418	11.468956858849	31.5967300304977	30.8650727556296	6.55749434667388	30.5450523273998	17.2381391218895	2.54944154960756	0.510341699794703	4.99555797739658	5.86658951440598e-07	1.91904451262414e-05
Slc5a1	NM_019810	10.8853126998796	37.7091546609685	14.7276067995236	27.8502927228547	29.8446143398612	29.2770471749813	109.500001765417	84.3126606053532	483.885063480622	783.924573074014	578.917517320093	60.8736940969677	105.322433434992	6.96953255772281	92.89783657788	146.998064325611	162.743462852296	2.79525385255337	0.559568266141268	4.99537593836261	5.8721263609633e-07	1.91904451262414e-05
Ccdc24	NM_001034876	59.8692198493377	45.0077007243818	95.7294441969033	49.5116315072973	74.2082302504656	56.665252596738	117.259844410211	227.059838461941	295.128174493569	88.4073527343382	277.337370106443	147.331984263675	367.671040354882	250.903172078021	80.8757636089779	161.31605760408	149.642629827579	1.59613179034509	0.319529319262946	4.99525925829552	5.87567791689755e-07	1.91904451262414e-05
Ptpre	NM_011212	50.3445712369431	66.9033389146215	22.0914101992854	43.3226775688851	104.052844590327	22.6661010386952	38.7992132239668	62.6084113406088	509.956456987121	325.311430764635	1174.32012307309	163.212078375928	344.691600332702	779.591998956709	304.923487120335	139.361801243761	259.509846560476	2.54959760508134	0.510562665236155	4.99370161330157	5.92328894268374e-07	1.93083086059661e-05
Pqlc3	NM_001161111	19.0492972247893	32.8434572853597	11.7820854396189	49.5116315072973	50.8165054976015	20.7772592854706	57.767717466795	118.538592138219	176.242620103934	79.428480972257	287.034480949326	112.925113687128	235.539260227346	512.75846674675	127.871139760141	33.4086509830935	120.393422454695	2.2655177425267	0.453851733558043	4.99175738465471	5.98323825783434e-07	1.94658557300999e-05
Cxcl3	NM_203320	0	0	0	0	0	0.9444208766123	0	1.66955763574957	9.38570166233966	20.0297908538735	182.305683846193	14.1156392108911	38.2990667036335	13.9390651154456	5.46457862222823	7.63626308184994	18.361860475551	3.75019092345832	0.751495541393883	4.99030362376125	6.02844596455837e-07	1.95749248325921e-05
Mup9	NM_001281979	18133.5702939119	1773.54669340942	3605.31814452337	5047.09193677512	448.475826296292	1009.58591709855	3.44881895324149	6.67823054299827	67.7856231168975	74.5937038695978	0	0.882227450680691	0	0.995647508246116	290.715582702542	119.316610653905	1911.3753285508	-3.88876066475887	0.779415543875464	-4.98932911373939	6.05893451052641e-07	1.96358699659323e-05
Cdk1	NM_007659	20.4099613122742	21.8956381902398	14.7276067995236	31.9762620151295	44.3636159106045	4.7221043830615	237.106303035353	247.929308908811	157.471216779254	247.954997122089	82.4254421645023	65.2848313503711	119.684583448855	89.6082757421504	15.3008201422391	70.635433507112	91.9685250507231	2.29267420489524	0.45985341346196	4.98566312172193	6.17496556631688e-07	1.99732718269574e-05
Cd1d1	NM_007639	11866.3515069562	6754.80438168897	8864.54653263324	7470.06740366348	8859.01079174852	6236.95546914763	5717.27961973609	4259.04152879715	3010.72452213051	3779.41432939296	1805.60203894474	3356.87544984003	3534.04638007778	4723.35177911957	5045.99189976555	3635.8157598458	5557.49246209302	-1.081064561768	0.216877856306634	-4.98467008194478	6.20676274916435e-07	2.00374392798167e-05
Ifngr2	NM_008338	287.100122459324	291.94184253653	421.209554466374	301.195758336059	409.75848877431	392.879084670717	396.614179622772	668.657833117702	899.984503844347	685.156983691121	818.436155139294	693.430776235023	536.186933850869	916.991355094672	640.448614525149	514.49322513964	554.655338218994	0.935002637680235	0.187656406788209	4.98252446416866	6.27600529507472e-07	2.02220132151879e-05
Syt14	NM_001301370	0	7.29854606341326	0	0	0	0	17.2440947662075	8.34778817874784	43.7999410909184	58.0173252319094	13.5759551800357	12.3511843095297	26.8093466925435	81.6430956761815	13.1149886933478	2.86359865569373	17.816616533658	3.33853729604183	0.670101997209849	4.98213303339303	6.28871744181275e-07	2.02240807557721e-05
Mob3a	NM_172457	84.3611734240668	100.963220543883	61.855948557999	151.629371491098	235.530469925391	118.052609576538	148.299214989384	223.720723190442	355.613807428647	249.336362008563	523.643985515662	494.929599831868	540.974317188824	408.215478380907	366.126767689292	423.812601042672	280.441603174077	1.50928232089993	0.303121489837762	4.97913335576351	6.38696245965619e-07	2.04980230831969e-05
Helb	NM_080446	375.543288145846	327.218148509694	490.429306424135	295.006804397646	415.404767162933	469.377175676313	219.862208269145	123.547265045468	237.771108779271	232.069300927638	140.608107221798	229.37913717698	195.325240188531	191.164321583254	239.348543653597	273.950938061367	278.500353826476	-0.912686115256192	0.183314918581767	-4.97878799127357	6.39836829156192e-07	2.04980230831969e-05
Prkcg	NM_001291434	2.7213281749699	6.08212171951105	2.94552135990472	6.18895393841216	13.7123903723687	2.8332626298369	50.870079560312	16.6955763574957	66.7427673766376	20.0297908538735	112.486485777438	8.82227450680691	80.4280400776304	13.9390651154456	37.159134631152	27.681453671706	29.3336403827188	2.53685469745245	0.509882760106863	4.97536864537402	6.51235830701e-07	2.08233899683115e-05
Hagh	NM_001159626	5188.21216558011	4453.32952302599	3322.54809397252	4948.06867376052	3432.93726028241	3945.79042248619	2932.35831499358	1547.67992833985	1218.05550462364	2215.01859546111	1005.59039440693	1464.49756812995	1035.98975433329	1631.86626601538	1656.8602382596	2962.87007575778	2685.1045487143	-1.22361134714575	0.246188684875694	-4.97021765140658	6.68777853216108e-07	2.13435674869255e-05
Slc25a15	NM_181325	6985.64942514772	7176.90362902304	10963.2305015654	7980.65610358248	6263.33595537898	6791.33052371905	3716.96462685602	5244.0805338894	2198.339900468	2468.4990521291	2212.88069434581	5008.40523751428	3018.92393291391	2218.30264837235	4054.71733769335	4272.48919429504	5035.91933105587	-1.13628296152013	0.228812420062329	-4.96600211304353	6.83472101566083e-07	2.17710552504557e-05
Slc46a3	NM_027872	1506.25514484584	1216.42434390221	1668.63785038602	855.107135823947	691.265797007055	634.650829083466	457.830716042808	454.119676923883	573.570657142979	356.392140710301	195.881639026229	424.351403777412	390.650480377062	362.415693001586	503.834148969443	671.991151202795	685.21117551394	-1.28277470457943	0.258342929592081	-4.96539505302084	6.85613610631315e-07	2.17978293095402e-05
LOC100048884	NM_001199333	23188.4373789185	4478.87443424794	3157.59889781786	14618.3092025295	576.727006837858	495.820960221458	11.2086615980349	0	37.5428066493586	37.2968519347989	0	0	0	5.97388504947669	271.04309966252	39.135848294481	2932.37306461011	-3.9368246432506	0.793068864773397	-4.9640388346042	6.90421288050096e-07	2.19091073509079e-05
AU022793	NR_045719	0	1.21642434390221	0	1.03149232306869	2.41983359512388	0	18.1062995045178	35.8954891686157	7.29999018181973	7.59750687560719	8.72739975859436	5.29336470408415	10.5322433434992	15.9303601319379	7.65041007111953	4.77266442615621	7.90459240175291	3.04141600702673	0.612876794974347	4.96252433109991	6.95828464773426e-07	2.20389526035515e-05
Slamf9	NM_029612	13.6066408748495	27.9777599097508	26.5096922391424	7.22044626148086	64.5288958699701	13.2218922725722	62.9409458966573	147.755850763837	293.042463013049	31.0807099456658	252.124881914948	153.50757641844	253.731316911572	183.199141517285	56.8316176711736	63.9537033104933	103.20209592443	2.30299805183505	0.464232461833836	4.9608724963731	7.01772468544509e-07	2.21852786989873e-05
Fstl3	NM_031380	10.8853126998796	7.29854606341326	0	9.28343090761824	12.0991679756194	11.3330505193476	3.44881895324149	20.8694704468696	106.371285506516	69.7589267669387	77.576886743061	52.0514195901608	533.314503848097	120.47334849778	95.0836680267713	20.9997234750873	71.9279725012751	2.99986650785964	0.604942401219155	4.95892915063308	7.08828098867566e-07	2.23661295603127e-05
Sgol2a	NM_001177867	5.44265634993979	8.51497040731547	0	8.25193858454955	18.5520575626164	4.7221043830615	145.712600774453	111.025582777346	71.9570460779374	88.4073527343382	28.1216214443596	21.1734588163366	35.426636700861	96.5778082998732	13.1149886933478	13.3634603932374	41.8977677499733	2.62042589440598	0.528837656987162	4.95506675779254	7.23054598495465e-07	2.27721424770517e-05
Frmd6	NM_028127	88.4431656865216	69.336187602426	76.5835553575226	111.401170891419	88.7272318212089	87.8311415249439	264.696854661285	226.225059644067	347.270961506567	242.429537576193	400.490677811052	96.1627921241953	148.40888347658	175.233961451316	246.998953724716	133.634603932374	175.242171174524	1.34641402035556	0.27177097218416	4.95422307075232	7.26198589872511e-07	2.28282502313582e-05
Ncmap	NM_001168498	73.4758607241872	12.1642434390221	114.875333036284	34.0392466612669	138.737126120436	13.2218922725722	6.89763790648299	5.00867290724871	3.12856722077989	3.45341221618509	2.90913325286479	25.58459606974	9.57476667590838	0	7.65041007111953	6.6817301966187	28.5876642981698	-2.74369271958987	0.554328862483406	-4.94957579386731	7.43754098976291e-07	2.33001645568367e-05
Ocstamp	NM_029021	21.7706253997592	42.5748520365773	72.1652733176655	58.7950624149155	41.137171117106	239.882902659524	92.25590699921	66.7823054299827	1111.68421911712	634.046482891582	4325.88114700994	55.5803293928835	2036.55287196571	3723.72168084047	547.550777947269	146.04353144038	826.026571248756	3.147203599469	0.635861199518886	4.94951351309103	7.43992124017167e-07	2.33001645568367e-05
Hebp2	NM_019487	1.36066408748495	2.43284868780442	7.36380339976179	6.18895393841216	27.4247807447373	15.1107340257968	14.6574805512764	5.84345172512349	444.256545350744	432.367209466373	14.5456662643239	31.7601882245049	107.237386770174	521.719294320965	159.565695769064	52.4993086877184	115.270875750891	3.20380121253634	0.647537277381389	4.94767069703286	7.51068313016333e-07	2.34778910160236e-05
Grid1	NM_008166	53.065899411913	48.6569737560884	4.41828203985707	77.361924230152	28.2313919431119	42.4989394475535	0	0	0	6.21614198913315	0	2.64668235204207	0	10.9521225907073	1.09291572444565	1.90906577046249	17.3156462034667	-3.28323067776487	0.664171952363468	-4.94334436448487	7.67936599639117e-07	2.3930498730306e-05
Ano6	NM_001253813	140.14840101095	240.852020092638	272.460725791186	302.227250659127	480.740274231277	168.106916036989	615.614183153607	1374.88071303977	575.656368623499	502.816818676548	990.075017058316	896.343089891582	895.240684197434	828.378726860768	334.432211680368	607.08291500707	576.566019750696	1.45577023342444	0.294498024309436	4.94322580546358	7.68403958036684e-07	2.3930498730306e-05
Ect2	NM_001177625	14.9673049623344	13.3806677829243	17.6731281594283	21.6613387844426	20.1652799593657	23.6105219153075	237.106303035353	115.19947686672	92.8141608831366	206.514050527868	52.3643985515662	29.9957333231435	53.6186933850869	77.660505643197	32.7874717333694	30.5450523273998	65.0040054900402	2.13121273722965	0.431646327412932	4.93740500470154	7.91689483402967e-07	2.46099393217379e-05
Chml	NM_021350	61.2298839368227	43.7912763804796	36.8190169988089	52.6061084765034	45.9768383073537	55.7208317201257	81.0472454011751	144.416735492338	196.056879168873	136.755123760929	117.33504119888	77.6360156599008	161.813556822852	271.81176975119	93.9907523023256	74.4535650480369	103.216290026662	1.40701435800578	0.285067515112273	4.93572323542944	7.98542820362511e-07	2.47770091762479e-05
Ch25h	NM_009890	0	0	0	2.06298464613739	4.83966719024776	5.6665252596738	4.31102369155187	10.8521246323722	36.4999509090987	17.2670610809254	41.6975766243953	52.9336470408415	59.363553390632	113.503815940057	6.55749434667388	7.63626308184994	22.6994804896536	3.12114770090338	0.632967293906414	4.93097784190546	8.18190155194518e-07	2.53396969506176e-05
Cyp2b10	NM_009999	38.0985944495785	20.6792138463376	0	176.385187244747	124.218124549692	10.3886296427353	0	0	2.08571148051992	7.59750687560719	7.7576886743061	3.52890980272276	0	0.995647508246116	2.18583144889129	0.954532885231243	24.6797236505384	-3.44282884369573	0.698299885777249	-4.93030131297195	8.21028826991594e-07	2.53806974100446e-05
Osbpl10	NM_148958	8.16398452490969	1.21642434390221	0	5.15746161534347	1.61322239674925	0	2.58661421493112	2.50433645362435	81.342747740277	131.92034665827	276.367659022155	1.76445490136138	98.6200967618563	130.429823580241	84.1545107823148	7.63626308184994	52.0923716298616	3.44338516760777	0.698578094796142	4.92913418450748	8.25948334447857e-07	2.54857538557529e-05
Trp53i11	NM_001025246	134.70574466101	148.40376995607	44.1828203985707	278.502927228547	174.228018848919	82.1646162652701	488.870086621982	282.155240441677	737.299008363793	517.321149984526	3039.07453815941	253.199278345358	952.689284252884	556.566957109579	770.505585734181	329.313845404779	549.323929486035	2.23930894755742	0.454365548068678	4.92843032900668	8.28928831910722e-07	2.55307032696032e-05
Ttk	NM_001110265	1.36066408748495	0	0	3.09447696920608	6.45288958699701	1.8888417532246	50.870079560312	53.4258443439862	20.8571148051992	81.500528301968	14.5456662643239	14.1156392108911	19.1495333518168	28.8737777391374	1.09291572444565	9.54532885231243	19.1733312844566	2.99545701340288	0.607914154830391	4.92743422669377	8.33164565770425e-07	2.56140776137311e-05
Col4a3	NM_007734	28.5739458371839	18.2463651585331	13.2548461195712	19.5983541383052	25.8115583479881	18.888417532246	23.2795279343801	18.3651339932453	1608.08355148086	401.286499520707	62.0615093944488	11.468956858849	199.155146858894	1249.53762284888	360.662189067063	14.3179932784686	254.536976148101	3.23817422964226	0.657481215496411	4.92512052560677	8.43083727815373e-07	2.58715528563124e-05
Tead4	NM_001080979	1.36066408748495	4.86569737560884	4.41828203985707	4.12596929227477	3.22644479349851	1.8888417532246	1.72440947662075	5.00867290724871	28.157104987019	42.131629037458	168.729728666158	12.3511843095297	42.1289733739969	53.7649654452902	46.9953761511628	11.4543946227749	27.0207711449505	2.96326757895641	0.602160399593673	4.92106020415154	8.60766448733968e-07	2.63658900338897e-05
Luc7l2	NM_001170848	6419.61316475398	4061.64088428948	4746.70767148645	3028.46146052968	4733.19451206231	3400.85957668089	2768.53941471461	2586.14477777608	2793.81052815644	2298.59117109279	2587.18917288108	2594.63093245191	2486.56690573341	2129.69002013844	2827.37297914089	3060.23243005136	3282.70285012124	-0.744149123153397	0.151239721351243	-4.92032857839752	8.6399042968498e-07	2.64163497251311e-05
Cmah	NM_001111110	3705.08831022151	4188.14901605531	5169.38998663278	3353.38154229632	2932.83831729014	5292.53459253533	1095.86222239248	923.265372569511	696.627634493655	1900.75808378827	339.398879500892	908.694274201112	768.853764075443	581.458144815732	2782.56343443862	1780.20383095627	2276.19171289146	-1.71239737394115	0.348183521098147	-4.9180885084405	8.73933986697911e-07	2.66717011787313e-05
Myo5c	NM_001081322	2.7213281749699	0	4.41828203985707	2.06298464613739	8.87272318212089	6.6109461362861	1.72440947662075	2.50433645362435	268.01392524681	131.229664215033	158.062906738987	2.64668235204207	207.772436867212	430.119723562322	138.800297004597	1.90906577046249	85.4668569916927	3.46394864565082	0.70443292402388	4.91735767525454	8.77201892891925e-07	2.67227594825531e-05
Pde5a	NM_153422	12.2459767873645	19.4627895024354	14.7276067995236	18.5668618152365	21.7785023561149	9.444208766123	50.0078748220017	46.7476138009879	60.4856329350778	110.509190917923	35.8793101186657	45.8758274353959	97.6626200942655	30.8650727556296	75.4111849867496	20.0451905898561	41.8572165302094	1.73804653666748	0.353638366184548	4.91475672003438	8.8892773719252e-07	2.7030824385954e-05
Tcf15	NM_009328	0	4.86569737560884	0	0	0	0.9444208766123	37.9370084856564	19.19991281112	9.38570166233966	8.28818931884421	12.6062440957474	1.76445490136138	35.426636700861	5.97388504947669	10.9291572444565	21.9542563603186	10.5797228051502	3.15042425486273	0.641235811355851	4.91305101660084	8.96699321113018e-07	2.72177484153055e-05
C9	NM_013485	7943.55694273713	9394.44520795677	10938.1935700062	5715.49896212363	6185.09466913664	5005.43064604519	1444.19293666988	1550.18426479347	1899.04030301339	2493.36362008563	1251.89700981615	3173.37214009845	1977.18931857508	1676.67040388646	3677.6614127596	5871.33177705737	4387.32019904756	-1.52741880883392	0.311002977957082	-4.91126747038643	9.04895529798439e-07	2.74168618476905e-05
Adam15	NM_001037722	54.4265634993979	74.2018849780348	44.1828203985707	118.6216171529	110.505734177324	91.6088250313931	194.858270858144	120.208149773969	200.228302129913	288.014578829836	500.370919492743	311.426290090284	479.69581046301	150.342773745163	180.331094533532	177.543116653011	193.535421987952	1.58507046589314	0.323011416592652	4.90716545753571	9.24020791215371e-07	2.79457912577862e-05
Vdr	NM_009504	0	0	0	2.06298464613739	8.06611198374627	0	1.72440947662075	44.2432773473636	66.7427673766376	13.1229664215033	128.001863126051	59.991466646287	90.0028067535388	54.7606129535364	6.55749434667388	3.81813154092497	29.9434307886888	3.37208967673856	0.687325035907542	4.90610628243166	9.29021966316608e-07	2.80118064709565e-05
Rhbdf2	NM_001167680	368.739967708421	501.16682968771	687.779237537751	474.486468611599	965.513604454428	462.766229540027	884.622061506443	1247.15955390493	1050.15573044178	1059.50686792558	1285.83689776624	1401.85941913162	1540.57995815366	1517.36680256708	786.899321600866	1259.98340850524	968.401397440211	1.04107703820877	0.212205060078275	4.90599535102864	9.2954726337522e-07	2.80118064709565e-05
Lin7a	NM_001033223	865.382359640427	673.899086521824	675.997152098132	700.383287363643	632.383179525707	800.868903367231	158.645671849109	142.747177856588	261.75679080525	148.496725295959	206.5484609534	220.556862670173	94.790190091493	380.337348150016	417.493806738237	479.175508386084	428.71640695708	-1.47447853650108	0.300601205034932	-4.90509855517625	9.33804403027022e-07	2.80895740982366e-05
Pecr	NM_023523	2680.50825234535	2511.91627015806	2337.27119908439	2834.54090379277	2698.11445856313	1288.19007569918	1025.16143385103	792.20509816317	656.999116363776	667.199240166959	193.942216857653	1232.47174860093	477.780857127828	1077.2906039223	911.491714187669	1214.16583001414	1412.45306368115	-1.47914602392429	0.301611964742848	-4.90413576658142	9.38395706337577e-07	2.81770968811579e-05
Mcm10	NM_001305259	3713.25229474642	2817.23878047752	2530.20284815815	1218.19243354413	1110.70362016186	1725.45694157067	1287.27167429739	672.831727207076	321.199568000068	261.768645986829	178.42683950904	486.107325325061	187.665426847804	177.225256467809	649.191940320714	775.080702807769	1131.98850158927	-1.98356767661457	0.404715446785654	-4.9011415115695	9.52813894187007e-07	2.85588493687e-05
Aldh6a1	NM_134042	8934.12039842617	8326.42463401063	6898.41102489684	9126.6440745118	7420.82302504656	6860.27324771175	5304.28355008542	4504.46650125234	2755.22486576682	2831.79801727177	2047.06009893252	3032.21574798954	1695.69117830337	3229.8805167504	5694.09092436182	3634.86122696057	5143.51681451739	-1.16386804843692	0.237486038849339	-4.90078513278534	9.54544094987011e-07	2.8559618413406e-05
Gss	NM_001291111	1730.76471928085	2351.34825676297	1820.33220042111	1396.64060543501	1368.81920364174	1630.07043303283	3220.33469758925	3152.12481629519	3359.03833937734	2515.46545826922	3072.04471502522	3001.33778721571	3004.56178290005	2361.67588955979	1934.4608322688	3317.9563090638	2452.31100288368	0.747245486334051	0.152609310022689	4.89646068266054	9.75781604218467e-07	2.91429960404285e-05
Zfp595	NM_177622	134.70574466101	187.32934896094	145.803307315283	116.558632506762	155.675961286303	126.552397466048	89.6692927842789	102.677794598598	65.6999116363776	62.1614198913315	49.4552652987014	84.6938352653464	78.5130867424487	96.5778082998732	89.619089404543	72.5444992775745	103.639837212214	-0.856504193390024	0.175023398148977	-4.89365537664273	9.8980101435893e-07	2.95091031949891e-05
Cd9	NM_007657	261.24750479711	239.635595748735	689.251998217703	408.470959935203	875.17315023647	546.819687558522	758.740169713129	409.876399576519	1870.88319802637	2337.26938791407	2544.5218851724	1438.03074460953	3182.65244307195	2568.77057127498	2061.23905630449	1405.07240706039	1349.8534474511	1.77876343368272	0.363820550724753	4.88912303095389	1.01286181591712e-06	3.01429835269829e-05
Cyp2c37	NM_010001	8856.56254543952	1628.79219648506	8951.43941275043	11248.4237830641	14948.1187282786	5803.46628678259	898.417337319409	949.978294741505	324.328135220848	191.319036776654	6.78797759001784	3027.80461073613	140.749070135853	132.421118596733	1348.65800396593	288.268931339835	3671.59596682645	-2.9551730893091	0.604553912562347	-4.88818784876251	1.01768401528004e-06	3.02170687922852e-05
Ube4a	NM_145400	2377.0801608362	2187.13097033617	2212.08654128844	1825.74141183159	2064.92466783904	2467.77175058794	1180.3582867469	1359.01991550015	952.127290857345	1132.71920690871	999.772127901199	1218.35610939003	1273.44396789581	1506.41467997637	1970.5270511755	1414.6177359127	1633.88074218651	-0.744284502957999	0.152269520500407	-4.88794146400434	1.0189581538431e-06	3.02170687922852e-05
Slc10a1	NM_001177561	10501.6054272088	8952.88317112026	6550.83950442809	10180.829228688	7139.31571681382	7759.36192224666	449.208668659705	1055.16042579373	1706.1119910653	2939.54447841674	324.853213236568	1703.58120726441	708.53273401722	1175.85970723866	4365.10540343591	3661.58814774705	4323.39880921131	-2.06712612814074	0.422963103909232	-4.88724928731455	1.02254585395646e-06	3.02698865424745e-05
Ano7	NM_001271884	0	0	0	0	0.806611198374627	2.8332626298369	4.31102369155187	10.0173458144974	59.4427771948178	25.5552503997696	32.0004657815127	3.52890980272276	22.9794400221801	55.7562604617825	2.18583144889129	0.954532885231243	13.7732319581981	3.42518317181441	0.700962965271483	4.88639677345555	1.02698132765855e-06	3.03475699204922e-05
Agmat	NM_001081408	5211.34345506735	3800.1096503505	3718.7207168797	4345.67715708841	3153.04317444641	2576.38015139836	2083.08664775786	1629.48825249158	1025.12719267554	1228.72406651865	284.125347696461	1448.6174740177	573.528523886912	791.539769055662	1150.84025784127	1955.83788183882	2186.0118574382	-1.57327229573884	0.322185500489987	-4.88312569419222	1.04417262387941e-06	3.08012540723583e-05
C8b	NM_133882	5412.72174001512	6389.87707851831	5664.23757509677	3219.28754029739	2761.83674323472	4875.10056507269	762.18898866637	762.153060719678	1427.66950841589	1542.29389574826	914.437552483831	1458.32197597518	630.019647274772	2231.24606597955	2143.20773563791	3142.32225818125	2708.55762070736	-1.58186138293868	0.324178422301538	-4.87960109037515	1.06300626656592e-06	3.13017047386854e-05
Slc51b	NM_178933	9.52464861239463	15.8135164707287	1.47276067995236	23.72432343058	25.0049471496134	4.7221043830615	62.9409458966573	72.6257571551062	220.042561194852	41.440946594221	20.3639327700535	329.070839103898	180.963090174668	115.495110956549	14.2079044177934	66.817301966187	75.2644181847698	2.63754580745744	0.540578144792602	4.87912031380656	1.06560048778489e-06	3.13230459172558e-05
Notch4	NM_010929	123.82043196113	92.4482501365679	57.437666518142	111.401170891419	98.4065662017044	86.8867206483316	242.279531465215	153.59930248896	393.156614078006	301.828227694576	761.223201166286	106.749521532364	379.160760365972	200.125149157469	368.312599138183	206.179103209948	230.188426040892	1.63066645267999	0.334362305350202	4.87694463935482	1.07741657574302e-06	3.16011792719761e-05
Med1	NM_001080118	704.823997317203	633.757083173051	589.104271980943	551.848392841751	626.736901137085	636.53967083669	375.059061165013	488.345608456749	397.328037039046	489.003169811808	448.976232025466	496.694054733229	476.823380460238	488.862926548843	475.418340133856	433.357929894984	519.542441097247	-0.446575490928823	0.0915735758759307	-4.87668507707802	1.07883464897465e-06	3.16011792719761e-05
Nfs1	NM_010911	1025.94072196365	1046.1249357559	1160.53541580246	1206.84601799037	963.093770859304	917.977092067156	697.523633293092	823.091914424537	669.513385246896	782.54320818754	545.947340454292	645.790493898266	597.465440576683	532.671416911672	834.987613476474	739.762986054213	824.363461685157	-0.61217644562741	0.12555179832894	-4.87588751236789	1.08320325289312e-06	3.167377050999e-05
Ckap2	NM_001004140	0	4.86569737560884	0	11.3464155537556	28.2313919431119	1.8888417532246	225.035436699008	169.460100028581	148.085515116915	227.925206268216	124.123018788898	22.0556862670173	74.6831800720854	62.7257930195053	7.65041007111953	23.8633221307811	70.7462509429891	3.02785451875635	0.621037454487502	4.87547811629981	1.08545229793765e-06	3.16842391148873e-05
Mki67	NM_001081117	25.852617662214	64.4704902268171	58.9104271980943	113.464155537556	195.19991000666	6.6109461362861	1038.09450492569	1018.43015780724	568.356378441679	948.997677007662	262.791703842119	401.413490059714	570.65609388414	346.485332869648	59.0174491200649	215.724432062261	368.40473542424	2.47702058251048	0.508111965221953	4.87495031026964	1.08835846841399e-06	3.17138193709155e-05
Prkch	NM_008856	28.5739458371839	32.8434572853597	16.2003674794759	70.1414779686712	65.3355070683448	67.0538822394733	82.7716548777959	112.695140413096	164.771206961074	133.992393987981	206.5484609534	100.573929377599	124.471966786809	252.894467094513	134.428634106815	97.3623542935868	105.666177920699	1.51623881298494	0.311351089284796	4.86986834209539	1.1167263046814e-06	3.24774563941401e-05
Btg2	NM_007570	220.427582172562	469.539796746253	326.952870949423	367.211267012455	782.412862423388	742.314809017268	611.303159462055	465.80658037413	2760.43914446812	3314.58504509445	5454.62484912148	925.456595764045	2424.33092234	3003.86853237853	4336.68959460033	978.396207362024	1699.02248870541	2.13026859643733	0.437465890547166	4.86956501630988	1.11844179883132e-06	3.24774563941401e-05
Rtn4	NM_024226	684.414036004929	1007.19935675103	1008.84106576737	1325.46763514327	2068.15111263254	1198.47009242101	1629.56695540661	2840.75231722789	5462.47836748168	5139.36806012664	6923.73714181819	1661.23428963174	3101.26692632673	9191.81779612814	3559.62651451947	2435.96792311013	3077.39747440609	1.69642901645733	0.348483205211645	4.86803665452696	1.12712427759148e-06	3.26729537561337e-05
Pdzk1ip1	NM_001164557	40.8199226245484	60.8212171951105	81.0018373973797	44.3541698919538	56.4627838862239	17.9439966556337	137.090553391349	208.694704468696	201.271157870173	381.256708666833	96.001397344538	147.331984263675	507.462633823144	123.460291022518	46.9953761511628	415.221805075591	160.386908733033	2.01599092061921	0.4144145665127	4.86467195780251	1.14646795506404e-06	3.31762877151951e-05
Amot	NM_001290274	126.5417601361	163.000862082896	134.021221875665	105.212216953007	107.279289383825	128.441239219273	168.129923970523	198.677358654199	480.756496259842	540.113670611347	522.674274431374	142.038619559591	276.710756933752	475.919508941643	534.435789253921	276.81453671706	273.797970311501	1.45097476897712	0.298298459695111	4.8641711742667	1.14937413511203e-06	3.32030407479347e-05
Leprot	NM_175036	425.887859382789	463.457675026742	424.155075826279	415.691406196684	550.91544848987	321.103098048182	661.311034284057	779.683415895049	1170.08414057168	715.54701119355	1089.95525874001	735.777693867696	777.471054083761	903.052289979227	630.612373005138	538.356547270421	662.69133636632	0.872240946617575	0.179567385004716	4.85745753102474	1.1890262932199e-06	3.4289389918932e-05
Cml2	NM_053096	43606.5626757176	40190.660322529	43590.7706052299	36662.3316388306	34212.4139790598	57748.5033422123	19161.6381042097	16716.4458279426	5538.60683652066	8650.79760154364	2810.22272226738	12140.331948817	4452.2665042974	3351.34951275643	17746.7655335484	19229.0649729834	22863.0457580291	-1.84173049541156	0.379417900347884	-4.85409490095985	1.20937814568901e-06	3.48163759983152e-05
Ackr3	NM_001271607	9.52464861239463	9.73139475121768	13.2548461195712	10.3149232306869	7.25950078537164	2.8332626298369	41.3858274388979	8.34778817874784	100.114151064956	44.2036763671691	254.064304083525	18.5267764642945	67.0233667313587	18.9173026566762	116.941982515684	25.7723879012436	46.763508720727	2.58934861293913	0.533698074100994	4.85171061803221	1.22401130837979e-06	3.51772032108119e-05
Rbm47	NM_001127382	2817.93532518133	2036.2943516923	1835.05980722064	1538.98654601849	1577.73150402077	1539.40602887805	997.570882225102	1219.61185291506	1033.47003859762	1196.95267412975	1045.34854886275	976.625787903525	894.283207529843	597.388504947669	1327.89260520146	991.759667755261	1351.64483331748	-0.867406027538907	0.178801020292093	-4.85123645335969	1.22694165605188e-06	3.52010401492282e-05
Cbr1	NM_007620	1372.91006427231	1862.34567051428	1379.97675711536	1854.62319687751	2313.36091693843	1127.63852667509	4079.09061694638	2571.95353787221	6582.50543252088	3301.46207867294	2906.22411961192	2415.53875996373	6674.56984977573	7179.61418196274	3271.09676326582	3195.7760997542	3255.54291079622	1.3120964355245	0.270486173592358	4.850881721969	1.22913831548223e-06	3.52037820100936e-05
Fam83d	NM_027975	0	4.86569737560884	2.94552135990472	7.22044626148086	8.06611198374627	7.5553670128984	67.2519695882091	21.7042492647444	62.5713444155977	81.500528301968	27.1519103600714	14.9978666615718	48.8313100471328	41.8171953463369	2.18583144889129	22.9087892455498	26.348383667107	2.53158524690271	0.522020689007217	4.84958795736103	1.23718200638581e-06	3.53736937150072e-05
Mup3	NM_001039544	222001.870521782	143934.626916573	126901.896748775	92932.300846874	55841.6932634754	57547.3416954939	675.968514835333	214.53815619382	5156.92163558551	11848.657313731	524.61369659995	369.65330183521	1096.31078439151	220.038099322392	21802.5757869662	22376.1598955908	47715.3229486265	-3.25490379594551	0.671495738432966	-4.84724415904903	1.25188319052043e-06	3.57330542711582e-05
Knstrn	NM_026412	6.80332043742474	17.0299408146309	1.47276067995236	21.6613387844426	35.4908927284836	0.9444208766123	333.673233726115	243.755414819437	154.342649558474	198.225861209024	87.2739975859436	53.8158744915222	112.024770108128	56.7519079700286	8.74332579556518	60.1355717695683	87.0090800847095	2.7299208298323	0.563289655042311	4.84638907424503	1.25728832647271e-06	3.57666027517191e-05
R3hdml	NM_001099331	130.623752398555	100.963220543883	72.1652733176655	35.0707389843356	30.6512255382358	36.8324141878797	1.72440947662075	11.686903450247	19.8142590649393	4.1440946594221	25.2124881914948	15.8800941122524	6.70233667313587	8.96082757421504	2.18583144889129	21.9542563603186	32.7857578738808	-2.27840822063924	0.470125514699388	-4.84638282628868	1.25732790335795e-06	3.57666027517191e-05
Cyp2d13	NR_003552	12169.7795984654	7341.12091544984	6201.79522327938	6230.21363133491	6685.1936121289	8930.44380924591	2667.6614603323	1789.76578552354	926.055897350846	1554.72617972653	788.375111526357	647.554948799627	809.067784114258	403.237240839677	5349.82247116144	2575.32972435389	4066.88396210205	-2.02002349603471	0.416848579491069	-4.84594069746132	1.26013155717902e-06	3.57856004076855e-05
Map3k6	NM_016693	42.1805867120334	35.2763059731641	61.855948557999	24.7558157536486	54.8495614894746	85.9422997717193	40.5236227005876	55.9301807976106	517.256447168941	196.84449632255	544.007918285715	248.788141091955	523.739737172189	156.31665879464	453.560025644943	95.4532885231243	196.080064672518	2.24301293139768	0.462934844517489	4.84520220925592	1.26482791939847e-06	3.58581925372612e-05
Hsd17b10	NM_016763	4551.42137263715	3458.29440971398	2671.58787343358	3745.34862506243	3615.23139111508	2378.99618818638	2632.31106606157	1592.75798450509	1495.45513153279	1354.42827118779	1095.77352524574	1738.87030529164	1917.82576518445	1805.10893245021	1802.21802961087	2287.06079301406	2383.91810401455	-0.927639098305817	0.19220934643949	-4.826191418313	1.39168754639629e-06	3.93288997874979e-05
Apoa5	NM_080434	45024.3746548769	42006.781867975	35950.0881976371	33554.4452694246	28222.5192199298	54172.9259033582	16033.5593136197	9016.44601186555	7385.50435252105	13303.2345391882	7849.81122731348	20040.6787696626	8848.04188520694	5426.27891994133	23240.8528803367	24521.9498215906	23412.343302153	-1.4930996720553	0.309376678937198	-4.82615456725615	1.39194494622419e-06	3.93288997874979e-05
Misp	NM_030218	8.16398452490969	7.29854606341326	7.36380339976179	8.25193858454955	13.7123903723687	4.7221043830615	13.795275812966	103.512573416473	18.7714033246793	17.9577435241624	33.9398879500892	97.045019574876	266.178513590253	43.8084903628291	15.3008201422391	47.7266442615621	44.2218212055121	2.58545054239543	0.535832592838952	4.8251087689481	1.39926882626494e-06	3.9469274720655e-05
Cxadr	NM_001025192	1317.12283668543	2181.04884861666	1776.14938002254	2379.65278931948	2023.78749672194	1820.84345010852	3602.29139666074	2652.92708320606	5131.89309781927	6807.36616054404	4854.37368794704	3842.98277516509	2905.94168613819	2283.01973640834	4073.29690500893	4810.84574156546	3278.97144199611	1.07407623994726	0.22261925582169	4.82472298266759	1.40197988978004e-06	3.94792824424613e-05
Mup15	NM_001200004	70906.9269270156	6489.62387471829	10053.0644013548	12828.6700220053	296.832921001863	562.874842460931	10.3464568597245	5.00867290724871	139.742669194835	101.530319155842	0	0	0	0	219.676060613575	83.9988939003494	6356.14350382427	-3.84270564735223	0.796809209293731	-4.82261701111399	1.41686861317338e-06	3.983160002302e-05
Sepn1	NM_029100	42.1805867120334	60.8212171951105	22.0914101992854	79.4249088762894	110.505734177324	22.6661010386952	89.6692927842789	145.251514310212	324.328135220848	185.793577230758	760.253490081998	202.030086205878	263.306083587481	359.428750476848	147.543622800162	116.453011998212	183.234220180963	2.03064329500944	0.421505524919519	4.81759591501716	1.45298250689935e-06	4.07784286484065e-05
Chrnb1	NM_009601	9.52464861239463	4.86569737560884	4.41828203985707	17.5353694921678	20.1652799593657	23.6105219153075	43.1102369155187	40.9041620758644	74.0427575584573	55.2545954589614	319.034946730838	57.3447842942449	206.814960199621	14.9347126236917	91.8049208534343	36.2722496387872	63.7273828590076	2.46133324206574	0.511567051136497	4.81135999004948	1.49906730253024e-06	4.20014592874486e-05
Mthfd1	NM_138745	3383.97158557507	3554.39193288226	3023.57767594219	4987.26538203713	3624.91072549557	2128.72465588413	1465.74805512764	1095.22980905172	1223.26978332494	2340.03211768701	1139.41052403871	1446.85301911633	759.278997399535	1850.90871782953	2038.28782609113	1983.51933551052	2252.83625893709	-1.14279021222648	0.237596139589353	-4.80980126277141	1.51080432437274e-06	4.22255498938434e-05
Tmprss2	NM_015775	51.705235324428	80.2840066975458	160.530914114807	56.7320777687782	101.633010995203	98.2197711676792	325.051186343011	460.797907466881	400.456604259825	157.47559705804	282.185925527884	234.672501881064	261.391130252299	123.460291022518	137.707381280152	258.678411897667	199.436372066111	1.47250971594791	0.306168161673167	4.80948021473184	1.51323272477858e-06	4.22255498938434e-05
Elovl3	NM_007703	2788.00071525666	2610.44664201414	3425.64134156918	12747.1821284829	258.115583479881	308.825626652222	172.440947662075	394.850380854773	145.999803636395	287.323896386599	8.72739975859436	7.05781960544553	0.957476667590838	3.98259003298446	85.2474265067605	242.451352848736	1467.95319571343	-3.46243659070305	0.719965836628344	-4.8091679001297	1.51559866640059e-06	4.22255498938434e-05
Selm	NM_053267	36.7379303620936	62.0376415390127	20.618649519333	48.4801391842286	46.7834495057283	28.332626298369	203.480318241248	131.895053224216	299.299597454609	76.6657511993089	186.184528183346	164.976533277289	226.921970219029	373.367815592293	24.0441459378042	75.4080979332682	125.327140479449	1.96693364119797	0.409014016735627	4.80896390029911	1.51714598842696e-06	4.22255498938434e-05
Pbld1	NM_026701	6288.98941235543	5079.78806013563	5427.12310562444	4468.42474353358	4686.41106255658	5726.02377490038	3566.94100239002	2485.97131963111	1733.22624031206	1522.95478733762	1237.35134355182	1907.37574837165	1239.93228453014	1641.82274109784	4154.1726686179	2449.33138350337	3350.9899799031	-1.23341059670699	0.256526530889731	-4.80812098627404	1.52355554013884e-06	4.23336203565942e-05
Mesdc1	NM_030705	72.1151966367022	132.590253485341	89.8384014770938	199.078018352258	171.001574055421	236.105219153075	267.283468876216	247.929308908811	412.970873142945	573.266427886724	767.041467672016	387.297850848823	430.864500415877	442.067493661275	228.41938640914	363.677029273104	313.846654390926	1.40225772839259	0.291753580158554	4.80630855542724	1.53742562369337e-06	4.26482886175206e-05
Glyat	NM_145935	6075.36515062029	5083.43733316733	6013.28185624548	4562.29054493283	3934.64942567143	5831.79891308095	2563.33468699674	2353.24148758902	1420.36951823407	1873.82146850203	1086.07641440285	2835.47902648774	1363.44677464935	1733.42231185649	4136.68601702677	2787.23602487523	3353.37105964616	-1.21295337434582	0.252511341501768	-4.80355997925475	1.55869168685576e-06	4.30827794202676e-05
Pbld2	NM_026085	7097.22388032149	4942.33210927468	3787.94046883746	3991.87529027584	3600.71238954433	1519.57319046919	1367.45671496025	1449.17602783063	2418.38246166285	1404.84808954409	490.673808649861	1342.75017993601	1477.38649809266	796.518006596893	1118.0527861079	2143.88086022937	2434.29892264584	-1.506223267524	0.313568356141992	-4.80349256556343	1.55921681116667e-06	4.30827794202676e-05
Boc	NM_172506	1.36066408748495	4.86569737560884	2.94552135990472	3.09447696920608	2.41983359512388	0.9444208766123	12.9330710746556	19.19991281112	26.071393506499	11.7416015350293	10.6668219271709	22.937913717698	31.5967300304977	9.95647508246116	4.37166289778259	9.54532885231243	10.915720356198	2.34179845713308	0.487540599173392	4.8032891232105	1.56080257285004e-06	4.30827794202676e-05
Foxp4	NM_001110824	745.643919941751	610.645020638909	652.432981218894	752.989395840146	703.364964982674	985.030974306629	1059.64962338345	884.030768129397	1772.85475844194	1462.865414776	3037.13511599084	1427.44401520136	2742.21317598016	1528.31892515779	1267.78224035695	2251.7430762605	1367.75902316296	1.20152369339319	0.25025733266474	4.80115279979758	1.57754835876005e-06	4.34733926826062e-05
Hmces	NM_173737	229.952230784956	209.22498715118	250.369315591901	134.09400199893	214.558578767651	183.217650062786	406.098431744186	500.867290724871	368.128076311767	327.383478094346	425.703166002547	359.948799877722	320.754683642931	242.937992012052	287.436835529205	420.949002386978	305.101532542751	0.839483938745749	0.174863929570257	4.80078390557077	1.58045740549303e-06	4.34820424122097e-05
Vill	NM_001164567	38.0985944495785	31.6270329414575	47.1283417584755	19.5983541383052	111.312345375698	63.2761987330241	22.4173231960697	41.7389408937392	377.513777974106	259.696598657118	965.83223995111	312.308517540965	753.53413739399	600.375447472408	358.476357618172	114.543946227749	257.342384645123	2.50955393798538	0.523438314492031	4.79436424217583	1.63191531590067e-06	4.4824165767075e-05
Naip2	NM_001126182	58.5085557618528	125.291707421928	72.1652733176655	132.031017352793	186.327186824539	93.4976667846177	94.8425212141411	140.242841402964	502.656466805302	446.180858331113	593.463183584417	299.957333231435	840.664514144756	1275.42445806327	581.431165405084	244.360418619198	355.440323016567	2.00684582734528	0.418690646257333	4.79314702939851	1.64185204250228e-06	4.50232912800748e-05
Ppm1k	NM_175523	2933.59177261755	2330.66904291663	2899.86577882619	1301.74331171269	3319.20508131159	2469.66059234117	904.452770487582	1239.64654454405	561.05638825986	355.010775823827	491.643519734149	1086.90421923861	472.035997122283	1221.65949261798	1672.16105840184	737.853920283751	1499.82251663998	-1.48051213667333	0.309044153768279	-4.79061687018165	1.66269343400458e-06	4.55203079848802e-05
Cdc20	NM_023223	10.8853126998796	18.2463651585331	2.94552135990472	41.2596929227477	35.4908927284836	2.8332626298369	425.929140725325	247.094530090936	290.956751532529	307.353687240473	96.001397344538	53.8158744915222	83.3004700804029	97.5734558081193	9.83624152001082	56.3174402286433	111.240002285118	2.68217576036708	0.559941964143021	4.79009599588074	1.66701542227568e-06	4.55641817295742e-05
Klf4	NM_010637	14.9673049623344	36.4927303170663	13.2548461195712	24.7558157536486	30.6512255382358	15.1107340257968	82.7716548777959	27.5477009898679	176.242620103934	117.416015350293	583.766072741534	57.3447842942449	127.344396789581	56.7519079700286	103.826993822336	48.6811771467934	94.8078738001914	2.33292862315965	0.487139289015888	4.78903811653666	1.67582650404162e-06	4.57304121746211e-05
Ppp1r9a	NM_181595	1408.28733054692	839.332797292525	927.839228369985	436.321252658057	791.285585605509	900.033095411522	78.460631186244	139.408062585089	498.485043844262	89.7887176208122	25.2124881914948	156.154258770482	116.812153446082	90.6039232503965	362.848020515955	289.223464225067	446.881003345025	-2.07984473769871	0.434360476783412	-4.78829186555063	1.68206893836994e-06	4.58240441216369e-05
Melk	NM_010790	1.36066408748495	1.21642434390221	4.41828203985707	4.12596929227477	2.41983359512388	0	24.1417326726905	85.147439423228	21.8999705454592	69.7589267669387	9.69711084288262	14.1156392108911	20.1070100194076	28.8737777391374	1.09291572444565	5.72719731138746	18.3814308509444	2.93702488531506	0.613416941813417	4.78797484241708	1.68472761437949e-06	4.58240441216369e-05
Ngfrap1	NM_001110233	8.16398452490969	24.3284868780442	8.83656407971415	35.0707389843356	35.4908927284836	5.6665252596738	12.0708663363452	24.2085857183687	464.070804415683	192.700401663128	527.522829852815	93.5161097721533	235.539260227346	190.168674075008	56.8316176711736	41.9994469501747	122.261611821085	2.72004506049704	0.568595835160396	4.78379350022804	1.72017408911217e-06	4.67123449968791e-05
Mup6	NM_001081285	454.461805219973	160.568013395092	215.023059273044	120.684601799037	75.0148414488403	49.1098855838396	2.58661421493112	0	4.17142296103985	4.83477710265912	0	0	0.957476667590838	0.995647508246116	45.9024604267172	23.8633221307811	72.3858704832369	-3.33211319810291	0.696660225646771	-4.78298182591007	1.72713746872355e-06	4.6825547392335e-05
Kif22	NM_145588	14.9673049623344	26.7613355658486	39.7645383587137	24.7558157536486	29.8446143398612	15.1107340257968	245.728350418456	203.686031561447	109.499852727296	187.865624560469	71.7586202373314	82.929380363985	82.3429934128121	58.7432029865208	20.7653987644673	47.7266442615621	78.8906526437844	1.98602797198135	0.415563602347818	4.77911915471145	1.7606483387033e-06	4.76569675524616e-05
Uhrf1	NM_001111078	1.36066408748495	12.1642434390221	20.618649519333	15.4723848460304	46.7834495057283	10.3886296427353	155.196852895867	177.807888207329	77.1713247792372	239.666807803245	55.273531804431	111.160658785767	135.961686797899	90.6039232503965	8.74332579556518	75.4080979332682	77.1113824433337	2.35881154798222	0.49390089711074	4.77588026622543	1.7892283398921e-06	4.83524529595034e-05
Tlr1	NM_001276445	28.5739458371839	63.2540658829149	47.1283417584755	71.1729702917399	309.738700175857	16.9995757790214	168.992128708833	273.807452262929	2169.13993974072	773.564336425459	1230.56336596181	251.434823443997	746.831800720854	1357.06755373946	163.937358666847	223.360695144111	493.472940908763	2.60895179895254	0.546679227578865	4.77236314704526	1.82076824719205e-06	4.91255587467034e-05
Trim16	NM_053169	1.36066408748495	7.29854606341326	2.94552135990472	8.25193858454955	20.1652799593657	4.7221043830615	50.0078748220017	84.3126606053532	35.4570951688387	21.4111557403475	70.7889091530432	27.3490509711014	86.1729000831754	25.886835214399	21.8583144889129	14.3179932784686	30.1441777477138	2.25625300219618	0.472844307030922	4.77166155676826	1.82712338133155e-06	4.92177688974438e-05
Map1b	NM_008634	6.80332043742474	12.1642434390221	0	9.28343090761824	9.67933438049552	2.8332626298369	33.6259847941046	13.3564610859965	40.6713738701385	24.8645679565326	91.1528419230967	21.1734588163366	58.4060767230411	23.8955401979068	49.1812076000541	16.2270590489311	25.8323852381585	2.2023822300379	0.461728829166717	4.76986077307008	1.84353292435342e-06	4.95800869141919e-05
Trhde	NM_146241	21.7706253997592	41.3584276926751	11.7820854396189	58.7950624149155	9.67933438049552	14.1663131491845	8.62204738310374	0	0	1.38136488647403	0	0	0	0	3.27874717333694	0.954532885231243	10.7367838002997	-3.21748568961838	0.675385592674551	-4.76392408205958	1.89863962442544e-06	5.09802995308465e-05
Gpx7	NM_024198	17.6886331373043	34.0598816292619	39.7645383587137	9.28343090761824	76.6280638455895	17.9439966556337	265.559059399595	254.607539451809	239.856820259791	64.9241496642796	96.9711084288263	256.728188148081	152.238790146943	90.6039232503965	34.9733031822607	108.816748916362	110.040510961404	2.07398478713823	0.435583790528552	4.76139110829074	1.92263030229023e-06	5.15418731437965e-05
Slc17a2	NM_144836	4358.20707221429	4815.82397750885	3720.19347755966	2940.78461306885	3946.74859364705	2745.43148831196	1958.92916544117	1711.29657664331	989.670097506704	962.811325872402	1109.34948042577	2372.30961488038	1202.59069449409	1806.10457995845	1773.80222077528	2780.55429467861	2449.66295456168	-1.14442567592595	0.240433140796323	-4.75984996134712	1.93736926215461e-06	5.18301942142801e-05
Gm609	NM_001005854	1.36066408748495	2.43284868780442	0	2.06298464613739	2.41983359512388	0.9444208766123	49.1456700836913	47.5823926188627	0	8.97887176208122	26.1821992757831	3.52890980272276	30.6392533629068	13.9390651154456	19.6724830400216	12.4089275080062	13.8311577789178	2.96786100792294	0.623549914064501	4.75962058687084	1.93957217381997e-06	5.18301942142801e-05
Fhl2	NM_001289533	1.36066408748495	2.43284868780442	0	8.25193858454955	4.83966719024776	7.5553670128984	7.75984264479336	15.0260187217461	11.4714131428596	44.2036763671691	32.9701768658009	38.8180078299504	35.426636700861	17.9216551484301	17.4866515911304	19.0906577046249	16.5384513925219	2.24418962931478	0.47170533023616	4.75760922224734	1.95899265728492e-06	5.22657993197594e-05
Cdh18	NM_001081299	47.6232430619732	24.3284868780442	13.2548461195712	13.409400199893	6.45288958699701	10.3886296427353	3.44881895324149	2.50433645362435	2.08571148051992	2.07204732971105	0	0	1.91495333518168	1.99129501649223	8.74332579556518	1.90906577046249	8.75794060150077	-2.57802111518016	0.541969907461631	-4.75676062395157	1.96724210540498e-06	5.24024506773616e-05
Surf1	NM_001271724	913.0056027024	873.392678921787	749.63518609575	933.500552377168	704.171576181049	900.977516288135	713.043318582679	567.649596154853	543.32784067544	466.901331628224	618.675671775911	615.794760575122	495.015437144463	537.649654452902	610.939889965117	646.218763301551	680.618711051409	-0.53784598337873	0.113105876636002	-4.75524348844957	1.98207381632219e-06	5.27137250674258e-05
Srd5a3	NM_020611	191.853636335378	210.441411495082	204.713734513378	195.983541383052	241.176748314013	321.103098048182	297.460634717079	344.763651782286	391.070902597486	301.137545251339	412.127210822512	347.597615568192	360.968703681746	400.250298314939	357.383441893727	347.449970224172	307.84263405891	0.635285930640889	0.133706040926952	4.75136296188718	2.02050072016816e-06	5.36505381401229e-05
Lynx1	NM_011838	16.3279690498194	30.4106085975552	36.8190169988089	41.2596929227477	32.2644479349851	38.7212559411043	245.728350418456	45.0780561652384	182.499754545493	128.466934442085	685.585736591802	88.2227450680691	121.599536784036	72.6822681019664	68.8536906400758	83.9988939003494	119.907434881412	2.17633921825374	0.458279064497146	4.74893877301981	2.04486833121701e-06	5.41692849444559e-05
Tuft1	NM_001293728	161.919026410709	165.433710770701	141.385025275426	115.527140183694	134.704070128563	95.3865085378423	93.9803164758307	277.146567534428	407.756594441645	449.634270547298	729.222735384773	347.597615568192	584.060767230411	309.646375064542	340.989706027042	291.132529995529	290.345184973539	1.44179641226964	0.303631023741783	4.74851480755073	2.04915887308465e-06	5.41692849444559e-05
Galnt12	NM_172693	2.7213281749699	2.43284868780442	1.47276067995236	13.409400199893	11.2925567772448	3.7776835064492	12.0708663363452	18.3651339932453	67.7856231168975	87.0259878478642	54.3038207201427	23.8201411683787	78.5130867424487	67.7040305607359	18.579567315576	7.63626308184994	29.4319436818624	2.4922708093961	0.524858994430276	4.74845784457101	2.04973599849508e-06	5.41692849444559e-05
Podxl	NM_013723	69.3938684617323	150.836618643874	45.6555810785231	143.377432906548	44.3636159106045	86.8867206483316	220.724413007456	134.39938967784	590.256348987138	448.252905660824	691.404003097531	131.451890151423	356.181320343792	311.637670081034	477.604171582748	137.452735473299	252.492417857044	1.83342671391556	0.386419000141367	4.74465984655211	2.08856998480292e-06	5.51086458194848e-05
Dusp9	NM_029352	0	0	0	1.03149232306869	0	0.9444208766123	12.9330710746556	0.834778817874784	51.0999312727381	15.1950137512144	26.1821992757831	0	19.1495333518168	12.9434176071995	3.27874717333694	9.54532885231243	9.57112089853829	3.4139632467566	0.719827323826966	4.74275306556334	2.10833203548254e-06	5.55426151800471e-05
Drc1	NM_001033460	2.7213281749699	8.51497040731547	10.3093247596665	24.7558157536486	9.67933438049552	13.2218922725722	22.4173231960697	13.3564610859965	161.642639740294	197.535178765787	255.034015167813	8.82227450680691	48.8313100471328	103.547340857596	101.641162373445	37.2267825240185	63.7035721258517	2.60135118723243	0.548658302377147	4.7412955859078	2.1235584609331e-06	5.58559215273689e-05
Upp1	NM_001159401	6.80332043742474	15.8135164707287	20.618649519333	25.7873080767173	48.3966719024776	13.2218922725722	32.7637800557942	40.9041620758644	69.8713345974174	69.0682443237017	174.547995171887	305.250697935519	164.685986825624	138.39500364621	88.5261736800974	43.9085127206372	78.6602031070004	2.14775939830089	0.453354922029984	4.7374789462611	2.16393329873863e-06	5.67916107864138e-05
Mrps6	NM_080456	201.378284947772	215.307108870691	135.493982555617	171.227725629403	241.983359512388	213.43911811438	297.460634717079	422.398081844641	237.771108779271	395.070357531574	311.277258056532	289.370603823267	361.926180349337	302.676842506819	327.874717333694	328.359312519548	278.313417318251	0.726392509603813	0.153341873241787	4.7370786220829	2.16821064846254e-06	5.67916107864138e-05
Ptgfrn	NM_011197	12.2459767873645	38.9255790048707	10.3093247596665	30.9447696920608	49.2032831008522	58.5540943499626	13.795275812966	44.2432773473636	461.985092935163	672.034017269618	405.339233232494	179.974399938861	251.81636357639	340.511447820172	292.901414151433	26.7269207864748	180.594404410357	2.58404230717402	0.545530189289009	4.73675400172043	2.17168508504573e-06	5.67916107864138e-05
Depdc1b	NM_178683	0	1.21642434390221	0	3.09447696920608	2.41983359512388	0.9444208766123	12.9330710746556	20.8694704468696	8.34284592207969	37.9875343780359	9.69711084288262	14.1156392108911	12.4471966786809	15.9303601319379	5.46457862222823	1.90906577046249	9.21075180397303	2.76792714488007	0.584362616382636	4.73666019570912	2.17269009335072e-06	5.67916107864138e-05
Runx2	NM_001145920	6.80332043742474	8.51497040731547	4.41828203985707	13.409400199893	20.1652799593657	5.6665252596738	6.03543316817262	25.8781433541183	35.4570951688387	82.191210745205	346.18685709091	68.8137411530939	67.0233667313587	191.164321583254	31.6945560089238	22.9087892455498	58.5207057845597	2.66461957735898	0.5626245783351	4.73605256500531	2.17921088428535e-06	5.68733307884751e-05
Vangl1	NM_177545	125.181096048615	136.239526517047	145.803307315283	117.590124829831	188.747020419663	235.160798276463	260.385830969733	326.398517789041	330.585269662408	376.421931564174	519.765141178509	216.145725416769	249.901410241209	416.180658446876	313.666812915901	250.087615930586	263.016299220132	1.02051772638689	0.215755970444409	4.72996285704101	2.24560918105848e-06	5.85150572762594e-05
Prss57	NM_001042710	10.8853126998796	7.29854606341326	0	9.28343090761824	11.2925567772448	12.2774713959599	3.44881895324149	20.8694704468696	92.8141608831366	50.4198183563023	57.2129539730075	74.9893333078588	462.461230446375	89.6082757421504	73.2253535378583	19.0906577046249	62.1985869497213	2.83544673419633	0.599552581818273	4.72927116016618	2.25327271820611e-06	5.86235782508438e-05
Cenpi	NM_001305631	0	4.86569737560884	1.47276067995236	0	6.45288958699701	3.7776835064492	66.3897648498988	60.9388537048593	30.2428164675389	50.4198183563023	10.6668219271709	12.3511843095297	12.4471966786809	30.8650727556296	3.27874717333694	11.4543946227749	19.1014813746706	2.76834182307859	0.585837342887464	4.72544445431567	2.29612593245117e-06	5.96458759662315e-05
Cldn7	NM_001193619	5.44265634993979	7.29854606341326	10.3093247596665	7.22044626148086	18.5520575626164	14.1663131491845	0	5.00867290724871	572.527801402719	235.522713143823	650.676137557424	106.749521532364	75.6406567396762	111.512520923565	60.1103648445106	28.6359865569373	119.335857484661	3.12767405571693	0.662028568338966	4.72437928708166	2.30819270897823e-06	5.9698447778983e-05
Tbccd1	NM_001081368	613.659503455712	598.480777199887	648.014699179037	518.840638503553	514.617944563012	677.149768531019	333.673233726115	387.3373714939	308.685299116949	356.392140710301	399.520966726764	321.130792047772	348.521507003065	384.319938183001	518.042053387237	478.220975500853	462.912975583011	-0.629186654717255	0.133180207805774	-4.72432552166343	2.30880340349659e-06	5.9698447778983e-05
Dpysl2	NM_009955	93.8858220364614	111.911039639003	120.766375756093	74.2674472609459	99.2131774000791	35.8879933112674	248.314964633388	153.59930248896	356.656663168907	159.547644387751	468.370453711231	259.374870500123	412.672443731651	228.998926896607	87.4332579556518	343.631838683247	203.408263847585	1.53812546188584	0.325575887902529	4.72432240543046	2.30883880398574e-06	5.9698447778983e-05
Nr1h5	NM_198658	228.591566697471	143.538072580461	120.766375756093	113.464155537556	202.459410792031	39.6656768177166	1.72440947662075	2.50433645362435	20.8571148051992	17.2670610809254	4.84855542144131	60.8736940969677	5.74486000554503	31.8607202638757	33.8803874578151	24.8178550160123	65.8040157662098	-2.46037344758125	0.520965799681891	-4.72271586557811	2.32715870015572e-06	6.00794206796751e-05
Ugt2a3	NM_028094	5531.09951562631	5489.72306403067	3650.9737256019	4836.66750286911	3597.48594475083	2294.94273016789	1996.86617392683	2000.96482644586	1096.04138301322	1254.27931691842	620.615093944488	1307.46108190878	864.601430834527	344.494037853156	2548.67946940725	1477.61690633796	2432.03201272733	-1.57285834902817	0.333204631932029	-4.72039761244681	2.35384069253153e-06	6.06747704667165e-05
Fblim1	NM_001163256	35.3772662746086	26.7613355658486	20.618649519333	52.6061084765034	136.317292525312	33.9991515580428	76.7362217096233	100.173458144974	240.899676000051	216.874287176423	801.951066706393	160.565396023886	921.092554222387	213.068566764669	335.525127404814	87.8170254412743	216.273948969634	2.33365920345281	0.495357593035024	4.71105971981701	2.46432003279477e-06	6.33287226787337e-05
Chka	NM_001271496	533.3803222941	625.242112765736	892.492972051129	2301.25937276626	1922.15448572673	1162.58209910974	1517.48033942626	1786.42667025204	7031.97625657292	9310.39933483499	8051.51113284544	1855.32432878149	4098.95761395638	9656.78518247908	3095.13733163007	7146.58771172632	3811.73107920117	1.95500428086956	0.414982131020068	4.71105653649221	2.46435853097788e-06	6.33287226787337e-05
Ipcef1	NM_001033391	0	3.64927303170663	4.41828203985707	20.6298464613739	20.9718911577403	3.7776835064492	6.89763790648299	10.8521246323722	276.35677116889	31.7713923889028	473.219009132672	22.937913717698	137.876640133081	409.211125889154	130.056971209032	20.0451905898561	98.2919845603292	3.10309072431356	0.658913264911831	4.70940697290225	2.48438571952809e-06	6.37456090822253e-05
Cep192	NM_027556	53.065899411913	79.0675823536436	66.2742305978561	95.9287860453885	111.312345375698	42.4989394475535	178.476380830247	222.051165554693	226.299695636412	145.733995523011	195.881639026229	122.629615644616	200.112623526485	382.328643166508	178.14526308464	89.7260912117368	149.345806027289	1.32856506096425	0.282815242465614	4.69764305976466	2.63180840171964e-06	6.72885515065939e-05
Arl8a	NM_026823	442.215828432608	431.830642085284	427.100597186184	384.746636504623	382.333708029573	389.101401164268	507.83859086481	574.327826697852	1026.1700484158	736.958166933897	1004.62068332264	846.938352653464	826.302364130893	729.809623544403	480.882918756085	611.855579433227	612.689560509726	0.832921478217163	0.177310275199069	4.69753643595685	2.63318222290172e-06	6.72885515065939e-05
Rps15a-ps4	NR_036572	13.6066408748495	19.4627895024354	14.7276067995236	12.3779078768243	17.7454463642418	16.9995757790214	39.6614179622772	26.7129221719931	27.114249246759	36.6061694915619	39.7581544558188	41.4646901819925	40.2140200388152	28.8737777391374	28.4158088355868	32.4541180978623	27.2622059636688	1.08067363779275	0.23005620665175	4.69743309046484	2.63451446065805e-06	6.72885515065939e-05
Itpr1	NM_010585	771.496537603965	877.041951953493	1055.96940752584	1013.95695357653	792.898808002258	1043.58506865659	539.740166182294	699.544649379069	538.11356197414	511.79569043863	523.643985515662	683.726274277536	486.398147136146	473.928213925151	798.921394569768	573.674264023977	711.527192171315	-0.662242247185167	0.141013615444895	-4.69630003525408	2.64916328800682e-06	6.7559712162183e-05
Arc	NM_001276684	0	0	2.94552135990472	3.09447696920608	0.806611198374627	0	1.72440947662075	15.0260187217461	23.9856820259791	13.8136488647403	15.5153773486122	5.29336470408415	20.1070100194076	116.490758464796	26.2299773866955	1.90906577046249	15.4338701444143	3.19087202981941	0.679549794910048	4.69556764451939	2.65867364338403e-06	6.76992050074459e-05
Myzap	NM_001033208	16.3279690498194	34.0598816292619	11.7820854396189	21.6613387844426	18.5520575626164	7.5553670128984	217.275594054214	69.2866418836071	81.342747740277	111.19987336116	96.001397344538	16.7623215629331	104.364956767401	98.5691033163655	43.7166289778259	21.9542563603186	60.6507638029561	2.04807183878357	0.436279043079086	4.69440801998897	2.67379882912004e-06	6.78789206347799e-05
Rasl12	NM_001033158	2.7213281749699	3.64927303170663	0	8.25193858454955	11.2925567772448	1.8888417532246	24.1417326726905	12.5216822681218	25.0285377662391	20.7204732971105	14.5456662643239	59.1092391956063	34.4691600332702	20.9085976731684	19.6724830400216	18.1361248193936	17.3161022094776	2.13661620931152	0.455140972402578	4.69440533563226	2.67383393726975e-06	6.78789206347799e-05
Tox2	NM_001098799	10.8853126998796	2.43284868780442	4.41828203985707	12.3779078768243	9.67933438049552	10.3886296427353	10.3464568597245	0	80.2998920000171	258.315233770644	419.884899496818	5.29336470408415	146.493930141398	440.076198644783	72.1324378134127	45.8175784910997	95.5526442030986	3.11991159684669	0.664695863093777	4.6937430636702	2.68250918866957e-06	6.79961292831446e-05
Vipr1	NM_011703	401.39590580806	557.122349507212	182.622324314092	813.847442901199	240.370137115639	322.991939801407	13.795275812966	75.9648724266054	86.5570264415768	180.268117684861	94.0619751759615	131.451890151423	54.5761700526778	187.18173155027	138.800297004597	102.135018719743	223.946404654268	-1.85096012704004	0.394383115379862	-4.69330469499747	2.6882663306446e-06	6.80391274470549e-05
Gm10658	NR_045886	202.738949035257	199.493592399962	156.11263207495	165.038771690991	148.416460500931	296.548155256262	102.602363858934	75.1300936087306	45.8856525714383	83.5725756316791	70.7889091530432	58.2270117449256	55.5336467202686	76.6648581349509	167.216105840184	94.498755637893	124.904283366275	-1.19967867818747	0.255668659884493	-4.69231809142922	2.70126690708874e-06	6.82499364965553e-05
Vopp1	NM_146168	61.2298839368227	77.8511580097414	57.437666518142	80.4564011993581	158.902406079801	41.5545185709412	329.362210034563	627.753671041838	99.0712953246964	239.666807803245	386.914722631017	196.736721501794	284.370570274479	342.502742836664	113.663235342347	164.179656259774	203.853354210326	1.70372638696883	0.363108775349307	4.6920551157979	2.70474233564385e-06	6.82499364965553e-05
Ugt2b38	NM_133894	357.854655008541	267.613355658486	27.9824529190948	21.6613387844426	43.5570047122298	10.3886296427353	15.5196852895867	3.33911527149914	6.25713444155977	5.52545954589614	8.72739975859436	1.76445490136138	16.2771033490443	41.8171953463369	13.1149886933478	11.4543946227749	53.3033979965957	-2.77051708624871	0.5906731352269	-4.69044031464957	2.72617745666789e-06	6.86400036302265e-05
Trib2	NM_144551	47.6232430619732	31.6270329414575	14.7276067995236	87.676847460839	46.7834495057283	33.9991515580428	450.070873398015	382.328698586651	108.456996987036	118.797380236767	214.306149627706	67.9315137024132	267.135990257844	114.499463448303	181.424010257977	51.5447758024871	138.683323977048	1.98999761341337	0.424281737725005	4.69027402424559	2.72839405656406e-06	6.86400036302265e-05
Ugt3a1	NM_207216	449.019148870033	423.315671677969	413.845751066613	1893.81990515412	513.004722166262	1149.36020683717	193.996066119834	57.5997384333601	49.0142197922182	128.466934442085	15.5153773486122	34.406870576547	15.3196266814534	257.872704635744	337.710958853705	72.5444992775745	375.300775120831	-2.45946664356547	0.524487218672274	-4.68927851052605	2.74170016191921e-06	6.88713436476107e-05
Cacna2d4	NM_001033382	0	6.08212171951105	2.94552135990472	0	0.806611198374627	0	5.17322842986224	5.84345172512349	37.5428066493586	4.1440946594221	23.2730660229183	24.7023686190594	22.0219633545893	29.8694252473835	6.55749434667388	24.8178550160123	12.1112505217621	2.85756596050689	0.609905943066394	4.6852567891699	2.79609146853343e-06	7.0132503825266e-05
Pkm	NM_001253883	276.214809759444	373.442273577978	273.933486471139	565.257793041644	828.389700730741	245.549427919198	839.787415114304	1254.6725632658	1456.86946914317	814.314600576443	3029.37742731653	3808.57590458854	3678.625356884	1267.45927799731	584.709912578421	830.443610151181	1257.97643931974	1.89652961606331	0.404985883798718	4.68295239891844	2.8277219741695e-06	7.08198530302093e-05
Id3	NM_008321	3378.52892922513	1889.10700608013	1690.72926058531	2622.05348524062	3217.57207031639	1539.40602887805	131.917324961487	868.169970589776	291.999607272789	912.3915075161	519.765141178509	1422.15065049727	532.357027180506	675.049010590866	459.024604267172	1073.84949588515	1326.50444501658	-1.69757323593766	0.362600836399944	-4.68165835686395	2.84563448744853e-06	7.11620982644777e-05
Ralgds	NM_001145834	44.9019148870033	62.0376415390127	13.2548461195712	72.2044626148086	74.2082302504656	54.7764108435134	64.665355373278	70.1214207014819	221.085416935112	125.704204669137	385.945011546728	209.970133262005	291.072906947615	290.729072407866	180.331094533532	133.634603932374	143.415170410219	1.76207571620936	0.376788141686757	4.67656892895071	2.91714574916067e-06	7.26364751959552e-05
Cyp8b1	NM_010012	7969.40956039934	3291.64427459938	9655.41901776766	12201.5226895796	1215.56307595056	3309.2507516495	164.681105017281	59.2692960691097	898.941648104087	1650.73103933647	43.6369987929718	86.4582901667077	6.70233667313587	508.775876713765	1143.18984777015	762.671775299763	2685.49172399309	-2.91324571201355	0.622978769788764	-4.67631619774356	2.92074142856553e-06	7.26364751959552e-05
Dnah1	NM_001033668	0	6.08212171951105	30.9279742789995	8.25193858454955	63.7222846715955	12.2774713959599	116.3976396719	311.372499067295	527.685004571541	136.064441317692	28.1216214443596	251.434823443997	153.196266814534	101.556045841104	34.9733031822607	143.179932784686	120.327710549374	2.65863999486496	0.568535643415502	4.67629431093022	2.92105301853237e-06	7.26364751959552e-05
D8Ertd82e	NM_172911	12.2459767873645	20.6792138463376	11.7820854396189	21.6613387844426	16.1322239674925	16.9995757790214	35.3503942707253	22.5390280826192	32.3285279480588	128.466934442085	116.365330114592	19.4090039149752	157.026173484897	72.6822681019664	72.1324378134127	61.0901046547995	51.0556635895256	1.95007115211341	0.417017576014222	4.6762325241824	2.92193281301545e-06	7.26364751959552e-05
Mup17	NM_001200006	54596.6465103335	5898.44164358181	3092.79742789995	10065.3020885043	104.859455788701	1504.46245644339	9.48425212141411	9.18256699662263	54.228498493518	160.929009274225	0	0	0	4.97823754123058	537.714536427258	58.2265059991058	4756.07832433782	-3.71570765498232	0.794648308127301	-4.67591463667606	2.92646330036301e-06	7.26413223667885e-05
Pbk	NM_023209	5.44265634993979	4.86569737560884	0	15.4723848460304	9.67933438049552	0.9444208766123	150.885829204315	229.564174915566	57.3570657142979	113.271920690871	26.1821992757831	22.937913717698	63.1934600609953	48.7867279040597	2.18583144889129	11.4543946227749	47.6390007114962	2.87340544177261	0.614793708038721	4.67377171269235	2.95718026467826e-06	7.32952001992371e-05
Tc2n	NM_001082976	46.2625789744882	59.6047928512083	30.9279742789995	30.9447696920608	25.8115583479881	41.5545185709412	120.708663363452	69.2866418836071	188.756888987053	254.171139111222	850.436620920806	36.1713254779083	152.238790146943	175.233961451316	195.631914675771	66.817301966187	146.534965043747	2.19220575104863	0.469658765161012	4.66765642135324	3.04654794536736e-06	7.5398686594727e-05
Chmp6	NM_001085498	323.838052821418	378.307970953587	413.845751066613	396.093052058378	237.950303520515	419.322869215861	697.523633293092	492.519502546123	1010.5272123119	1056.74413815264	1134.56196861727	473.756141015531	929.709844230704	666.088183016651	497.276654622769	663.400355235714	611.966602042423	1.05467070508961	0.225980507363656	4.66708707487058	3.05499885319599e-06	7.54727446891365e-05
Rhot2	NM_145999	1582.45233374499	1350.23102173145	1480.12448335212	1358.47538948147	1475.29188182719	1454.40814998294	985.500015888757	936.621833655508	978.198684363844	862.662371603034	1156.8653235559	1030.44166239505	1103.97059773224	910.02182253695	1191.27813964576	1281.93766486556	1196.15508602267	-0.472879432446319	0.101327583642345	-4.66683814464022	3.05870082884909e-06	7.54727446891365e-05
Kcnj8	NM_008428	70.7545325492173	114.343888326808	33.8734956389042	121.716094122106	75.8214526472149	50.0543064604519	182.787404521799	87.6517758768524	567.313522701419	187.174942117232	1567.05311220983	119.100705841893	381.075713701154	666.088183016651	503.834148969443	143.179932784686	304.488950717854	2.2430796350524	0.480672370242992	4.66654580940125	3.06305379818638e-06	7.54727446891365e-05
Slc38a4	NM_027052	24900.1528009745	28026.4168835069	22106.1378060849	17577.6606774136	20179.7989609364	16410.2571520153	14615.2325190991	7332.69713621211	6840.09080036509	8544.43250528514	6444.69986617979	8334.40272658049	5063.13661822035	8324.60881644577	17080.0869416366	12112.0677806992	13993.2424994785	-1.15605878218875	0.247834751685319	-4.66463550542186	3.09164550352828e-06	7.60653750537685e-05
Fam118a	NM_133750	40.8199226245484	62.0376415390127	67.7469912778085	53.6376007995721	85.5007870277104	87.8311415249439	131.055120223177	165.286205939207	161.642639740294	145.043313079774	217.215282880571	122.629615644616	154.153743482125	194.151264107993	120.220729689021	63.9537033104933	117.057856430679	1.12079928058259	0.240736214058606	4.65571532295404	3.22857783144509e-06	7.9206063323641e-05
Dpysl3	NM_001136086	17.6886331373043	21.8956381902398	11.7820854396189	26.818800399786	23.3917247528642	22.6661010386952	17.2440947662075	37.5650468043653	52.1427870129981	127.085569555611	239.518637819201	70.5781960544553	179.048136839487	58.7432029865208	115.849066791239	45.8175784910997	66.7397062549808	2.00549752586784	0.430761370975924	4.65570420421921	3.22875208893147e-06	7.9206063323641e-05
Pex10	NM_001042407	168.722346848134	138.672375204852	111.929811676379	145.440417552686	164.548684468424	152.996182011193	72.4251980180714	98.5039005092246	79.2570362597571	102.911684042316	59.152376141584	98.8094744762374	115.854676778491	65.7127355442436	81.9686793334235	82.0898281298869	108.687212937181	-0.771156184905814	0.165712554757039	-4.65357731064163	3.26225208465154e-06	7.99108679507844e-05
Prn	NM_001278258	0	8.51497040731547	0	11.3464155537556	1.61322239674925	9.444208766123	75.0118122330025	48.4171714367375	56.3142099740379	184.412212344284	137.698973968933	0	22.0219633545893	46.7954328875674	62.2961962934019	47.7266442615621	44.4758396173787	2.93252489746135	0.630372914058822	4.6520477515119	3.28654946492551e-06	8.03885201238348e-05
Lonp2	NM_001168591	5163.72021200538	3983.78972627974	4782.05392780531	6345.7407715186	5337.3462996449	5736.41240454311	3330.69690409297	2809.03072214865	2146.197113455	3557.70526511388	1799.78377243902	2061.76555224078	1684.20145829228	3213.95015661846	4003.3502986444	2538.10294182987	3655.86547041702	-0.929721387664359	0.1998679222477	-4.65167885475958	3.29243539487604e-06	8.04150948121691e-05
Adrbk2	NM_001285806	87.0825015990367	306.538934663357	273.933486471139	109.338186245282	256.502361083131	35.8879933112674	137.090553391349	357.285334050408	2817.79621018242	1001.48954269367	1592.26560040133	299.075105780754	1175.78134780155	2094.84235734983	785.80640587642	487.766304353165	738.655139078382	2.30511849035665	0.495996907272296	4.64744528959567	3.36071187444834e-06	8.19632131825064e-05
Gpc3	NM_016697	8.16398452490969	7.29854606341326	8.83656407971415	30.9447696920608	24.1983359512388	5.6665252596738	0.862204738310374	10.0173458144974	212.742571013032	348.103951391457	663.282381653172	16.7623215629331	1140.35471110069	7582.85142280242	4710.46677236074	44.8630456058684	925.963465850883	3.53593830918462	0.762445789366105	4.63762585943899	3.52434004292674e-06	8.5828949737264e-05
Emp2	NM_007929	310.231411946568	507.248951407221	524.302802063039	249.621142182624	287.960197819742	156.773865517642	844.960643544166	778.848637077174	2825.09620036424	867.497148705693	2293.36671434174	884.874133032733	634.807030612726	696.953255772281	508.205811867226	1322.9825789305	855.858157824082	1.6830550913607	0.363009547528764	4.63639345801872	3.54540805459305e-06	8.62167082071213e-05
Alox5	NM_009662	0	1.21642434390221	2.94552135990472	13.409400199893	1.61322239674925	5.6665252596738	0.862204738310374	25.0433645362435	528.727860311801	817.768012792628	32.0004657815127	42.3469176326732	112.024770108128	275.794359784174	48.0882918756085	3.81813154092497	119.457842041383	3.41930740341802	0.737955508326537	4.63348720192088	3.59556997449353e-06	8.73098187284625e-05
Smpd3	NM_021491	61.2298839368227	48.6569737560884	213.550298593092	58.7950624149155	346.036204102715	521.32032388999	513.011819294672	385.66781385815	1128.36991096128	725.907247842105	1998.57454471811	2051.17882283261	1582.70893152766	440.076198644783	1042.64160112115	886.761050379825	750.280417992122	2.14357107145048	0.462814271277326	4.63160106436307	3.62848801276448e-06	8.7981644940476e-05
Arl6ip5	NM_022992	921.16958722731	681.197632585237	911.638860890509	810.752965931993	959.060714867431	880.200257002664	1472.64569303412	1216.27273764356	1494.41227579253	1460.79336744629	1076.37930355997	1498.90443870649	2397.52157564746	1208.71607501078	1272.15390325473	1447.07185401056	1231.80570266323	0.749040909596299	0.161758694224451	4.630606800998	3.6459566144015e-06	8.82774610900247e-05
Fosl2	NM_008037	206.820941297712	200.710016743865	294.552135990472	241.369203598074	429.923768733676	382.490455027982	573.366150976398	419.058966573142	537.07070623388	423.388337704291	662.312670568883	624.617035081929	559.16637387305	480.897746482874	520.227884836128	508.766027828252	441.546151346913	0.843942609451699	0.18229521897988	4.62953781330297	3.66482801376924e-06	8.86063396402648e-05
Dst	NM_001276764	970.153494376768	993.818688968105	821.800459413416	1376.01075897364	898.564874989334	1455.35257085955	2882.35044017158	1623.64480076646	3008.63881064999	2341.41348257349	3448.29261572906	1131.01559177265	2312.30615223187	4182.71518214193	2533.37864926501	1526.29808348476	1969.10966602298	1.1709798969118	0.253088482184056	4.62676091304785	3.71428868294777e-06	8.96727764881698e-05
Slc13a2os	NR_003282	42.1805867120334	64.4704902268171	1.47276067995236	30.9447696920608	5.64627838862239	0.9444208766123	0.862204738310374	0	5.21427870129981	1.38136488647403	0	0	0	0	0	0.954532885231243	9.62948048671336	-3.38133501453601	0.730898081808669	-4.62627430375602	3.72302154417611e-06	8.96884592546491e-05
Erich4	NM_001039243	4.08199226245484	1.21642434390221	0	0	0	0	1.72440947662075	5.84345172512349	850.970284052129	116.725332907056	746.677534901962	1.76445490136138	600.337870579456	539.640949469395	203.28232474689	13.3634603932374	192.851780609974	3.57987993689758	0.773849780220182	4.62606571507844	3.72677097387537e-06	8.96884592546491e-05
Aldoa	NM_001177307	3069.65818136604	3380.44325170424	2472.76518164001	2045.44927664522	3214.34562552289	2261.88799948646	4969.74811162099	3762.34813216165	5208.02156685825	4061.21276623366	6044.20918836874	6762.2734094675	7229.90631697842	3702.8130831673	4136.68601702677	4198.99016213224	4157.54739189877	0.857658997868526	0.185412105070459	4.62569041833921	3.73352613699896e-06	8.96884592546491e-05
Vav3	NM_020505	5.44265634993979	25.5449112219464	1.47276067995236	13.409400199893	18.5520575626164	7.5553670128984	18.9685042428282	36.7302679864905	44.8427968311784	147.115360409485	122.183596620321	25.58459606974	95.7476667590838	108.525578398827	92.89783657788	17.1815919341624	48.8596843035776	2.27335623567759	0.491479766646023	4.62553372479913	3.73635001848672e-06	8.96884592546491e-05
Apol7a	NM_001164640	5501.16490570164	2762.49968500192	2991.17694098324	3358.53900391167	3519.2446585085	3313.02843515595	1922.71656643213	1960.06066436999	2048.16867387057	1210.07564055125	463.521898289789	1594.18500338001	1004.39302430279	704.91843583825	1555.21907588616	1647.52375990913	2222.27727325581	-1.29810070588424	0.280840621941177	-4.62219709140273	3.79697004667432e-06	9.10132090586956e-05
Lpin3	NM_001199118	161.919026410709	137.45595086095	184.095084994045	128.936540383587	149.223071699306	155.82944464103	252.625988324939	263.790106448432	452.599391272823	399.214452190996	407.27865540107	133.216345052784	478.738333795419	599.379799964162	286.343919804759	275.860003831829	279.156632192303	1.18335453057555	0.256080859379035	4.62101905407942	3.81859698239513e-06	9.14008463429006e-05
Spag5	NM_017407	8.16398452490969	12.1642434390221	11.7820854396189	20.6298464613739	37.9107263236074	6.6109461362861	167.267719232212	123.547265045468	98.0284395844364	174.051975695728	30.0610436129361	32.6424156751856	87.1303767507663	48.7867279040597	20.7653987644673	47.7266442615621	57.9543649282275	2.12357223219452	0.45995190670395	4.61694407881075	3.89432154622345e-06	9.30803958730012e-05
Cebpa	NM_001287514	17685.9118091294	16785.4395215066	14011.8451090667	13231.9835203252	11506.308744814	12012.0891296318	9413.55133287266	5817.57358176937	8866.3595036902	7079.49504317943	8284.24179307463	6682.87293890624	8202.70261125071	8745.76771243388	9383.77441009032	12154.0672276494	10616.4989993369	-0.739593547850955	0.16022932409528	-4.61584389765732	3.91501150198407e-06	9.34416206776967e-05
Il17rb	NM_019583	236.755551222381	260.314809595073	313.698024829852	145.440417552686	287.960197819742	291.826050873201	368.16142325853	573.493047879977	620.499165454677	340.506444515849	416.006055159665	591.974619406744	487.355623803737	380.337348150016	550.829525120606	411.403673534666	392.285123636088	0.876207523438772	0.189903383636007	4.61396477862777	3.95059401224194e-06	9.41567605620395e-05
Slc22a30	NM_177002	4867.09544093366	5258.60243868925	2972.03105214386	2856.20224257721	2136.71306449439	1801.01061169966	1705.44097237792	1793.93967961291	530.813571792321	1142.38876111403	498.431497324167	538.158744915222	491.1855304741	854.265562075167	1016.41162373445	1847.02113292245	1894.35699543005	-1.58864277487792	0.344439771848444	-4.61225126922026	3.98331060649777e-06	9.48016608123155e-05
Anxa4	NM_013471	1113.02322356269	872.176254577884	939.621313809604	857.170120470084	1395.4373731881	1111.58337177268	1258.81891793315	1474.21939236687	1890.69745709131	1950.48721970134	3397.86763934607	1681.5255209974	2350.60521893551	2754.956655317	2523.542407745	1588.34272102479	1697.50467548997	0.975355681659836	0.211587921674387	4.60969451347423	4.0326108189122e-06	9.5838857121807e-05
Aldh1l1	NM_027406	24517.8061923913	20858.0282248912	21403.6309617476	26624.8798430491	19240.9035260283	8597.06323980177	5366.36229124377	6026.26828623807	5827.47787657267	8828.99367189879	3090.46922562669	12135.0385841129	8376.00588808465	8398.28673205599	9191.42124258789	12679.0603145266	12572.6060063036	-1.29551435339799	0.28114436607744	-4.6080039642023	4.06552914253133e-06	9.64843353868448e-05
F2rl3	NM_007975	0	1.21642434390221	0	0	0	0.9444208766123	6.89763790648299	14.1912399038713	6.25713444155977	2.07204732971105	10.6668219271709	7.05781960544553	5.74486000554503	1.99129501649223	6.55749434667388	11.4543946227749	4.69072439539013	3.08575564499429	0.669808137672632	4.60692468699514	4.08667931364076e-06	9.6849097454103e-05
Map3k14	NM_016896	209.542269472682	104.61249357559	232.696187432473	161.944294721785	200.039577196907	259.715741068383	286.251973119044	250.433645362435	459.899381454643	361.22691781296	327.762346489433	396.12012535563	429.907023748286	376.354758117032	320.224307262575	377.040489666341	297.110720741012	0.867353481034961	0.188364700601042	4.60464980045292	4.13160526801998e-06	9.77754890758118e-05
Nusap1	NM_001042652	21.7706253997592	17.0299408146309	11.7820854396189	36.1022313074043	29.0380031414866	14.1663131491845	140.539372344591	184.486118750327	89.6855936623567	176.124023025439	48.4855542144131	61.7559215476484	57.4486000554503	86.6213332174121	18.579567315576	39.135848294481	64.5469457299862	1.90403108658443	0.413707728409756	4.60235803160677	4.1773429913443e-06	9.87184510859996e-05
Mup12	NM_001199995	30273.4152824526	7635.49560667417	8116.38410721744	6252.90646244242	147.609849302557	778.202802328536	3.44881895324149	4.17389408937392	179.371187324713	75.2843863128349	0	0	0	0	201.096493297999	62.0446375400308	3358.089595496	-3.6639400867426	0.796183170604832	-4.60188085105998	4.18692710946143e-06	9.88055827028539e-05
Wscd1	NM_177618	1.36066408748495	7.29854606341326	0	8.25193858454955	0.806611198374627	2.8332626298369	18.9685042428282	3.33911527149914	41.7142296103985	38.678216821273	128.001863126051	3.52890980272276	32.5542066980885	32.8563677721218	36.0662189067063	20.9997234750873	23.5786486431522	2.75599265989104	0.598957699542845	4.60131435324155	4.19833251233661e-06	9.89353885291137e-05
Fst	NM_001301373	68.0332043742474	133.806677829243	81.0018373973797	54.6690931226408	111.312345375698	38.7212559411043	294.874020502148	53.4258443439862	375.428066493586	296.30276814868	1872.51210376064	97.9272470255567	211.602343537575	1214.68996006026	229.512302133586	585.128658646752	357.434233043318	2.36243872109479	0.513659085195819	4.5992347632558	4.24045705723123e-06	9.9787721901558e-05
Sfxn3	NM_001178012	50.3445712369431	45.0077007243818	23.5641708792377	76.3304319070833	71.7883966553418	31.1658889282059	49.1456700836913	111.860361595221	347.270961506567	110.509190917923	291.883036370767	134.098572503465	275.753280266161	297.698604965589	127.871139760141	87.8170254412743	133.256812733875	1.76162259550149	0.383121233344457	4.59808134392188	4.26399522443139e-06	0.000100101633202452
Flnc	NM_001081185	0	0	0	6.18895393841216	0	2.8332626298369	2.58661421493112	10.0173458144974	27.114249246759	21.4111557403475	37.8187322872422	16.7623215629331	39.2565433712244	6.96953255772281	13.1149886933478	9.54532885231243	12.1011893068479	2.83692800559637	0.616992297670749	4.59799581989315	4.26574551516267e-06	0.000100101633202452
Cdc25c	NM_009860	0	2.43284868780442	0	2.06298464613739	4.83966719024776	0	89.6692927842789	30.0520374434922	42.7570853506584	29.6993450591917	13.5759551800357	4.41113725340346	24.8943933573618	8.96082757421504	1.09291572444565	7.63626308184994	16.3802970833201	3.00674627617446	0.654224053678042	4.59589686326963	4.30891808959357e-06	0.000100973318309287
Tceal5	NM_177919	0	2.43284868780442	0	0	0	0.9444208766123	25.0039374110008	0	377.513777974106	187.865624560469	152.244640233257	0.882227450680691	343.734123665111	72.6822681019664	72.1324378134127	4.77266442615621	77.513060700036	3.54136942030579	0.770831065953821	4.5942224914401	4.34365743449781e-06	0.000101629408920485
Ehf	NM_007914	10.8853126998796	12.1642434390221	1.47276067995236	27.8502927228547	20.9718911577403	15.1107340257968	19.8307089811386	166.955763574957	123.056977350676	51.1105007995393	51.3946874672779	169.387670530693	495.015437144463	70.6909730854742	16.3937358666847	34.3631838683247	80.4159295871546	2.56425943969194	0.558180150195796	4.59396386416188	4.34904722148539e-06	0.000101629408920485
Ttc39aos1	NR_131195	2.7213281749699	30.4106085975552	64.8014699179037	4.12596929227477	40.3305599187313	68.9427239926979	429.377959678566	172.79921530008	118.885554389636	196.84449632255	96.001397344538	101.456156828279	190.537856850577	134.412413613226	145.357791351271	174.679517997317	123.230313723136	2.10541568588108	0.459019564792697	4.58676676849696	4.50163090963696e-06	0.000105048504026417
Optc	NM_001160420	0	0	0	2.06298464613739	0	1.8888417532246	1.72440947662075	0	11.4714131428596	34.5341221618509	12.6062440957474	2.64668235204207	22.0219633545893	43.8084903628291	51.3670390489454	16.2270590489311	12.5224530902361	3.24649974608724	0.707941314791908	4.58583173245302	4.52182680384902e-06	0.000105373029344215
Npb	NM_153288	8.16398452490969	7.29854606341326	2.94552135990472	11.3464155537556	12.0991679756194	5.6665252596738	67.2519695882091	18.3651339932453	38.5856623896186	5.52545954589614	25.2124881914948	21.1734588163366	133.089256795127	86.6213332174121	31.6945560089238	40.0903811797122	32.1956162789532	2.26223017378296	0.493770794238755	4.58153904641248	4.61566400217758e-06	0.000107410347717341
Gp1bb	NM_001001999	16.3279690498194	27.9777599097508	23.5641708792377	8.25193858454955	24.1983359512388	26.4437845451444	35.3503942707253	31.7215950792418	79.2570362597571	80.809845858731	99.880241681691	171.152125432054	135.004210130308	70.6909730854742	18.579567315576	255.814813241973	69.0640475797045	2.02257694952417	0.441699019427104	4.57908408342746	4.67016444846253e-06	0.000108398031774284
Dnajc28	NM_001099738	268.050825234535	214.090684526789	251.842076271853	273.345465613204	261.342028273379	241.771744412749	159.507876587419	181.981782296703	123.056977350676	133.992393987981	140.608107221798	88.2227450680691	81.3855167452213	125.451586039011	206.561071920227	101.180485834512	178.274460461508	-0.894391308605388	0.195329571059576	-4.57888328814585	4.67464929398661e-06	0.000108398031774284
Sirpa	NM_001177647	356.493990921056	649.57059964378	536.084887502658	581.761670210743	2028.62716391219	224.772168633727	1998.59058340345	4092.92054404007	2865.76757423438	2096.22121522435	1441.96038233665	3303.05957534851	2538.27064578331	3927.82942003093	1001.11080359221	2936.1431549713	1911.19902373683	1.73270065003132	0.378421783316756	4.57875504640537	4.6775157847095e-06	0.000108398031774284
Mfsd7b	NM_001081259	43.5412507995183	37.7091546609685	67.7469912778085	56.7320777687782	106.472678185451	77.4425118822086	174.165357138695	202.016473925698	259.67107932473	133.992393987981	120.244174451745	140.27416465823	124.471966786809	295.707309949096	163.937358666847	76.3626308184994	130.030473392692	1.32575514473463	0.289622799062131	4.57752341676052	4.70513134139446e-06	0.000108887397272188
Ces1e	NM_133660	5777.37971546109	5379.02844873557	2709.87965111234	4494.2120516103	1767.28513563881	1357.13279969188	928.594503160272	1677.90542392832	293.042463013049	1154.13036264906	156.12348457041	1336.57458778125	146.493930141398	313.628965097526	469.953761511628	820.898281298869	1798.89147283761	-2.09094156797379	0.457060864312899	-4.57475520490494	4.76777119085855e-06	0.000110184836279772
Lrp8	NM_001080926	5.44265634993979	2.43284868780442	4.41828203985707	6.18895393841216	8.87272318212089	0.9444208766123	6.03543316817262	9.18256699662263	189.799744727313	52.4918656860133	8.72739975859436	37.053552928589	116.812153446082	36.8389578051063	21.8583144889129	9.54532885231243	32.2903251832791	2.74858721167391	0.601028338173036	4.57314079404122	4.80467044425159e-06	0.000110800596057136
Tmpo	NM_001080129	849.054390590607	1033.96069231688	810.018373973797	986.106660853671	917.11693255195	947.254139242137	1485.57876410877	1436.6543455625	1906.34029319521	1663.16332331474	1320.74649680061	1195.41819567234	1163.33415112287	1408.84122416825	1144.28276349459	1205.57503404706	1217.0903613135	0.588132511516091	0.128609458870123	4.57301132189679	4.80764150006194e-06	0.000110800596057136
Ddit4l	NM_030143	20.4099613122742	25.5449112219464	8.83656407971415	44.3541698919538	54.8495614894746	26.4437845451444	71.562993279761	65.947526612108	60.4856329350778	357.082823153538	555.644451297174	41.4646901819925	298.732720288342	187.18173155027	77.5970164356409	71.5899663923432	122.983031541672	2.27657749127175	0.49787437080697	4.57259426224694	4.81722392456701e-06	0.000110868937989176
Neurl1b	NM_001081656	10.8853126998796	21.8956381902398	2.94552135990472	31.9762620151295	32.2644479349851	3.7776835064492	151.748033942626	189.494791657576	87.5998821818368	172.670610809254	80.4860199959258	30.8779607738242	72.7682267369037	51.773670428798	31.6945560089238	46.7721113763309	63.7269206011617	2.15643829891175	0.471869665057863	4.56998713542503	4.87754154622251e-06	0.000111984179320809
9930014A18Rik	NR_030696	12.2459767873645	21.8956381902398	7.36380339976179	41.2596929227477	13.7123903723687	33.9991515580428	68.9763790648299	36.7302679864905	132.442679013015	218.255652062897	289.94361420219	29.9957333231435	75.6406567396762	139.390651154456	123.499476862358	25.7723879012436	79.4452594713017	2.14937374222549	0.470330466878105	4.56992241326043	4.879048099325e-06	0.000111984179320809
Cenpt	NM_177150	59.8692198493377	41.3584276926751	69.2197519577608	64.9840163533277	70.9817854569671	84.0534580184947	300.90945367032	173.633994117955	94.8998723636565	126.394887112374	184.24510601477	167.623215629331	207.772436867212	117.486405973042	72.1324378134127	137.452735473299	123.313575272746	1.24191505569208	0.271800428056975	4.56921670274833	4.89550403889382e-06	0.000112208167129502
Tlr6	NM_011604	13.6066408748495	17.0299408146309	11.7820854396189	15.4723848460304	44.3636159106045	10.3886296427353	49.1456700836913	111.860361595221	196.056879168873	44.8943588104061	81.4557310802141	49.4047372381187	49.7887867147236	169.26007640184	32.7874717333694	39.135848294481	58.5270761655879	1.94971938327629	0.426832437552008	4.56788006660981	4.92681786179811e-06	0.000112771630156321
Hdac7	NM_001204275	198.656956772802	166.650135114603	145.803307315283	276.43994258241	230.690802735143	142.607552368457	225.897641437318	271.303115809305	858.270274233949	544.948447714007	1841.48134906341	359.066572427041	1140.35471110069	888.117577355535	501.648317520552	335.995575601397	507.995767446994	1.73507629186683	0.380172938888445	4.56391319418966	5.02088456880585e-06	0.000114767968554355
Bax	NM_007527	393.23192128315	480.487615841373	413.845751066613	450.762145181019	432.3436023288	287.103946490139	734.598437040438	717.07500455444	568.356378441679	967.646102975061	1217.95712186606	801.944752668748	793.748157432805	702.927140821758	420.772553911574	773.171637037307	634.74826680881	0.896818859049067	0.196649210173281	4.56050069186048	5.1031794218511e-06	0.000116490151516506
Trim46	NM_001039466	9.52464861239463	7.29854606341326	7.36380339976179	11.3464155537556	14.5190015707433	14.1663131491845	25.8661421493112	8.34778817874784	53.1856427532581	55.9452779021984	310.307546972244	41.4646901819925	96.7051434266747	66.7083830524898	18.579567315576	35.317716753556	48.5404141897063	2.38059628952346	0.52220080035219	4.55877564323514	5.14527012078527e-06	0.00011729115765137
Stard6	NM_001289648	2.7213281749699	1.21642434390221	0	2.06298464613739	5.64627838862239	3.7776835064492	22.4173231960697	25.0433645362435	16.6856918441594	8.97887176208122	10.6668219271709	10.5867294081683	16.2771033490443	22.8998926896607	8.74332579556518	5.72719731138746	10.215688804977	2.17424940713955	0.477296907212312	4.55533940045499	5.23010620392874e-06	0.000119063083487535
Tmem171	NM_001025606	5.44265634993979	0	2.94552135990472	4.12596929227477	8.06611198374627	5.6665252596738	14.6574805512764	16.6955763574957	18.7714033246793	44.8943588104061	3.87884433715305	29.9957333231435	39.2565433712244	69.6953255772281	9.83624152001082	40.0903811797122	19.6261670373668	2.3540149224698	0.516914916488259	4.55396980698905	5.26429149358577e-06	0.000119678702815508
Ska3	NM_198605	1.36066408748495	2.43284868780442	1.47276067995236	3.09447696920608	8.06611198374627	2.8332626298369	45.6968511304498	13.3564610859965	37.5428066493586	29.6993450591917	14.5456662643239	26.4668235204207	20.1070100194076	20.9085976731684	1.09291572444565	11.4543946227749	15.0081872992231	2.37301557311446	0.521287292193899	4.55222217892046	5.3082233464553e-06	0.000120511325277549
Ccl4	NM_013652	2.7213281749699	2.43284868780442	5.89104271980943	1.03149232306869	20.9718911577403	2.8332626298369	34.4881895324149	38.3998256222401	55.271354233778	11.0509190917923	15.5153773486122	104.102839180322	27.7668233601343	68.699678068982	25.1370616622499	24.8178550160123	27.5707368006104	2.37516508040256	0.521791605006655	4.55194192013164	5.31530106715061e-06	0.000120511325277549
Saa4	NM_011316	8814.38195872749	7231.64272449864	15686.3740021726	5817.61670210743	8792.06206228343	9973.08445702589	2825.44492744309	5047.90751168882	2831.3533348058	2366.27805053002	3649.02281017673	6312.33740962035	5363.78429184388	4326.08842332937	5176.04887097458	4779.34615635283	6187.04835584881	-1.10984683745316	0.243971229769743	-4.54908899914393	5.38786541986673e-06	0.000121991466364685
Myadm	NM_001093764	470.789774269792	520.629619190146	516.938998663278	614.769424548941	571.88733964761	1000.14170833243	1027.74804806597	636.93623803846	1409.94096083147	1897.30467157209	3365.86717356456	989.859199663736	1677.49912161915	1831.99141517285	2548.67946940725	1147.34852804795	1264.27073066473	1.37117342856474	0.301474356285612	4.54822574449983	5.41000866103193e-06	0.000122327523772726
Foxm1	NM_008021	2.7213281749699	26.7613355658486	7.36380339976179	29.9132773689921	52.4297278943507	15.1107340257968	219.862208269145	303.859489706422	77.1713247792372	323.239383434924	69.8191980687549	74.9893333078588	117.769630113673	84.6300382009198	22.9512302133586	61.0901046547995	93.1051341986758	2.28901151618078	0.503377326501425	4.54730754777907	5.43365682655737e-06	0.000122696657855753
Clcc1	NM_001177770	873.546344165336	953.676685619332	789.399724454464	810.752965931993	828.389700730741	800.868903367231	603.543316817261	673.666506024951	460.942237194903	645.097401983374	466.431031542654	553.156611576793	451.928987102876	541.632244485887	696.187316471877	637.62796733447	674.177996550259	-0.552658825624489	0.121684231550619	-4.54174561964168	5.57903354581748e-06	0.000125719098044106
Ttc39b	NM_027238	1118.46587991263	851.497040731547	1294.55663767812	848.918181885535	1020.3631659439	766.869751809188	681.141743265195	592.692960691097	543.32784067544	451.706317877009	433.460854676853	729.602101712932	335.116833656793	646.175232851729	589.081575476204	377.995022551572	705.060696337234	-0.857202677608603	0.188744054430454	-4.54161419916119	5.58251321664069e-06	0.000125719098044106
Atp1b2	NM_013415	16.3279690498194	12.1642434390221	1.47276067995236	8.25193858454955	8.06611198374627	4.7221043830615	7.75984264479336	9.18256699662263	213.785426753292	44.2036763671691	269.579681432137	5.29336470408415	38.2990667036335	219.042451814145	61.2032805689562	41.0449140649434	60.0249625106205	2.77140115675349	0.610412552904838	4.54020996711965	5.61982354199937e-06	0.0001263894542902
Slc31a1	NM_175090	4333.71511863956	4279.38084184797	4322.55259566017	4406.53520414946	4173.40634039032	5373.75478792399	2588.33862440774	2300.65042206291	2648.8535802603	3213.0547259386	2480.52095360938	2741.96291671559	2227.09072881629	3413.07965826768	4190.23888752461	2757.64550543306	3465.67380572798	-0.644888594365443	0.142068074719227	-4.53929283999909	5.64432026368213e-06	0.000126770222544228
Prdm1	NM_007548	4.08199226245484	23.112062534142	8.83656407971415	28.8817850459234	20.9718911577403	1.8888417532246	36.2125990090357	43.4084985294888	86.5570264415768	43.5129939239321	82.4254421645023	81.1649254626236	55.5336467202686	106.534283382334	48.0882918756085	27.681453671706	43.6807686258923	1.89516103814017	0.417539442445673	4.53887907460804	5.6554054818829e-06	0.000126849155085606
Acad8	NM_025862	1277.66357814837	1426.86575539729	1309.28424447765	1370.85329735829	1139.74162330335	815.979637393028	894.968518366168	776.344300623549	560.0135325196	640.262624880715	615.766538523047	595.503529209467	563.953757211004	991.664918213131	763.948091387507	825.670945725025	910.530305796074	-0.750549764781568	0.165456144435935	-4.53624594807468	5.72643958081707e-06	0.000128270715476725
Tmc5	NM_001105252	1.36066408748495	18.2463651585331	97.2022048768556	4.12596929227477	14.5190015707433	10.3886296427353	10.3464568597245	64.2779689763584	550.62783085726	892.361716662226	676.858336833207	198.501176403156	462.461230446375	32.8563677721218	61.2032805689562	204.270037439486	206.225452340469	2.90174304936366	0.640029080417943	4.53376750860884	5.79408031069604e-06	0.000129612570902152
Ehd2	NM_153068	53.065899411913	53.5226711316972	7.36380339976179	87.676847460839	62.1090622748462	43.4433603241658	143.988191297832	61.773632522734	251.328233402651	286.633213943362	516.856007925644	129.687435250062	213.517296872757	109.521225907073	214.211481991347	121.225676424368	147.245252471316	1.85296543402637	0.408937663383134	4.53116843945558	5.86583441825364e-06	0.000131042740903786
Ugt2b1	NM_152811	11987.4506107424	11315.1792469784	6627.42305978561	9824.96437722931	3469.23476420927	1518.62876959258	525.082685631018	3157.96826802031	993.841520467744	1884.18170515058	1059.89421512707	580.505662547895	2006.8710952704	2288.99362145782	2894.04083833207	2792.96322218662	3932.95147892056	-1.88784152621146	0.416764315595591	-4.52975808044788	5.90512624144879e-06	0.000131744860420072
Cyp46a1	NM_010010	307.510083771598	189.762197648745	106.03876895657	103.149232306869	159.709017278176	89.7199832781685	2.58661421493112	13.3564610859965	47.9713640519582	31.7713923889028	21.3336438543418	42.3469176326732	43.0864500415877	5.97388504947669	51.3670390489454	69.6809006218807	80.3352469519263	-2.07219601094669	0.457525963691195	-4.52913315394995	5.9226167695639e-06	0.00013195936698676
Mccc1	NM_023644	703.463333229718	864.877708514471	521.357280703135	1107.82275497578	774.346750439641	566.65252596738	494.905519790154	337.250642421413	327.456702441628	567.050285897591	230.791238060606	308.779607738242	292.987860282797	343.49839034491	519.134969111682	335.995575601397	518.523196595034	-0.989980192380819	0.218632971254955	-4.52804618945773	5.95315706275881e-06	0.000132315429277812
Hoga1	NM_026152	4969.14524749503	4258.70162800164	3110.47055605938	3067.6581688063	2114.93456213827	2101.33645046237	1542.48427683726	1350.6721273214	1402.64097064965	1259.11409402108	1294.56429752483	2149.10606985816	2208.89867213206	1304.29823580241	1417.511694606	2261.28840511281	2238.30159105179	-0.994527777390846	0.219639412428029	-4.52800235803185	5.95439174428351e-06	0.000132315429277812
Col4a5	NM_001163155	12.2459767873645	31.6270329414575	7.36380339976179	12.3779078768243	24.1983359512388	19.8328384088583	6.03543316817262	36.7302679864905	270.09963672733	479.33361560649	28.1216214443596	29.9957333231435	255.646270246754	446.05008369426	254.649363795836	14.3179932784686	120.539119664801	2.7305255413299	0.603109574194137	4.52741202952776	5.97104452415465e-06	0.000132460618852955
Pafah1b3	NM_008776	85.7218375115517	66.9033389146215	97.2022048768556	82.5193858454955	37.9107263236074	19.8328384088583	199.169294549696	76.7996512444802	181.456898805233	158.166279501277	384.97530046244	196.736721501794	350.436460338247	173.242666434824	101.641162373445	243.405885733967	153.50754080165	1.58877590513427	0.350939252926643	4.5272105980871	5.97673696525421e-06	0.000132460618852955
Gm13251	NM_001085522	265.329497059565	147.187345612167	189.986127713854	134.09400199893	175.034630047294	138.829868862008	15.5196852895867	90.1561123304767	20.8571148051992	11.0509190917923	7.7576886743061	63.5203764490098	74.6831800720854	42.812842854583	66.6678591911845	35.317716753556	92.4253104253499	-1.88381482471842	0.416301973672725	-4.52511624698512	6.03623176275584e-06	0.000133602461274735
Mup11	NM_001164526	163289.215146806	22901.6211226469	30038.4268283083	26560.9273190189	1930.22059771048	4545.497679135	22.4173231960697	28.3824798077427	748.770421506653	348.103951391457	1.93942216857652	0	0	3.98259003298446	2206.59684765576	340.768240027554	15810.4293730883	-3.59063886152692	0.794006482698604	-4.52217826902793	6.12064764169842e-06	0.000135292152027252
1700003F12Rik	NM_029305	8.16398452490969	7.29854606341326	22.0914101992854	1.03149232306869	4.83966719024776	1.8888417532246	36.2125990090357	63.4431901584836	123.056977350676	57.3266427886724	35.8793101186657	29.9957333231435	206.814960199621	21.9042451814145	1.09291572444565	98.316887178818	44.9598376929453	2.64623786173111	0.585560744500039	4.51915174742548	6.2087883538526e-06	0.000137059616427932
Mup7	NM_001134675	135919.457027046	32117.25195205	32459.64538615	32442.4965451566	149.223071699306	2234.4997940647	21.5551184577593	30.886816261367	865.570264415768	445.490175887876	0	3.52890980272276	0	0	652.470687494051	60.1355717695683	14837.638207516	-3.5993225552025	0.797320849071912	-4.51427121138515	6.35348684761023e-06	0.00014006930543646
Hibadh	NM_145567	8988.54696192557	7074.72398413525	5549.36224206048	7747.53883856896	9818.87811781433	3727.62919998875	4638.66149210981	3823.28698586651	1625.81209906528	2154.92922289949	1072.50045922282	3692.12188109869	1846.01501511514	1966.40382878608	3047.04903975446	3665.40627928797	4402.42910298122	-1.32868196797438	0.294428220191915	-4.5127534551828	6.39913930035225e-06	0.000140839828606088
Iqgap1	NM_016721	136.066408748495	273.695477377997	175.258520914331	329.046051058913	799.351697589255	204.939330224869	513.874024032983	886.535104583021	897.898792363827	725.216565398868	2013.12021098243	1303.93217210606	1175.78134780155	1573.12306302886	719.138546685236	614.71917808892	771.356030686601	1.61211318907908	0.357250953650537	4.51255111457603	6.40524914341025e-06	0.000140839828606088
Serpine1	NM_008871	27.213281749699	41.3584276926751	41.237299038666	10.3149232306869	53.2363390927254	429.711498858597	687.177176433368	244.590193637312	558.97067677934	148.496725295959	3908.90538076599	1052.49734866206	5811.88337227639	291.724719916112	5701.74133443294	264.405609209054	1204.59151919197	3.0838990162166	0.683704345055728	4.51057396156409	6.46524539144416e-06	0.0001419727215382
Lin52	NM_173756	253.0835202722	248.150566156051	241.532751512187	152.660863814167	177.454463642418	297.492576132875	120.708663363452	163.616648303458	150.171226597435	100.148954269367	116.365330114592	99.6917019269181	76.5981334072671	104.542988365842	169.401937289075	111.680347572055	161.45629204621	-0.898487128371702	0.199261807642886	-4.50907847820971	6.510982236434e-06	0.000142789931114465
Shisa4	NM_175259	1.36066408748495	0	1.47276067995236	2.06298464613739	2.41983359512388	0.9444208766123	1.72440947662075	20.8694704468696	21.8999705454592	15.1950137512144	12.6062440957474	29.9957333231435	123.514490119218	7.96518006596893	0	13.3634603932374	15.9621647564244	3.04208059777975	0.674794044850476	4.50816159537066	6.53917645619397e-06	0.000143220786305268
Arhgap42	NM_027823	1044.99001918844	1271.16343937781	985.276894888127	1109.88573962191	967.933438049552	896.255411905073	656.137805854194	664.483939028328	312.856722077989	542.876400384295	420.854610581106	405.824627313118	334.159356989203	709.89667337948	805.478888916442	555.538139204583	730.225756672478	-0.935137910094766	0.207566558178672	-4.50524361101467	6.6296841596583e-06	0.00014501352231733
Arhgef5	NM_133674	480.314422882187	542.525257380386	599.41359674061	641.588224948728	696.912075395677	790.480273724495	926.870093683652	863.161297682527	1077.26997968854	1413.82696130617	1026.92403826127	774.595701697647	1228.44256451905	846.300382009198	1314.77761650811	931.624095985693	884.689161400871	0.725858128417307	0.161152124531052	4.50417970305716	6.66298076465563e-06	0.000145551815791141
Hmmr	NM_013552	0	7.29854606341326	0	9.28343090761824	27.4247807447373	0.9444208766123	191.409451904903	118.538592138219	66.7427673766376	211.348827630527	44.6067098772601	20.2912313656559	61.2785067258137	78.6561531514431	13.1149886933478	20.0451905898561	54.4364748778778	2.76963599160737	0.615382049632157	4.50067725125053	6.77372919094473e-06	0.000147778427857134
4933431E20Rik	NR_015459	125.181096048615	119.209585702417	170.840238874473	178.448171890884	139.54373731881	114.274926070088	521.633866677776	605.214642959219	355.613807428647	277.654342181281	397.581544558188	175.563262685458	624.274787269227	227.007631880114	168.30902156463	266.314674979517	279.166583630584	1.31109738212168	0.291369082120093	4.49978210653555	6.80231517088141e-06	0.00014820909062174
4933401D09Rik	NR_045431	0	0	0	0	0	0	2.58661421493112	6.67823054299827	15.6428361038994	4.1440946594221	18.424510601477	0.882227450680691	4.78738333795419	19.9129501649223	9.83624152001082	0	5.1809430372685	3.40567775594489	0.757209736132351	4.49766767836384	6.87029726631914e-06	0.000149495884022308
Bmp8b	NM_007559	4.08199226245484	0	7.36380339976179	3.09447696920608	9.67933438049552	15.1107340257968	112.086615980349	30.886816261367	315.985289298768	357.082823153538	1.93942216857652	2.64668235204207	144.578976806217	56.7519079700286	42.6237132533802	9.54532885231243	69.5911198208933	3.01276358569208	0.669899163119604	4.49733893032821	6.88092521962993e-06	0.000149532946893514
sept-05	NM_213614	34.0166021871237	32.8434572853597	36.8190169988089	29.9132773689921	15.3256127691179	57.6096734733503	66.3897648498988	15.0260187217461	127.228400311715	218.946334506134	220.124416133436	203.79454110724	170.430846831169	171.251371418332	40.4378818044889	249.133083045354	105.580643675767	1.93884208444161	0.431213283440058	4.49624851297311	6.91628955325677e-06	0.00015010677650883
Sik1	NM_010831	386.428600845725	727.421757653521	483.065503024373	364.116790043249	553.335282084994	538.319899669011	7601.19697294425	1168.6903450247	5639.76384332587	584.317346978517	660.373248400307	3465.38942627376	1929.31548519554	689.983723214558	944.279185921039	2313.78771380053	1753.111570275	2.08004179175486	0.462732983464754	4.49512324835882	6.9529662897397e-06	0.000150707568156001
Hectd3	NM_175244	2932.23110853006	2089.817022824	1731.96655962397	1704.02531770948	1603.54306236876	1890.73059497783	1595.07876587419	1304.75929233829	903.113071065127	1085.75280076859	855.285176342247	933.396642820171	1005.35050097038	677.040305607359	1314.77761650811	1210.34769847322	1427.32597105011	-0.858877126379867	0.191082870481575	-4.49478869673294	6.96390645194245e-06	0.000150749680364723
Ifit2	NM_008332	59.8692198493377	90.0154014487635	54.4921451582372	79.4249088762894	279.087474637621	33.0547306814305	207.7913419328	538.432337529236	494.313620883222	932.421298369973	144.486951558951	703.135278192511	302.562626958705	729.809623544403	181.424010257977	205.224570324717	314.721596262761	1.97570664489988	0.43960651164249	4.49426155567647	6.98117789186283e-06	0.000150928562036338
Col1a1	NM_007742	63.9512121117925	65.6869145707193	16.2003674794759	197.015033706121	341.196536912467	106.71955905719	129.330710746556	237.077184276439	565.227811220899	1286.74139175056	4856.31311011562	951.923419284466	660.658900637678	405.228535856169	609.846974240671	524.038553991952	688.572263497424	2.51382423233385	0.559526683822001	4.49276916547123	7.03029757523081e-06	0.000151794633856949
Ankrd33b	NM_001164441	967.432166201798	897.721165799831	1266.57418475903	997.453076407427	526.717112538631	585.540943499626	283.665358904113	348.102767053785	174.156908623414	305.281639910762	74.6677534901962	370.53552928589	81.3855167452213	33.8520152803679	224.047723511358	407.585541993741	471.544962750324	-1.79451848344483	0.399667858588853	-4.49002451630941	7.12149764744604e-06	0.000153565885563653
Kif2c	NM_001290662	6.80332043742474	7.29854606341326	1.47276067995236	14.4408925229617	20.9718911577403	0	143.125986559522	111.025582777346	72.9999018181973	117.416015350293	34.9095990343775	37.053552928589	63.1934600609953	34.8476627886141	7.65041007111953	20.0451905898561	43.3284233025252	2.47878341250839	0.552163992105443	4.48921597197347	7.14857926001601e-06	0.000153951729436463
Rsad2	NM_021384	123.82043196113	127.724556109732	156.11263207495	231.054280367387	238.756914718889	118.052609576538	212.964570362662	472.484810917128	534.984994753361	884.073527343382	354.914256849504	184.385537192264	398.310293717789	761.670343808279	271.04309966252	635.718901564008	356.62948506122	1.4402371410032	0.321081338664527	4.48558345680747	7.27146769607113e-06	0.00015639722881601
Fkbp10	NM_001163481	13.6066408748495	15.8135164707287	7.36380339976179	34.0392466612669	32.2644479349851	16.0551549024091	44.8346463921394	54.260623161861	67.7856231168975	71.8309740966498	164.850884329005	123.511843095297	84.2579467479938	25.886835214399	51.3670390489454	39.135848294481	52.9290671088543	1.73707405621892	0.387608373465756	4.48151839622831	7.41138429846178e-06	0.000159202235795804
Nqo1	NM_008706	189.132308160408	181.247227241429	175.258520914331	181.54264886009	475.093995842655	195.495121458746	1032.05907175752	761.318281901803	618.413453974157	285.251849056888	399.520966726764	558.449976280878	3334.89123321889	4360.93608611799	1026.24786525446	337.90464137186	882.047703008679	2.18649581422678	0.487974308293222	4.48076010779019	7.43776740031822e-06	0.000159564395380707
Chmp2b	NM_026879	478.953758794702	665.384116114509	804.127331253987	633.336286364178	639.642680311079	710.20449921245	958.771669001135	981.699889820746	1438.09806581849	1692.86266837393	1357.59551800357	955.452329087189	880.878534183571	1018.54740093578	1103.8448816901	876.261188642281	949.728801100481	0.77255158318822	0.172580769281363	4.47646389806449	7.58894938389807e-06	0.000162599548500271
1700066B19Rik	NM_001033168	1.36066408748495	0	0	1.03149232306869	0.806611198374627	1.8888417532246	11.2086615980349	15.0260187217461	11.4714131428596	15.1950137512144	7.7576886743061	9.7045019574876	22.0219633545893	3.98259003298446	1.09291572444565	2.86359865569373	6.58824843596966	2.77313877645611	0.620028865913165	4.47259624335698	7.72756013995008e-06	0.00016526242926281
Adam4	NM_009620	12.2459767873645	9.73139475121768	4.41828203985707	13.409400199893	11.2925567772448	16.9995757790214	37.0748037473461	42.573719711614	44.8427968311784	27.6272977294807	44.6067098772601	14.1156392108911	30.6392533629068	31.8607202638757	25.1370616622499	20.9997234750873	24.2234320129055	1.40541885648643	0.314239359887669	4.47244691749889	7.73295998460416e-06	0.00016526242926281
Lipn	NM_027340	0	0	0	0	0	0	0	5.84345172512349	56.3142099740379	9.66955420531824	75.6374645744845	0.882227450680691	42.1289733739969	85.6256857091659	8.74332579556518	0	17.8028058005233	3.46780274088355	0.775558985780061	4.47135911576811	7.77240551512144e-06	0.000165893827268611
Jag2	NM_010588	0	21.8956381902398	1.47276067995236	6.18895393841216	10.4859455788701	7.5553670128984	95.7047259524515	15.8607975396209	94.8998723636565	67.6868794372277	108.607641440285	7.94004705612622	97.6626200942655	17.9216551484301	66.6678591911845	20.0451905898561	40.0372471383423	2.46898937146446	0.552366908842183	4.46983577752641	7.8279677873822e-06	0.000166867175925685
Psmd8	NM_026545	1328.00814938531	1582.56807141677	1754.05796982326	1975.30779867655	1330.10186611976	2039.00467260596	3435.88588216684	2666.28354429206	2802.15337407852	3352.57257947248	3471.56568175198	2805.4832931646	2077.72436867212	2012.2036141654	2298.4017685092	2561.01173107542	2343.27089783601	0.713052316341975	0.159540039914229	4.46942546037547	7.84299849862337e-06	0.000166975145926855
Cdc37l1	NM_001302380	1523.94377798314	1465.79133440216	1315.17528719746	1488.44342218812	1233.3085223148	1397.7428973862	926.007888945341	1092.72547259809	955.255858078125	951.069724337373	1014.31779416552	676.66845467209	781.300960754124	1051.4037687079	1213.13645413467	831.398143036413	1119.85561005635	-0.561150793912179	0.125648120307485	-4.46605004944711	7.96769776337607e-06	0.00016941469038752
Scn3a	NM_018732	0	3.64927303170663	0	0	0	0	6.03543316817262	17.5303551753705	2.08571148051992	0.690682443237017	4.84855542144131	43.2291450833539	54.5761700526778	3.98259003298446	10.9291572444565	48.6811771467934	12.2648906425446	3.22563674235075	0.722680121987672	4.46343637276047	8.06555567511218e-06	0.000171278054925861
Apaf1	NM_001042558	48.9839071494581	77.8511580097414	51.5466237983325	93.8658013992511	162.1288508733	64.2206196096364	100.015749644003	210.364262104446	278.44248264941	198.225861209024	359.762812270945	318.48410969573	225.964493551438	309.646375064542	167.216105840184	111.680347572055	173.649972527594	1.39060270165698	0.311584164647527	4.46300826369038	8.08169349114349e-06	0.000171403511954569
Sos1	NM_009231	751.086576291691	729.854606341326	979.385852168318	952.067414192404	731.596356925786	727.204074991471	513.011819294672	522.571539989615	567.313522701419	484.859075152386	511.037741419914	372.299984187252	397.352817050198	571.50166973327	723.510209583018	439.085127206372	623.35864920182	-0.664268605526731	0.14886726547706	-4.46215360642258	8.11400264958879e-06	0.00017187119392397
Fam83g	NM_178618	32.6559380996387	29.194184253653	32.4007349589519	56.7320777687782	33.0710591333597	26.4437845451444	5.17322842986224	45.9128349831131	339.970971324748	271.438200192148	408.248366485359	84.6938352653464	247.986456906027	301.681194998573	192.353167502434	83.0443610151181	136.937524741391	2.21762767824139	0.497127043991549	4.46088722197759	8.16210370948306e-06	0.000172535628119584
Adh6-ps1	NR_033581	956.546853501918	569.286592946234	802.654570574035	800.438042701306	668.680683452565	980.308869923568	361.263785352047	647.788362670833	246.113954701351	194.772448992839	65.9403537316018	232.025819529022	111.067293440537	144.368888695687	319.131391538129	240.542287078273	458.808137426872	-1.55372814015012	0.348308165769121	-4.46078585817602	8.16596556841719e-06	0.000172535628119584
Dlgap4	NM_001042487	594.610206230922	498.733980999906	522.830041383087	487.895868811492	582.37328522648	540.208741422236	968.25592112255	753.80527254093	978.198684363844	832.963026543843	1899.66401412071	966.039058495357	1340.46733462717	698.944550788773	710.39522088967	1231.3474219483	850.420789344705	0.932041441164009	0.208986429105288	4.45981801380244	8.20292752883388e-06	0.000173098300687168
Tubb5	NM_011655	1409.64799463441	1704.210505807	967.603766728699	2012.44152230702	1868.11153543564	1634.79253741589	2807.33862793858	2734.73540735779	3278.73844737732	2912.6078631305	8564.48829643393	4421.72398281162	5238.35484838948	3738.65639346416	1580.35613754841	4292.5343848849	3072.89639072908	1.26382624373651	0.283496349522248	4.45799829827202	8.27285587037395e-06	0.000174354339758636
Acsl1	NM_001302163	14376.776748366	10033.0679885054	8814.47266951486	20206.9346089157	12615.3991425792	18994.1926704266	7637.40957195329	4723.17855153553	3695.88074348131	7192.7669638703	3363.92775139598	2227.62431296875	2073.89446200176	3653.030707755	10616.583347265	4846.16345831902	8441.95648117835	-1.43854327556317	0.32274715340259	-4.45718346512805	8.3043527844448e-06	0.00017464430044196
1600002H07Rik	NM_028056	1914.45437109132	3140.80765595551	2544.93045495767	2537.47111474899	1027.62266672927	5418.14256912477	429.377959678566	580.171278422975	416.099440363725	573.266427886724	219.154705049147	605.208031166954	1219.82527451073	159.303601319379	1837.19133279313	843.807070544419	1466.67712214646	-1.85946371603549	0.41719108248227	-4.45710321747953	8.30746090434153e-06	0.00017464430044196
Sephs2	NM_009266	27924.9090674536	28281.8659957264	21521.4518161438	25100.3341895536	18528.6658378635	19518.3462569464	13455.5671460717	12526.690941029	10511.9858618204	11392.8069011946	14571.8484635997	9797.13583980908	8328.13205470511	15770.0608831102	17879.0083362063	17941.4001108064	17065.6381063775	-0.81782653789463	0.183706513201454	-4.45181024691157	8.51493955432645e-06	0.000178620972439168
Etv4	NM_008815	6.80332043742474	4.86569737560884	2.94552135990472	0	1.61322239674925	16.0551549024091	8.62204738310374	13.3564610859965	44.8427968311784	26.2459328430066	518.79543009422	6.17559215476484	184.792996845032	55.7562604617825	57.9245333956193	7.63626308184994	59.7769519155407	3.02038209008132	0.678473095997738	4.45173450192547	8.51794431387019e-06	0.000178620972439168
Setd8	NM_030241	668.086066955109	744.451698468152	486.011024384278	897.398321069763	659.00134907207	778.202802328536	1567.48821424826	1080.20379032997	935.441599013186	1627.93851870965	1508.87044715254	960.745693791273	1244.71966786809	818.422251778307	1251.38850449027	1490.9803667312	1044.95939477442	0.812107217626743	0.18244820301082	4.45116588831836	8.54053326480028e-06	0.000178870793564661
Aass	NM_013930	4682.04512503571	5207.51261624536	4673.06963748883	5001.7062745601	4859.02585900875	3811.68265800724	2408.13783410087	2332.37201714215	960.470136779425	1381.36488647403	489.704097565573	2827.53897943162	1661.2220182701	773.618113907232	2800.05008602975	1743.93158131748	2850.84074508526	-1.38090133374072	0.31025514217115	-4.45085720119656	8.5528202468055e-06	0.000178904498421007
Mrps31	NM_020560	391.871257195665	441.562036836502	446.246486025564	527.092577088103	350.875871292963	299.381417886099	278.492130474251	203.686031561447	210.656859532512	292.158673489258	261.821992757831	306.1329253862	211.602343537575	301.681194998573	264.485605315847	255.814813241973	315.222638538773	-0.655251335744396	0.14724932080347	-4.44994470717419	8.58924001781879e-06	0.000179442289898446
Trip4	NM_001170907	1585.17366191996	1805.17372635088	1726.07551690416	1182.09020223672	870.333483046222	1189.9703045315	730.287413348887	920.761036115887	615.284886753378	721.072470739446	550.795895875733	830.176031090531	673.106097316359	1002.61704080384	845.916770720931	973.623542935868	1013.90363004314	-0.813282747276264	0.182790064097571	-4.44927218167692	8.61617690589455e-06	0.000179780876784886
Ubd	NM_023137	23.1312894872441	91.2318257926657	101.620486916713	61.8895393841216	749.341803290028	24.5549427919198	4327.40558157977	2225.52032845417	1329.64106883145	675.487429485803	53.3341096358544	6741.09995065116	2070.06455533139	1800.13069490898	397.821323698215	363.677029273104	1314.74699746954	2.79386662319232	0.628120418198434	4.44797930818051	8.66818775131018e-06	0.000180641151459207
Smpdl3b	NM_133888	13.6066408748495	8.51497040731547	1.47276067995236	6.18895393841216	34.6842815301089	2.8332626298369	13.795275812966	20.8694704468696	87.5998821818368	31.7713923889028	225.942682639165	108.513976433725	137.876640133081	104.542988365842	42.6237132533802	31.499585212631	54.5210298080547	2.42632075860735	0.546443252764469	4.44020627271458	8.98726932778144e-06	0.000187058009424817
Ciao1	NM_025296	1127.99052852502	1042.47566272419	1067.75149296546	967.539799038435	807.417809573001	810.313112133354	786.330721339061	649.457920306582	759.198978909252	694.826537896439	681.706892254649	680.197364474813	569.698617216549	657.127355442436	721.324378134127	776.035235693	799.962025414148	-0.472455558260538	0.106432626107652	-4.43901062614642	9.03733551267361e-06	0.000187866695427849
Stard5	NM_023377	3671.07170803439	3514.24992953348	3273.94699153409	2076.39404633728	2867.5028102218	3626.57616619123	1976.17326020738	2011.81695107823	1138.79846836388	1080.91802366593	1192.74463367456	2296.43805412184	1692.8187483006	1115.12520923565	2272.1717911225	1650.38735856482	2216.07088438673	-0.932342823375174	0.210158743811339	-4.43637417347786	9.14867700978733e-06	0.000189608887221806
Kctd3	NM_172650	265.329497059565	272.479053034095	332.843913669233	310.479189243677	271.827973852249	323.936360678019	410.409455435738	465.80658037413	1878.18318820819	1425.5685628412	930.922640916732	344.06870576547	684.595817327449	1106.16438166143	696.187316471877	455.312186255303	635.882176424648	1.43842692784058	0.324253597528008	4.43611709725543	9.15960359615096e-06	0.000189608887221806
E2f7	NM_178609	121.09910378616	40.1420033487729	95.7294441969033	44.3541698919538	47.590060704103	24.5549427919198	10.3464568597245	6.67823054299827	17.7285475844194	44.2036763671691	15.5153773486122	15.8800941122524	16.2771033490443	17.9216551484301	13.1149886933478	6.6817301966187	33.6135990576519	-1.77728342773011	0.400646065130224	-4.43604363655094	9.16272820794711e-06	0.000189608887221806
Tmem154	NM_177260	20.4099613122742	6.08212171951105	2.94552135990472	31.9762620151295	20.9718911577403	20.7772592854706	35.3503942707253	52.5910655261114	67.7856231168975	20.0297908538735	83.3951532487906	144.685301911633	143.621500138626	131.425471088487	63.3891120178475	33.4086509830935	54.9278175003823	1.97226936357756	0.444609655913578	4.43595710832004	9.16640994626456e-06	0.000189608887221806
Pgd	NM_001081274	1119.82654400011	1138.57318589247	1094.2611852046	1598.81310075648	1405.92331876697	1149.36020683717	1626.11813645336	1945.03464564825	3252.66705387082	5229.84746019069	2599.79541697683	2605.21766186008	6292.53665940699	2908.2863715869	1754.12973773526	2087.56342000073	2362.99713157423	1.23578516098875	0.278603262069723	4.4356449806373	9.1797025915032e-06	0.000189649712602511
Arhgap44	NM_001099288	17.6886331373043	20.6792138463376	19.1458888393807	8.25193858454955	16.1322239674925	22.6661010386952	6.89763790648299	25.8781433541183	102.199862545476	125.0135222259	88.2437086702319	127.04075289802	122.557013451627	84.6300382009198	101.641162373445	20.0451905898561	56.7944394768648	2.00899600764717	0.453023756091847	4.43463721412407	9.22274639261148e-06	0.000190304329813061
Pm20d1	NM_178079	2793.4433716066	2297.82558563127	2718.71621519205	3560.71149923313	2206.88823875298	1996.5057331584	1374.35435286674	1373.21115540402	1134.62704540284	1842.74075855636	866.921709353707	864.582901667077	799.49301743835	1712.51371418332	1805.49677678421	1492.88943250166	1802.55759423329	-0.95037525281092	0.214515644513246	-4.43033073400032	9.40886747046973e-06	0.000193750374783622
Casd1	NM_145398	575.560909006133	580.234412041354	674.52439141818	531.218546380377	678.360017833061	699.815869569715	233.657484082111	335.581084785663	289.913895792269	455.850412536431	261.821992757831	381.122258694059	241.284120232891	426.137133529338	522.413716285019	356.040766191254	452.72106319598	-0.819891143022985	0.185067031797435	-4.43023879002068	9.41288004021892e-06	0.000193750374783622
Cyb5r1	NM_028057	311.592076034053	315.053905070672	238.587230152282	133.062509675861	231.497413933518	170.940178666826	344.019690585839	486.676050820999	858.270274233949	435.820621682558	792.25395586351	309.661835188923	654.914040632133	660.114297967175	372.684262035966	400.903811797122	419.753259646337	1.15557787683384	0.260962926311853	4.42813043663114	9.50534148485164e-06	0.000195377319606025
Ano10	NM_001271873	178.246995460528	181.247227241429	254.787597631758	175.353694921678	163.742073270049	319.214256294958	306.944886838493	256.277097087559	517.256447168941	444.108811001402	833.951532487906	315.837427343687	1017.79769764906	1379.96744642912	641.541530249595	452.448587599609	464.920206792236	1.46933693694013	0.331842845943202	4.42780959391728	9.51948782286747e-06	0.000195377319606025
Ahnak	NM_001039959	337.444693696267	453.726280275524	412.37299038666	485.832884165355	481.546885429652	260.660161944995	381.094494333185	723.753235097438	1481.89800690941	742.483626479793	1620.38722184569	1026.03052514164	1777.0766950486	1077.2906039223	700.55897936966	649.082361957245	788.202477875213	1.28299097161551	0.289773381313277	4.42756669298226	9.53021098953038e-06	0.000195377319606025
Sparcl1	NM_010097	57.1478916743678	70.5526119463282	16.2003674794759	103.149232306869	35.4908927284836	36.8324141878797	224.173231960697	25.0433645362435	364.999509090987	298.374815478391	427.642588171124	127.04075289802	422.24721040756	118.482053481288	301.644739946999	92.5896898674306	170.100710385134	1.9825345030598	0.44778978871762	4.42737765132469	9.53856445465403e-06	0.000195377319606025
Jpx	NR_015508	61.2298839368227	77.8511580097414	58.9104271980943	49.5116315072973	62.9156734732209	81.2201953886578	44.8346463921394	24.2085857183687	49.0142197922182	32.4620748321398	22.30335493863	20.2912313656559	24.8943933573618	13.9390651154456	37.159134631152	26.7269207864748	42.9670372777138	-1.11508721352722	0.251902385869767	-4.42666396222115	9.57016439230562e-06	0.000195648713011899
Dcbld1	NM_025705	84.3611734240668	59.6047928512083	38.2917776787613	69.1099856456025	74.2082302504656	80.2757745120455	143.125986559522	83.4778817874784	245.071098961091	294.921403262206	327.762346489433	108.513976433725	158.941126820079	142.377593679195	193.446083226879	90.6806240969681	137.13561597992	1.34646198454377	0.304178566425066	4.42655115502843	9.57516828825764e-06	0.000195648713011899
Dusp14	NM_019819	4.08199226245484	7.29854606341326	1.47276067995236	18.5668618152365	3.22644479349851	4.7221043830615	39.6614179622772	17.5303551753705	36.4999509090987	7.59750687560719	28.1216214443596	28.2312784217821	92.8752367563113	32.8563677721218	19.6724830400216	38.1813154092497	23.7872652352385	2.11830962760242	0.478583132203087	4.42621038031803	9.59029953992236e-06	0.000195719206810474
Srr	NM_001163311	2487.29395192248	2598.28239857512	2178.21304564954	3255.3897716048	2231.89318590259	2953.20408116666	2125.33467993507	1758.0441904443	1181.55555371454	1414.51764374941	906.679863809526	1573.01154456367	1134.60985109514	1409.8368716765	1701.66978296187	1832.70313964399	1921.38997227595	-0.789418130639314	0.178519286151967	-4.42203275430594	9.77766293786593e-06	0.000199300173386793
Klf1	NM_010635	281.657466109384	214.090684526789	203.240973833425	88.7083397839077	157.289183683052	126.552397466048	51.7322842986224	103.512573416473	22.9428262857192	20.7204732971105	12.6062440957474	75.8715607585394	39.2565433712244	18.9173026566762	48.0882918756085	90.6806240969681	97.241735597206	-1.75649384190654	0.397338313165218	-4.42065057334697	9.84041881821259e-06	0.000200335622477706
Serpina4-ps1	NR_002861	3495.54604074883	1075.31912000955	1406.4864493545	602.391516672117	2573.89633401343	2108.89181747527	3.44881895324149	101.843015780724	54.228498493518	24.1738855132956	2.90913325286479	24.7023686190594	5.74486000554503	2.98694252473835	429.515879707139	349.359035994635	766.340232319904	-3.13129462050847	0.70844126171336	-4.41997775925058	9.87110598882527e-06	0.0002007164816053
Mns1	NM_008613	1.36066408748495	2.43284868780442	0	7.22044626148086	5.64627838862239	1.8888417532246	15.5196852895867	17.5303551753705	46.9285083116983	24.8645679565326	11.6365330114592	14.1156392108911	17.2345800166351	40.8215478380907	6.55749434667388	5.72719731138746	13.7178242279339	2.29904847469888	0.520317853663907	4.41854619923136	9.93670412864783e-06	0.000201805427485448
Ppm1h	NM_001110218	31.2952740121538	30.4106085975552	30.9279742789995	67.0470009994651	125.831346946442	32.1103098048182	31.9015753174838	146.921071945962	358.742374649427	228.615888711453	313.216680225109	226.732454824938	363.841133684519	255.881409619252	151.915285697945	79.2262294741932	154.663538674357	1.86417321179554	0.422096914478456	4.41645780353291	1.00331475728932e-05	0.000203310739079841
Kmo	NM_133809	7120.35516980873	5256.16959000145	6524.32981218894	6113.65499882815	5279.27029336193	7824.52696273291	2732.32681570557	2581.97088368671	3789.7377601047	3047.29093956172	1671.78190931296	2352.01838351472	2671.35990257844	4002.50298314938	5659.11762117956	3594.77084578086	4388.82405446855	-0.966015230103241	0.2187328496588	-4.41641587722247	1.00350928808731e-05	0.000203310739079841
Sybu	NM_001032727	8.16398452490969	9.73139475121768	48.6011024384278	9.28343090761824	44.3636159106045	97.2753502910669	85.358269092727	26.7129221719931	208.571148051992	127.776251998848	230.791238060606	240.848094035829	298.732720288342	342.502742836664	210.93273481801	125.043807965293	132.168050509009	2.13419198692834	0.483401156259806	4.41495010777613	1.01033289324101e-05	0.000204445985824313
2010315B03Rik	NM_001243117	640.87278520541	570.503017290136	460.974092825088	427.037821750439	557.368338076867	578.92999736334	431.102369155187	335.581084785663	291.999607272789	241.048172689719	251.15517083066	284.077239119183	268.093466925435	403.237240839677	394.542576524879	378.949555436803	407.217033505705	-0.710767761785678	0.161023419006445	-4.41406452658434	1.01447699538836e-05	0.000205036936763957
Gnmt	NM_010321	31174.1749083676	39118.9904755512	32064.9455239227	39796.0053163133	16956.5806122314	8914.3886543435	4934.39771735027	6771.72577060025	5821.22074213111	3828.45278286279	1941.3615907451	17360.4717744946	5262.29176507925	5970.89810695196	6271.15042686912	17592.0410748118	15236.1935776641	-1.76117367016302	0.399045889760738	-4.41346149742075	1.01730817290865e-05	0.000205361426952825
Akr1b3	NM_009658	29.9346099246689	52.306246787795	35.3462563188566	9.28343090761824	54.8495614894746	19.8328384088583	25.0039374110008	124.382043863343	223.171128415632	98.7675893828934	114.425907946015	134.098572503465	183.835520177441	245.924934536791	63.3891120178475	74.4535650480369	93.0628284462335	1.79941956988714	0.40809970992607	4.40926451580453	1.03722273996938e-05	0.000208878209233017
Gm6644	NR_037965	29.9346099246689	52.306246787795	35.3462563188566	9.28343090761824	54.8495614894746	19.8328384088583	25.0039374110008	124.382043863343	223.171128415632	98.7675893828934	114.425907946015	134.098572503465	183.835520177441	245.924934536791	63.3891120178475	74.4535650480369	93.0628284462335	1.79941956988714	0.40809970992607	4.40926451580453	1.03722273996938e-05	0.000208878209233017
Tsc22d4	NM_023910	240.837543484836	272.479053034095	188.513367033902	307.384712274471	286.346975422992	202.106067595032	199.169294549696	328.06807542479	630.927722857277	615.398056924182	1005.59039440693	591.092391956063	661.616377305269	511.762819238503	479.790003031639	674.854749858489	449.746100274885	1.15668893979419	0.262355639954123	4.4088586774672	1.03916805080083e-05	0.00020901873578833
Fli1	NM_008026	46.2625789744882	53.5226711316972	25.0369315591901	69.1099856456025	76.6280638455895	41.5545185709412	60.3543316817262	131.060274406341	159.556928259774	93.2421298369973	192.002794689076	177.327717586819	136.91916346549	163.286191352363	106.012825271228	70.635433507112	100.157033736527	1.25716234979783	0.28521513245493	4.40776875678745	1.04440964156458e-05	0.000209813671061974
D430020J02Rik	NR_028421	0	1.21642434390221	0	6.18895393841216	3.22644479349851	0	15.5196852895867	3.33911527149914	34.4142394285787	61.4707374480945	32.9701768658009	3.52890980272276	18.1920566842259	29.8694252473835	6.55749434667388	8.59079596708118	14.0677787142163	2.78252854664877	0.631314329757066	4.4075168509473	1.04562468121008e-05	0.000209813671061974
Chpt1	NM_001146690	3477.85740761153	2934.01551749213	3435.95066632885	4963.54105860655	3695.08589975416	4287.67077981984	2499.53153636177	1699.60967319306	773.798959272892	1038.09571218524	266.670548179272	1225.41392899548	848.324327485483	1261.48539294783	2424.08707682044	1013.71392411558	2240.30327557313	-1.47128082277972	0.333897901740614	-4.40637936060669	1.05112806799597e-05	0.000210660687803514
Atg5	NM_053069	1209.63037377412	894.071892768124	1110.46155268408	1169.7122943599	1184.10523921395	1236.2469274855	625.960640013331	592.692960691097	688.284788571575	685.156983691121	563.402139971481	768.420109542882	649.169180626588	978.721500605932	996.73914069443	682.491012940339	877.204171102153	-0.644454202289687	0.146263245200455	-4.40612541726706	1.05236046369168e-05	0.000210660687803514
Kctd12b	NM_175429	25.852617662214	46.224125068284	14.7276067995236	27.8502927228547	24.1983359512388	12.2774713959599	56.9055127284847	71.7909783372315	149.128370857175	118.797380236767	172.608573003311	14.1156392108911	60.3210300582228	140.386298662702	137.707381280152	47.7266442615621	70.0386411397858	1.80480344731234	0.409671295643625	4.40549158924316	1.05544247535064e-05	0.000211025521175417
Them6	NM_198607	96.6071502114313	171.515832490212	225.332384032711	167.101756337128	109.699122978949	119.941451329762	601.818907340641	273.807452262929	244.028243220831	310.807099456658	405.339233232494	255.8459606974	385.863097039108	236.964106962576	198.910661849108	326.450246749085	258.127044136939	1.10159756906185	0.250093153048725	4.40474901304967	1.05906424335406e-05	0.00021125275155102
Myof	NM_001099634	10.8853126998796	31.6270329414575	25.0369315591901	36.1022313074043	129.864402938315	24.5549427919198	51.7322842986224	215.372935011694	119.928410129896	225.162476495268	456.733920699772	225.850227374257	234.581783559755	291.724719916112	86.3403422312061	83.0443610151181	140.533894685617	2.001258304523	0.454341821290877	4.40474156404316	1.05910063445453e-05	0.00021125275155102
Olfml2b	NM_177068	1.36066408748495	9.73139475121768	13.2548461195712	7.22044626148086	3.22644479349851	2.8332626298369	7.75984264479336	11.686903450247	57.3570657142979	37.2968519347989	93.0922640916732	37.9357803792697	58.4060767230411	19.9129501649223	18.579567315576	15.2725261636999	24.6829304515881	2.23522117365036	0.507946632565577	4.40050397097925	1.07999751067676e-05	0.000215164783488574
Aldh1l2	NM_153543	2.7213281749699	9.73139475121768	19.1458888393807	19.5983541383052	2.41983359512388	16.0551549024091	58.6299222051054	5.00867290724871	49.0142197922182	182.340165014573	450.915654194042	16.7623215629331	102.45000343222	32.8563677721218	273.228931111412	14.3179932784686	78.4497628544843	2.70633392970364	0.615322211814072	4.39823864268595	1.09132943359139e-05	0.000217164188358952
Syt17	NM_138649	0	0	0	0	0	0	0	0	41.7142296103985	37.9875343780359	62.0615093944488	0.882227450680691	9.57476667590838	66.7083830524898	26.2299773866955	1.90906577046249	15.441730857445	3.41391479304817	0.776392202680729	4.39715234292746	1.09680365137256e-05	0.000217859041662633
Rbbp8	NM_001081223	62.5905480243076	75.418309321937	82.474598077332	102.117739983801	140.350348517185	67.9983031160856	202.618113502938	239.581520730063	201.271157870173	138.136488647403	114.425907946015	234.672501881064	235.539260227346	213.068566764669	146.450707075717	115.49847911298	148.263284424938	1.02737109759098	0.233663934233481	4.39678935031718	1.09863872590475e-05	0.000217859041662633
Foxc1	NM_008592	0	0	0	3.09447696920608	6.45288958699701	2.8332626298369	1.72440947662075	20.8694704468696	43.7999410909184	131.229664215033	10.6668219271709	7.05781960544553	26.8093466925435	142.377593679195	6.55749434667388	5.72719731138746	25.5750242486186	3.02815400710771	0.688721955210217	4.39677286922476	1.09872211402521e-05	0.000217859041662633
Impdh1	NM_001302933	62.5905480243076	47.4405494121862	33.8734956389042	72.2044626148086	104.859455788701	61.3873569797995	70.7007885414506	75.9648724266054	199.185446389653	204.442003198157	255.034015167813	266.432690105569	267.135990257844	165.277486368855	151.915285697945	105.953150260668	134.024849804579	1.39897976363613	0.31837578224141	4.39411488457795	1.1122498791828e-05	0.000220028167720091
Cyp2d9	NM_010006	42931.6732883251	21085.4995772009	18531.7476358405	18637.0032932052	9572.05509111169	18663.6453636123	5062.86622335851	11322.1051068357	6846.34793480665	1365.47919027958	7055.6178492814	2270.8534580521	3050.52066294441	1878.78684806042	7843.85615434641	10493.1800073471	11663.202355288	-1.78354385448985	0.4058944578213	-4.39410743389621	1.11228802183776e-05	0.000220028167720091
Ffar4	NM_181748	2.7213281749699	4.86569737560884	8.83656407971415	5.15746161534347	16.1322239674925	3.7776835064492	1.72440947662075	11.686903450247	228.385407116932	31.0807099456658	51.3946874672779	63.5203764490098	134.046733462717	65.7127355442436	65.5749434667388	4.77266442615621	43.7119080953242	2.64675821922348	0.602446216685451	4.39335188091222	1.11616245366896e-05	0.000220534220651219
Sptan1	NM_001076554	1717.158078406	1529.04540028508	1752.58520914331	2347.67652730435	2082.67011420329	2010.67204630759	2969.43311874093	1733.00082590805	3167.1528831695	4135.80647010326	3987.45197859334	2963.40200683644	4004.16742386489	2681.27873970679	3970.56282691104	3463.04530761895	2782.19430981892	0.78435698338551	0.178555541863001	4.39278991400513	1.11905253915912e-05	0.000220588133528854
Synpo	NM_001109975	114.295783348736	177.597954209723	188.513367033902	216.613387844426	200.039577196907	538.319899669011	1633.01577435985	1015.09104253574	735.213296883273	516.630467541289	847.527487667941	597.267984110828	656.828993967315	313.628965097526	371.59134631152	578.446928450133	543.788891014257	1.52138854915895	0.346337896186521	4.39278683017583	1.11906841837974e-05	0.000220588133528854
Galns	NM_001193645	312.952740121538	246.934141812149	326.952870949423	175.353694921678	309.738700175857	211.550276361155	870.826785693477	1697.94011555731	696.627634493655	388.163533099204	555.644451297174	576.094525294491	757.364044064353	315.620260114019	391.263829351542	688.218210251726	532.577863347422	1.34185188295739	0.305579567708727	4.39117017220347	1.12742257793304e-05	0.000221971347493698
Slc26a6	NM_134420	36.7379303620936	25.5449112219464	29.4552135990472	67.0470009994651	61.3024510764716	57.6096734733503	88.8070880459685	60.1040748869845	85.5141707013169	93.2421298369973	94.0619751759615	97.9272470255567	136.91916346549	115.495110956549	92.89783657788	95.4532885231243	77.3824541205127	1.01089201427457	0.230229687619915	4.3907978363913	1.12935505926986e-05	0.000221971347493698
Adgrl1	NM_181039	485.757079232126	418.44997430236	268.042443751329	438.384237304195	349.262648896213	215.327959867604	87.9448833076581	105.182131052223	105.328429766256	167.835833706595	125.092729873186	236.436956782425	225.007016883847	128.438528563749	203.28232474689	231.951491111192	236.982791821741	-1.13387985520766	0.258248030583539	-4.3906621577928	1.13006003826991e-05	0.000221971347493698
Csn3	NM_007786	0	0	0	0	0	0.9444208766123	11.2086615980349	2.50433645362435	81.342747740277	62.8521023345686	183.275394930482	3.52890980272276	978.541154277837	1519.35809758357	932.257112952137	8.59079596708118	236.525233407309	3.43241849472389	0.781884031584615	4.38993297735923	1.13385602384985e-05	0.000222456178918082
Cyp2c54	NM_206537	5610.01803270044	1206.69294915099	3907.23408391361	5251.32741674272	5416.39419708562	1240.02461099195	889.795289936306	804.726780431292	106.371285506516	75.9750687560719	5.81826650572958	1054.26180356343	45.0014033767694	17.9216551484301	369.405514862629	442.903258747297	1652.74197608874	-2.71616016882497	0.618900431897557	-4.38868682074948	1.14037148963134e-05	0.000223472798933019
Pex16	NM_145122	2372.99816857375	2074.00350635327	2474.23794231996	2229.05491015145	1825.36114192178	2010.67204630759	1950.30711805807	1325.62876278516	1249.34117683143	1011.84977934223	829.102977066464	1166.30468979987	1016.84022098147	592.410267406439	1063.40699988561	1371.6637560773	1535.19896649136	-0.887688891903586	0.202334315997463	-4.38723845496736	1.14798910613725e-05	0.00022470277422114
Mir6392	NR_105816	0	1.21642434390221	0	0	0	0	11.2086615980349	9.18256699662263	15.6428361038994	44.2036763671691	3.87884433715305	0	5.74486000554503	2.98694252473835	1.09291572444565	15.2725261636999	6.90189088532564	3.25984302790747	0.743196043931215	4.38624916605339	1.15322012130568e-05	0.000225463280425633
Keg1	NM_029550	4461.61754286314	3098.23280391893	1480.12448335212	3097.57144617529	1683.39757100785	723.426391485022	793.228359245544	1050.15175288648	442.170833870224	1393.7971704523	442.188254435448	197.618948952475	343.734123665111	889.113224863781	768.31975428529	778.898834348694	1352.72446848798	-1.66558810335547	0.379857997273533	-4.38476513673632	1.16110983776858e-05	0.000226575639077023
Mgst1	NM_019946	82747.4258163096	62813.7202704223	92104.9801635405	80534.7946159113	72220.7402576706	69100.4422790922	57834.9694363832	41868.3316105098	17741.0618533025	20243.902411277	8737.09686943725	40733.3236253782	19177.3001751769	22982.5314328451	32173.253096231	35119.1739134279	47258.3154891822	-1.31834610658719	0.300671642905141	-4.38467057900475	1.16161428807617e-05	0.000226575639077023
BC020402	NR_033219	66.6725402867624	72.9854606341326	66.2742305978561	52.6061084765034	91.9536766147074	53.8319899669011	44.8346463921394	33.3911527149914	39.6285181298786	35.2248046050879	28.1216214443596	40.5824627313118	35.426636700861	39.8259003298446	28.4158088355868	50.5902429172559	48.7728625861362	-0.832126932939195	0.189835698903322	-4.38340595444577	1.16838099706035e-05	0.000227630507043559
Cd248	NM_054042	12.2459767873645	3.64927303170663	7.36380339976179	8.25193858454955	12.0991679756194	7.5553670128984	28.4527563642423	5.00867290724871	43.7999410909184	42.131629037458	254.064304083525	20.2912313656559	87.1303767507663	21.9042451814145	52.459954773391	22.9087892455498	39.3323392245044	2.37496356401187	0.542255686762841	4.37978544437206	1.18796216990474e-05	0.000231176610415261
Zfp961	NM_001164581	213.624261735137	214.090684526789	209.132016553235	176.385187244747	252.469305091258	256.882478438546	143.988191297832	159.442754214084	118.885554389636	137.445806204166	136.729262884645	131.451890151423	108.194863437765	168.264428893594	189.074420329097	110.725814686824	170.424182504924	-0.648089153441097	0.148003092099122	-4.37888928027971	1.19285712503805e-05	0.000231859873898058
N4bp2l1	NM_133898	1348.41811069758	1911.00264427037	1282.7745522385	777.745211593795	837.262423912862	992.586341319528	539.740166182294	550.119240979483	393.156614078006	263.150010873304	483.885831059843	530.218697859095	548.63413052955	658.123002950682	992.367477796647	489.675370123628	787.428739154073	-1.10028129549203	0.251296840217178	-4.37841277487267	1.19546768740671e-05	0.000232098042902659
Pithd1	NM_025411	566.036260393738	527.928165253559	731.962057936322	701.414779686712	383.140319227948	643.150616972977	406.960636482496	434.919764112763	341.013827065008	383.328755996544	384.97530046244	307.897380287561	287.243000277251	335.533210278941	378.148840658194	448.630456058684	453.892710696946	-0.667491790465283	0.152495386725007	-4.37712775973325	1.202534924464e-05	0.000233199915039287
Styk1	NM_172891	1.36066408748495	1.21642434390221	0	6.18895393841216	13.7123903723687	0.9444208766123	0.862204738310374	176.973109389454	342.056682805268	51.1105007995393	19.3942216857652	6.17559215476484	519.909830501825	230.990221913099	85.2474265067605	2.86359865569373	91.1878901730788	3.236111163757	0.739588920389801	4.37555387126596	1.21124522075191e-05	0.000234617499117899
4933413G19Rik	NM_027697	2.7213281749699	1.21642434390221	0	3.09447696920608	2.41983359512388	1.8888417532246	29.3149611025527	55.9301807976106	9.38570166233966	31.7713923889028	9.69711084288262	11.468956858849	12.4471966786809	13.9390651154456	0	8.59079596708118	12.1178916406732	2.63863434387153	0.603254875568158	4.37399588587893	1.21992678648002e-05	0.00023579119276238
Arf3	NM_007478	1273.58158588591	1279.67840978512	1322.53909059722	1356.41240483533	1455.9332130662	1515.79550696274	3027.20083620772	1737.17471999743	2551.86799641613	2302.04458330898	4686.61367036517	1684.17220334944	2631.14588253962	2647.42672442642	2031.73033174446	2000.70092744469	2094.00113043329	0.873448314807895	0.199692731183182	4.3739614838893	1.22011915323774e-05	0.00023579119276238
Gcdh	NM_001044744	14887.0257811728	11525.6206584734	11627.4455682239	12992.6773013733	9858.40206653469	8168.29616181979	9012.62612955834	6830.99506666936	2440.28243220831	2700.56835305674	1886.08805894067	4774.6149630839	2962.43280952605	1721.47454175753	4557.45857093835	5152.56851447825	6943.66106111346	-1.39299879379051	0.318507172474377	-4.3735240967064	1.22256743090626e-05	0.000235992134848323
Nars2	NM_153591	489.839071494581	416.017125614556	304.861460750138	419.817375488958	296.026309803488	260.660161944995	287.976382595665	217.042492647444	96.9855838441765	140.208535977114	104.728797103132	157.918713671844	130.216826792354	197.138206632731	220.768976338021	190.906577046249	245.69453735909	-1.03862363610888	0.237539155589514	-4.37243128835441	1.22870493964519e-05	0.00023690392708579
2610528J11Rik	NM_025572	289.821450634294	240.852020092638	228.277905392615	240.337711275006	282.313919431119	188.88417532246	139.677167606281	148.590629581712	50.0570755324782	80.119163415494	51.3946874672779	120.865160743255	83.3004700804029	71.6866205937203	132.242802657923	183.270313964399	158.230704611942	-1.17197842383245	0.26810119431225	-4.37140321899304	1.23450569017253e-05	0.000237748768262538
Txndc15	NM_175150	1782.46995460528	2031.42865431669	2160.53991749011	1914.4497516155	1647.90667827936	1503.51803556678	1535.58663893078	1318.11575342428	793.613218337831	820.530742565576	905.710152725237	1011.91488593075	814.812644119803	1008.59092585332	1180.3489824013	1447.07185401056	1367.28804938582	-0.75450763167893	0.172749899827364	-4.36762992298659	1.25602081579902e-05	0.000241614566804967
Srgap2	NM_001081011	421.805867120334	419.666398646262	351.989802508614	527.092577088103	700.138520189176	467.488333923089	844.960643544166	875.682979950649	772.756103532632	714.856328750313	768.011178756304	612.2658507724	748.746754056036	739.766098626864	707.116473716334	669.127552547101	646.341966483023	0.622038549567392	0.142566569705449	4.36314453558474	1.28206179152567e-05	0.000246341116020787
Etohi1	NM_001177399	164.640354585679	145.970921268265	156.11263207495	109.338186245282	158.095794881427	125.607976589436	96.5669306907619	88.4865546947271	86.5570264415768	94.6234947234714	72.7283313216197	65.2848313503711	99.5775734294472	104.542988365842	111.477403893456	67.7718348514182	109.211427212983	-0.682415983157928	0.156442574888387	-4.36208611143606	1.28828141812908e-05	0.000247252636434739
Slc13a2	NM_022411	134.70574466101	172.732256834114	92.7839228369985	86.6453551377703	55.6561726878492	1.8888417532246	3.44881895324149	10.8521246323722	38.5856623896186	12.4322839782663	3.87884433715305	5.29336470408415	4.78738333795419	27.8781302308912	3.27874717333694	16.2270590489311	41.942169543551	-2.44205525795103	0.5599209761756	-4.36142841911528	1.29216071206572e-05	0.000247471247144999
Cenph	NM_021886	1.36066408748495	6.08212171951105	7.36380339976179	8.25193858454955	7.25950078537164	0.9444208766123	30.1771658408631	38.3998256222401	17.7285475844194	29.0086626159547	11.6365330114592	14.1156392108911	21.0644866869984	20.9085976731684	8.74332579556518	16.2270590489311	14.9545182839864	1.8443801142973	0.422887925464657	4.36139223476468	1.2923744628581e-05	0.000247471247144999
Icam2	NM_010494	35.3772662746086	53.5226711316972	38.2917776787613	63.952524030259	33.0710591333597	6.6109461362861	84.4960643544166	76.7996512444802	120.971265870156	123.632157339426	155.153773486122	82.929380363985	117.769630113673	117.486405973042	93.9907523023256	62.0446375400308	79.1312476857893	1.37407699274071	0.315140691325058	4.36020174660146	1.29942584343014e-05	0.000248537442998539
Mapk7	NM_001291033	95.2464861239463	122.858858734123	82.474598077332	94.8972937223198	179.067686039167	65.1650404862487	151.748033942626	242.085857183687	212.742571013032	233.450665814112	346.18685709091	272.608282260334	356.181320343792	255.881409619252	109.291572444565	224.315228029342	190.262610057799	1.13745342024687	0.260915425268419	4.35947172949514	1.30376794736898e-05	0.000249083602715705
Bcam	NM_020486	100.689142473886	43.7912763804796	41.237299038666	91.8028167531137	104.859455788701	152.05176113458	211.240160886042	157.773196578334	264.88535802603	280.417071954229	585.705494910111	211.734588163366	543.846747191596	160.299248827625	155.194032871282	169.906853571161	204.714656534325	1.53384932327606	0.352546256595413	4.35077467021961	1.35657404387345e-05	0.000258500603954639
Fam189a1	NM_183087	6.80332043742474	13.3806677829243	1.47276067995236	27.8502927228547	0.806611198374627	4.7221043830615	1.72440947662075	0	0	0.690682443237017	0	0	0.957476667590838	0	0	0	3.65052036200255	-3.18901029485872	0.732984826183671	-4.35071802435869	1.35692457732667e-05	0.000258500603954639
Stard7	NM_139308	3556.77592468565	3795.24395297489	3198.83619685652	3090.35099991381	2416.60715033038	2438.49470341296	2546.95279696884	1924.99995401925	1667.52632867568	2181.86583818574	1411.89933872371	1782.98167782568	1457.27948807326	1207.72042750254	1969.43413545106	2115.24487367243	2297.63836170452	-0.745842595981815	0.17143462706183	-4.35059479385585	1.35768744541977e-05	0.000258500603954639
Zfp955b	NM_001142957	160.558362323224	138.672375204852	162.003674794759	170.196233306334	117.765234962695	93.4976667846177	80.1850406628648	61.773632522734	92.8141608831366	82.191210745205	86.3042865016554	56.4625568435642	46.9163567119511	86.6213332174121	106.012825271228	58.2265059991058	100.012591045959	-0.874463865366797	0.201077246757135	-4.34889516078859	1.3682509803601e-05	0.000260216176798338
App	NM_001198823	610.938175280742	515.763921814537	288.661093270662	1066.56306205303	1163.13334805621	1010.53033797516	792.366154507233	511.719415357243	3522.76669059815	4953.57448289589	9946.32659154471	1527.13571712828	2672.31737924603	5127.5846674675	4562.92314956058	1716.25012764577	2499.28464465011	1.98646539200612	0.45693528532287	4.34736702507551	1.37781551891076e-05	0.000261738084119612
Trib3	NM_175093	314.313404209023	489.002586248688	316.643546189757	136.156986645068	186.327186824539	304.103522269161	953.598440571273	469.145695645629	1471.46944950681	524.918656860133	3785.75207306138	302.604015583477	1242.80471453291	1613.94461086695	1007.66829793889	421.903535272209	846.272295139118	1.85955413497399	0.427820929779723	4.34657120662946	1.38282173388544e-05	0.000262391598541909
Vnn3	NM_011979	900.759625915035	587.532958104767	304.861460750138	1312.05823494338	1192.1713511977	880.200257002664	632.858277919814	997.560687360367	5244.52151776735	5704.34629869452	2950.83082948918	1483.90657204492	5288.1436351042	3892.98175724231	4525.76401492942	1826.9759423326	2357.8420887999	1.77798530823686	0.409211279565138	4.34490786795099	1.3933412998228e-05	0.000264088614010533
Egfl7	NM_001164564	741.561927679297	608.212171951105	497.793109823897	459.014083765569	377.494040839325	330.547306814305	822.543320348096	830.60492378541	1013.65577953268	791.522079949622	1177.22925632595	812.531482076917	1053.22433434992	777.600703940216	645.913193147377	829.48907726595	735.558549474728	0.792497528708595	0.182423277006549	4.344278546647	1.39734122639221e-05	0.000264291313559257
Akap12	NM_031185	25.852617662214	25.5449112219464	7.36380339976179	64.9840163533277	19.358668760991	18.888417532246	47.4212606070706	39.2346044401149	159.556928259774	252.099091781511	456.733920699772	28.2312784217821	103.407480099811	164.281838860609	162.844442942401	50.5902429172559	101.649595247537	2.16306579552777	0.497915434807695	4.34424330782835	1.39756552559536e-05	0.000264291313559257
0610031O16Rik	NR_045760	270.772153409505	221.389230590202	157.585392754902	249.621142182624	150.029682897681	157.718286394254	100.877954382314	29.2172586256175	57.3570657142979	62.8521023345686	1.93942216857652	30.8779607738242	16.2771033490443	6.96953255772281	71.039522088967	49.6357100320246	102.134970016008	-2.02701807916542	0.466732654334977	-4.34299606067548	1.40552655357546e-05	0.000265497152256559
Wrnip1	NM_030215	974.235486639223	813.787886070578	1201.77271484112	1495.66386844961	862.267371062476	1119.13873878558	835.476391422752	700.379428196944	690.370500052095	730.051342501527	464.491609374078	554.921066478155	473.950950457465	753.70516374231	616.404468587345	633.809835793545	807.526676403425	-0.731294920238295	0.168439086202011	-4.34159871516547	1.41449701068841e-05	0.000266890736645093
Ptk7	NM_175168	6.80332043742474	3.64927303170663	1.47276067995236	14.4408925229617	8.06611198374627	10.3886296427353	6.89763790648299	22.5390280826192	120.971265870156	39.36889926451	51.3946874672779	23.8201411683787	22.0219633545893	66.7083830524898	24.0441459378042	22.9087892455498	27.843495603024	2.13439109551679	0.49170250491376	4.34081802347365	1.41953251934257e-05	0.000267539565372158
Zfp871	NM_172458	2394.76879397351	2059.40641422644	1729.02103826407	1308.96375797417	1359.13986926125	1424.18668193135	1407.98033766084	961.665198191752	982.370107324884	681.703571474936	789.344822610646	851.349489906867	676.936003986723	1051.4037687079	1251.38850449027	816.125616872713	1234.10962355364	-0.841605134417569	0.194046782674938	-4.33712490779816	1.44358595910065e-05	0.000271767221850915
Parpbp	NM_029249	1.36066408748495	0	4.41828203985707	1.03149232306869	8.87272318212089	0	53.4566937752432	83.4778817874784	44.8427968311784	51.8011832427763	11.6365330114592	12.3511843095297	16.2771033490443	19.9129501649223	1.09291572444565	8.59079596708118	19.9451999872306	2.75556477182288	0.635838622085303	4.33374865274101	1.46591534693243e-05	0.000275661185610021
Rufy3	NM_001289774	2051.8814439273	1705.4269301509	1642.12815814688	1409.01851331184	1517.23566414267	1374.1323754709	1288.99608377401	1428.30655738376	845.756005350829	823.984154781761	740.859268396233	848.702807554825	623.317310601636	676.044658099113	970.509163307734	956.441951001705	1181.42131533763	-0.801256590312332	0.185091122316956	-4.3289844498335	1.49798509156338e-05	0.000281376011313279
Mir6367	NR_105786	20.4099613122742	40.1420033487729	20.618649519333	34.0392466612669	31.4578367366104	15.1107340257968	25.8661421493112	55.9301807976106	137.656957714315	55.2545954589614	168.729728666158	72.3426509558167	157.026173484897	80.6474481679354	60.1103648445106	54.4083744581808	64.3594405188594	1.58742300222611	0.366815329865729	4.32758086421083	1.50756004153337e-05	0.000282857429965191
Adrb2	NM_007420	4.08199226245484	42.5748520365773	60.3831878780467	24.7558157536486	83.0809534325865	41.5545185709412	329.362210034563	297.181259163423	140.785524935095	91.1700825072863	54.3038207201427	239.965866585148	406.927583726106	138.39500364621	112.570319617902	81.1352952446556	134.264267882174	1.95174392756346	0.451220454389042	4.32547751011452	1.52201797415356e-05	0.000285250684082135
Gm5122	NR_040767	2.7213281749699	3.64927303170663	7.36380339976179	8.25193858454955	13.7123903723687	10.3886296427353	79.3228359245544	105.182131052223	27.114249246759	53.1825481292503	21.3336438543418	17.6445490136138	33.5116833656793	8.96082757421504	12.0220729689021	39.135848294481	27.718609539382	2.1000603066304	0.485610561933832	4.32457708141147	1.5282476223602e-05	0.000285821635593717
Cd59b	NM_181858	80.2791811616119	58.3883685073061	76.5835553575226	68.0784933225338	71.7883966553418	32.1103098048182	55.1811032518639	23.373806900494	19.8142590649393	21.4111557403475	12.6062440957474	20.2912313656559	12.4471966786809	21.9042451814145	24.0441459378042	35.317716753556	39.6012131112274	-1.32981872221207	0.307504950357386	-4.32454411113233	1.52847618914933e-05	0.000285821635593717
Cdca3	NM_013538	55.7872275868829	60.8212171951105	42.7100597186184	43.3226775688851	58.0760062829731	37.776835064492	710.456704367748	448.276225198759	205.442580831212	314.95119411608	86.3042865016554	89.9871999694305	206.814960199621	108.525578398827	26.2299773866955	104.044084490205	162.470425929825	2.00158337266398	0.462994451699065	4.32312604463985	1.53833785419773e-05	0.000287345047347636
Spdl1	NM_027411	9.52464861239463	9.73139475121768	14.7276067995236	13.409400199893	12.905779173994	9.444208766123	45.6968511304498	60.1040748869845	35.4570951688387	70.4496092101758	19.3942216857652	25.58459606974	36.3841133684519	29.8694252473835	16.3937358666847	18.1361248193936	26.7008053598134	1.54288198356602	0.357150935893145	4.31997183405852	1.56049116760603e-05	0.00029115845783117
Cdkn2a	NM_001040654	10.8853126998796	6.08212171951105	7.36380339976179	23.72432343058	31.4578367366104	8.4997878895107	9.48425212141411	24.2085857183687	65.6999116363776	103.602366485553	631.281915871659	28.2312784217821	83.3004700804029	370.380873067555	32.7874717333694	34.3631838683247	91.9595934300412	2.62719999498663	0.608274163902911	4.31910502022567	1.5666322284459e-05	0.00029197912110802
Cd2ap	NM_009847	936.136892189644	1145.87173195588	1142.86228764303	810.752965931993	1446.25387868571	1170.13746612264	1558.00396212685	1955.05199146275	2283.85407116932	1299.17367572883	2573.61321770105	1684.17220334944	1550.15472482957	2089.8641198086	2254.68513953137	1510.07102443583	1588.16620954203	0.749040897793595	0.173436826468474	4.31881113743596	1.5687195056989e-05	0.000292043281310945
Klk1b4	NM_010915	48.9839071494581	87.5825527609591	50.0738631183802	63.952524030259	51.6231166959761	15.1107340257968	71.562993279761	194.503464564825	315.985289298768	451.015635433772	185.214817099058	38.8180078299504	172.345800166351	90.6039232503965	289.622666978096	208.088168980411	145.942966541389	1.79094159588717	0.414972577120913	4.31580710299644	1.59020800602403e-05	0.000295715151397698
Ccnb2	NM_007630	16.3279690498194	13.3806677829243	1.47276067995236	17.5353694921678	37.9107263236074	4.7221043830615	255.212602539871	149.425408399586	68.8284788571575	108.437143588212	48.4855542144131	65.2848313503711	96.7051434266747	50.7780229205519	6.55749434667388	51.5447758024871	62.0380658223457	2.23694813124511	0.518800191607507	4.31177198357214	1.61951399347544e-05	0.000300831008433271
Sema3f	NM_011349	91.1644938614915	127.724556109732	89.8384014770938	181.54264886009	108.0859005822	196.439542335358	267.283468876216	349.772324689535	398.370892779305	295.612085705443	590.554050331552	199.383403853836	290.115430280024	223.02504184713	277.600594009194	159.406991833618	240.369989214489	1.16489118111053	0.270204725630213	4.31114288765156	1.62412907833642e-05	0.000301354182807606
Fgd4	NM_001301817	353.772662746086	352.763059731641	341.680477748947	323.88858944357	357.32876087996	310.714468405447	228.484255652249	298.850816799173	172.071197142894	181.649482571336	135.759551800357	197.618948952475	164.685986825624	224.020689355376	278.69350973364	188.042978390555	256.876589761208	-0.708196472936638	0.16453206975871	-4.30430659491019	1.67509553297115e-05	0.000310467097952784
Suox	NM_173733	2685.95090869529	2221.19085196543	2524.31180543834	5095.57207595935	3027.21182749997	3079.75647863271	2108.09058516886	1914.98260820476	398.370892779305	822.602789895287	555.644451297174	1213.94497213663	672.148620648769	539.640949469395	1477.62205945051	1280.98313198033	1851.12656307638	-1.43159186694323	0.332795690970958	-4.30171395178359	1.6948201643662e-05	0.000313600653019417
Abr	NM_001291186	76.1971888991571	117.993161358514	114.875333036284	120.684601799037	330.710591333597	99.1641920442915	257.799216754802	360.624449321907	669.513385246896	335.67166741319	214.306149627706	497.57628218391	895.240684197434	875.174159748336	413.122143840454	169.906853571161	346.785003773542	1.60712304835183	0.373629011584405	4.30138720100105	1.69732170795786e-05	0.000313600653019417
Adamts14	NM_001081127	24.4919535747291	27.9777599097508	29.4552135990472	39.1967082766104	70.1751742585925	14.1663131491845	17.2440947662075	56.7649596154853	631.970578597537	175.433340582202	615.766538523047	68.8137411530939	115.854676778491	265.837884701713	115.849066791239	67.7718348514182	146.048114945522	2.28832530495381	0.532001823648222	4.30134861053959	1.69761738160914e-05	0.000313600653019417
Lamb2	NM_008483	155.115705973284	139.888799548754	47.1283417584755	190.826079767708	86.307398226085	93.4976667846177	382.818903809806	141.077620220839	220.042561194852	542.185717941058	732.131868637638	173.798807784096	704.702827346857	240.94669699556	276.507678284749	328.359312519548	278.45849917462	1.56376057675349	0.363597355657276	4.3008029415579	1.70180346341279e-05	0.000314027720589001
Prkd2	NM_001252458	156.476370060769	173.948681178016	172.312999554426	283.660388843891	259.72880587663	152.996182011193	291.425201548906	314.711614338794	466.156515896203	547.711177486955	374.308478535269	353.773207722957	337.989263659566	410.2067733974	277.600594009194	277.769069602292	303.173457732654	0.853257151757333	0.198598038633394	4.29640271187381	1.73592101025922e-05	0.000319657898153975
Ppp1r18	NM_001146710	83.0005093365818	102.179644887786	55.9649058381896	184.637125829296	346.842815301089	98.2197711676792	316.429138959907	227.894617279816	485.970774961142	277.654342181281	946.438018265344	463.169411607363	770.768717410625	711.887968395973	344.268453200379	269.17827363521	355.281530516104	1.6219234038767	0.377509656867133	4.2963759320402	1.73613063157336e-05	0.000319657898153975
Ltb	NM_008518	19.0492972247893	46.224125068284	32.4007349589519	145.440417552686	82.2743422342119	4.7221043830615	18.1062995045178	96.834342873475	1135.6699011431	241.048172689719	295.76188070792	561.9788860836	435.651883753831	1298.32435075293	228.41938640914	106.907683145899	296.800863030383	2.50544577662592	0.583373775878132	4.2947521472911	1.748886105531e-05	0.000321652982416816
Trio	NM_001081302	398.67457763309	456.159128963329	475.701699624612	385.778128827691	642.062513906203	475.988121812599	713.905523320989	717.909783372315	853.055995532649	881.310797570434	1044.37883777846	554.038839027474	788.00329742726	725.827033511418	676.514833431855	607.08291500707	649.774501671715	0.670746421028544	0.156217269471268	4.29367651411875	1.75738474492841e-05	0.00032286163817188
Flna	NM_001290421	462.625789744882	715.257514214499	512.520716623421	968.571291361503	946.961546891812	381.546034151369	624.236230536711	2301.48520088078	1540.29792836396	1828.23642724838	1900.63372520499	2760.48969317988	2203.15381212652	1782.20903976055	747.554355520822	1252.34714542339	1308.00790320209	1.29898977052676	0.302576840163189	4.29309054131895	1.76203109228623e-05	0.000323360689498969
Zfp445	NM_173364	4548.70004446218	2823.32090219703	4225.35039078331	2704.57287108611	3283.7141885831	6100.95886291546	1562.3149858184	3498.55802571322	1608.08355148086	1228.72406651865	991.044728142604	1074.55303492908	1089.60844771837	1333.17201354155	2694.03726075852	1147.34852804795	2494.62886891853	-1.23933298259623	0.288801117998209	-4.2913025793893	1.77628081091393e-05	0.000325619091759988
Esam	NM_027102	178.246995460528	253.01626353166	92.7839228369985	212.487418552151	146.803238104182	155.82944464103	1301.92915484866	1131.96007703821	375.428066493586	355.010775823827	651.645848641712	225.850227374257	411.71496706406	432.111018578814	426.237132533802	192.815642816711	408.991887146262	1.57409179827285	0.366848968568007	4.29084427964267	1.77995101340658e-05	0.000325935292127074
Gm13152	NM_001039209	63.9512121117925	31.6270329414575	13.2548461195712	113.464155537556	32.2644479349851	36.8324141878797	12.0708663363452	9.18256699662263	6.25713444155977	6.21614198913315	0	3.52890980272276	0	0	18.579567315576	2.86359865569373	21.880805898181	-2.55306177566261	0.595088115218636	-4.29022477574538	1.78492367305317e-05	0.000326489040851593
Rin1	NM_145495	8.16398452490969	23.112062534142	4.41828203985707	4.12596929227477	13.7123903723687	10.3886296427353	24.1417326726905	31.7215950792418	51.0999312727381	75.9750687560719	209.457594206265	20.2912313656559	84.2579467479938	16.926007640184	45.9024604267172	20.0451905898561	40.2337548227313	2.15782998749911	0.503035425424159	4.28961834184866	1.78980423975608e-05	0.000327024755039401
Adh4	NM_011996	2026.02882626509	1569.18740363385	1868.93330285954	3369.88541946542	2306.90802735143	4439.72254095442	1085.51576553276	626.918892223963	311.813866337729	562.215508794932	102.789374934556	777.242384049689	137.876640133081	316.615907622265	1452.48499778826	1070.03136434422	1376.5106388932	-1.85283887506896	0.432015763060566	-4.28882238449526	1.79622938501515e-05	0.000327841212918615
G6pdx	NM_008062	66.6725402867624	102.179644887786	73.6380339976179	182.574141183159	281.507308232745	75.553670128984	101.740159120624	275.477009898679	988.627241766444	2228.83224432585	149.335506980392	526.689788056373	660.658900637678	2260.11984371868	327.874717333694	240.542287078273	533.876439852109	2.24720046010876	0.524074074559596	4.28794433687106	1.80334267100609e-05	0.000328781354218792
Ndufa4l2	NM_001098789	78.918517074127	66.9033389146215	42.7100597186184	34.0392466612669	49.2032831008522	53.8319899669011	552.67323725695	82.6431029696036	261.75679080525	59.3986901183835	758.314067913421	83.8116078146657	485.440670468555	71.6866205937203	159.565695769064	115.49847911298	184.774712391186	2.04709452338209	0.477539481292355	4.28675450633334	1.81302462265759e-05	0.000330187256006825
Lrrc8b	NM_001033550	0	0	0	5.15746161534347	0	0.9444208766123	5.17322842986224	6.67823054299827	53.1856427532581	40.059581707747	3.87884433715305	9.7045019574876	4.78738333795419	39.8259003298446	16.3937358666847	1.90906577046249	11.731124845338	2.94214788822579	0.687474418753637	4.27964707917392	1.8718990262495e-05	0.000340539285394249
Rab3d	NM_031874	210.902933560167	169.082983802407	272.460725791186	255.810096121036	279.894085835995	380.601613274757	219.000003530835	207.025146832947	1064.75571080542	819.149377679102	1892.87603653069	581.387889998576	1236.10237785977	949.847722866794	1066.68574705895	481.084574156546	630.416689106574	1.60279094308768	0.374616623771407	4.2784832316083	1.88171162523383e-05	0.000341772379990659
Apela	NM_001297554	0	0	2.94552135990472	0	0	0	0	1.66955763574957	191.885456207833	105.674413815264	31.0307546972244	52.0514195901608	474.908427125056	761.670343808279	437.166289778259	19.0906577046249	129.880802607647	3.34239592158281	0.781233049897396	4.27835960347785	1.88275682919354e-05	0.000341772379990659
Mup10	NM_001122647	3113.19943216556	751.750244531566	1718.7117135044	1879.37901263116	92.760287813082	236.105219153075	0	0	21.8999705454592	16.5763786376884	0	0	0	0	43.7166289778259	42.9539798354059	494.815804237202	-3.40460730045864	0.796278448091431	-4.27564918857093	1.90581125659487e-05	0.000345582982729946
Ghr	NM_001048178	12943.9974642443	11557.2476914149	7424.18658763984	9770.29528410667	9316.35934122694	8502.62115214054	8409.94501747938	3864.19114794238	2212.93988083164	3789.08388359828	1555.41657919837	2018.53640715742	1568.34678151379	4413.70540405503	5021.94775382775	4318.30677278614	6042.94544682271	-1.35776459032719	0.317686259853886	-4.27391663382505	1.92068873948969e-05	0.000347904214379997
Ndrg2	NM_001145959	51132.3957435969	44038.2105222917	53746.9282541813	32517.7954847406	34921.4252224311	18591.8693769897	20595.4845840199	25562.5969609616	15430.0935328864	7473.18403582453	4204.66726147391	19139.9245425176	7434.80632384286	6719.62503315303	10718.2245096385	17104.2747704586	23083.219134938	-1.4682777796943	0.343617022174609	-4.27300653035807	1.92854806488613e-05	0.000348950570487766
Itch	NM_001243712	1129.35119261251	1440.24642318022	1173.79026192203	953.098906515473	1171.19946003996	1127.63852667509	730.287413348887	717.07500455444	802.998920000171	722.45383562592	761.223201166286	681.079591925494	630.977123942362	906.039232503965	1110.40237603678	619.491842515077	917.334582035291	-0.597557217360083	0.139908823280911	-4.27104741035737	1.94557037845856e-05	0.000351650827303917
Ttc3	NM_009441	293.903442896749	279.777599097508	360.826366588328	412.596929227477	480.740274231277	313.547731035284	1098.44883660742	658.640487303205	688.284788571575	574.647792773198	572.129539730075	482.578415522338	516.079923831462	599.379799964162	722.417293858573	481.084574156546	533.442737212198	0.827060929428963	0.193656835108176	4.2707551683728	1.94812182930379e-05	0.000351732556573113
Slc25a27	NM_028711	54.4265634993979	52.306246787795	44.1828203985707	46.4171545380912	42.7503935138552	41.5545185709412	247.452759895077	103.512573416473	119.928410129896	57.3266427886724	145.456662643239	72.3426509558167	112.024770108128	111.512520923565	68.8536906400758	80.1807623594244	87.5143213230637	1.21388033569774	0.284273321031343	4.2701169821135	1.95370466687642e-05	0.000352360836313395
Hsd3b7	NM_001040684	13350.8360264023	10157.1432715835	12963.2395049407	17040.2531770948	13331.6698867358	13058.5074609183	9619.61826532884	7974.64204715781	5429.10698379336	6147.76442725269	3082.71153695239	4684.62776311447	3220.95150977558	5953.97209931177	5974.97026554435	10474.0893496424	8904.00647347181	-1.06275400166535	0.249040021936744	-4.2674024576471	1.97762195176266e-05	0.000356287365599323
Sowahb	NM_175270	107.492462911311	130.157404797536	235.641708792377	233.117265013525	139.54373731881	165.273653407153	339.708666894287	439.093658202137	532.899283272841	568.431650784065	936.740907422462	217.910180318131	331.28692698643	275.794359784174	272.136015386966	294.950661536454	326.261158926791	1.27291350711895	0.298318746316546	4.26695781889706	1.98156608005103e-05	0.000356287365599323
Tbc1d31	NM_001081396	85.7218375115517	69.336187602426	78.056316037475	134.09400199893	131.477625335064	204.939330224869	1146.7323019528	183.651339932453	498.485043844262	846.085992965346	731.16215755335	37.053552928589	405.970107058515	707.905378362988	760.66934421417	105.953150260668	382.955854236466	1.99487354546971	0.467520150998412	4.2669252677335	1.98185511631494e-05	0.000356287365599323
Pm20d2	NM_001034867	185.050315897953	178.814378553625	191.458888393807	339.3609742896	192.780076411536	208.717013731318	68.9763790648299	150.260187217461	59.4427771948178	111.890555804397	32.0004657815127	129.687435250062	63.1934600609953	73.6779156102126	131.149886933478	90.6806240969681	137.946333393286	-1.20496524596341	0.282658070893375	-4.26297838287428	2.01720039620149e-05	0.000361928238866094
Hspa12b	NM_028306	28.5739458371839	32.8434572853597	7.36380339976179	50.543123830366	10.4859455788701	11.3330505193476	149.161419727695	40.9041620758644	133.485534753275	95.3141771667084	183.275394930482	25.58459606974	127.344396789581	45.7997853793213	80.8757636089779	59.1810388843371	67.6293497398044	1.83906106876069	0.431416338621194	4.26284520108424	2.01840347677313e-05	0.000361928238866094
Mpp3	NM_007863	1.36066408748495	4.86569737560884	5.89104271980943	1.03149232306869	2.41983359512388	6.6109461362861	16.3818900278971	19.19991281112	21.8999705454592	10.3602366485553	33.9398879500892	6.17559215476484	19.1495333518168	7.96518006596893	16.3937358666847	11.4543946227749	11.5687506426571	1.94871272957868	0.457165207186263	4.26260069433654	2.02061397585318e-05	0.000361928238866094
Mmp14	NM_008608	688.496028267384	1038.82638969249	2125.19366117125	1253.26317252846	1120.38295454236	1331.63343602334	1505.40947308991	3253.13305325803	2751.05344280578	2337.26938791407	4785.52420096258	4135.0000613404	3993.63518052139	1842.94353776356	1650.30274391293	3207.23049437698	2313.70607613568	1.18735618639378	0.278561149613815	4.26246153865992	2.0218730622421e-05	0.000361928238866094
Brca2	NM_001081001	183.689651810468	167.866559458505	159.058153434855	129.968032706655	157.289183683052	106.71955905719	95.7047259524515	86.8169970589776	71.9570460779374	96.6955420531824	79.5163089116375	86.4582901667077	114.897200110901	68.699678068982	111.477403893456	110.725814686824	114.221259195736	-0.695928179771533	0.163301538389875	-4.26161435240149	2.02955457265574e-05	0.000362812783964098
Slc7a2	NM_001044740	15767.3754457756	20868.9760439863	14907.2836024778	7250.35953884985	8006.42275506654	5265.14638711357	5139.60244506814	4344.18896822038	4748.12218540361	3289.72047713791	6562.03490737867	4719.9168611417	4602.59034110916	4825.90347246892	7996.8643557688	6439.27884376996	7795.86166442105	-1.15415039719627	0.270835817863306	-4.26143929669887	2.03114527817561e-05	0.000362812783964098
Pcdh11x	NM_001271809	6.80332043742474	6.08212171951105	16.2003674794759	8.25193858454955	8.06611198374627	8.4997878895107	0	0	0	0.690682443237017	0	0	0.957476667590838	0	5.46457862222823	0	3.81352411420465	-2.85600119343685	0.670339145137142	-4.26053172361366	2.03941131160951e-05	0.000363901347454924
Ndufb8	NM_026061	1532.10776250805	1561.88885757044	1437.4144236335	1628.72637812547	1339.78120050025	1012.41917972839	892.381904151237	765.492175991177	667.427673766376	1156.20240997877	430.551721423989	1084.25753688657	550.549083864732	764.657286333017	739.903945449703	799.898557823782	1022.72875610847	-0.839688496084779	0.197225123899547	-4.25751283346872	2.06713797419204e-05	0.000368456348484975
Ccsap	NM_028536	1.36066408748495	3.64927303170663	4.41828203985707	6.18895393841216	21.7785023561149	4.7221043830615	37.0748037473461	26.7129221719931	33.3713836883188	26.9366152862437	38.7884433715305	16.7623215629331	26.8093466925435	24.8911877061529	21.8583144889129	15.2725261636999	19.4122277947695	1.72647081126075	0.405805549536291	4.25442878549483	2.09583346914461e-05	0.000373174174022507
Rasl10a	NM_145216	4.08199226245484	10.9478190951199	2.94552135990472	1.03149232306869	3.22644479349851	8.4997878895107	15.5196852895867	35.0607103507409	22.9428262857192	6.21614198913315	57.2129539730075	44.9935999847153	24.8943933573618	8.96082757421504	12.0220729689021	35.317716753556	18.3671241406559	2.0993032108103	0.493718417617981	4.2520253162495	2.11845905232365e-05	0.000376645105243412
Rab11fip5	NM_001003955	32.6559380996387	31.6270329414575	20.618649519333	39.1967082766104	68.5619518618433	26.4437845451444	62.9409458966573	38.3998256222401	487.013630701402	179.577435241624	142.547529390375	102.33838427896	183.835520177441	84.6300382009198	119.127813964576	59.1810388843371	104.91851422516	1.83190537733066	0.430845850276089	4.25188121495602	2.11982294386474e-05	0.000376645105243412
Pfkfb4	NM_173019	21.7706253997592	46.224125068284	114.875333036284	36.1022313074043	84.6941758293358	30.2214680515936	68.9763790648299	121.042928591844	269.05678098707	179.577435241624	175.517706256176	195.854494051113	339.904216994748	169.26007640184	79.7828478845322	147.952597210843	130.05083883608	1.55932600178079	0.366869934041354	4.25035102932426	2.13435752465105e-05	0.000378825850906021
Fut1	NM_001271981	1.36066408748495	12.1642434390221	2.94552135990472	3.09447696920608	4.03305599187313	21.7216801620829	79.3228359245544	22.5390280826192	117.842698649376	40.750264150984	45.5764209615483	11.468956858849	22.0219633545893	31.8607202638757	20.7653987644673	30.5450523273998	29.2508113342398	2.16952982112141	0.510654181500217	4.24853041396369	2.15177436891205e-05	0.000381343119053344
Myo5a	NM_010864	17.6886331373043	18.2463651585331	20.618649519333	64.9840163533277	42.7503935138552	9.444208766123	61.2165364200365	68.4518630657323	99.0712953246964	64.9241496642796	70.7889091530432	137.627482306188	135.004210130308	122.464643514272	78.6899321600866	45.8175784910997	66.1118041673887	1.51383719290429	0.356331702191395	4.24839323471467	2.15309215532357e-05	0.000381343119053344
Aldh5a1	NM_172532	1747.09268833067	1622.71007476555	1209.13651824089	2217.70849459769	1244.60107909205	1512.96224433291	1158.80316828914	901.561123304767	424.442286285805	924.823791494366	510.068030335626	661.670588010518	622.359833934045	597.388504947669	1208.76479123689	898.215445002599	1091.39429138757	-0.987808941390493	0.232549365369507	-4.24773871053539	2.15939030199847e-05	0.000381716243745812
Tnip1	NM_001199275	141.509065098435	199.493592399962	160.530914114807	282.628896520822	415.404767162933	289.937209119976	501.803157696637	421.563303026766	406.713738701385	439.274033898743	406.308944316782	928.985505566768	792.790680765214	627.257930195053	377.055924933748	583.219592876289	435.904828524645	1.10868362768841	0.261007935977533	4.24770083536403	2.15975529138186e-05	0.000381716243745812
Ppl	NM_008909	455.822469307457	433.047066429187	631.814331699562	509.557207595935	583.179896424855	571.374630350442	1708.88979133116	2140.37288903095	1628.94066628606	1148.60490310316	1872.51210376064	1021.61938788824	1529.09023814257	312.63331758928	722.417293858573	1058.57696972145	1020.52832265747	1.26103774218771	0.296895342380951	4.24741503883094	2.1625113036697e-05	0.000381800599504593
Mir6909	NR_105874	4.08199226245484	4.86569737560884	38.2917776787613	20.6298464613739	7.25950078537164	54.7764108435134	50.870079560312	55.9301807976106	148.085515116915	75.9750687560719	150.305218064681	66.1670588010518	90.0028067535388	67.7040305607359	76.5041007111953	80.1807623594244	61.9768779305387	1.83045495748019	0.431069745397984	4.24630811376063	2.17321730356538e-05	0.000383286904434083
Bcl2l1	NM_001289716	813.677124315999	1121.54324507784	1058.91492888575	852.012658854741	929.21610052757	905.699620671196	1839.94491155434	2455.91928218762	1596.612138338	1800.6091295189	4112.54470846652	1632.12078375928	3354.9982432383	1075.2993089058	1295.10513346809	1573.07019486109	1651.08046953944	1.10034887865697	0.259209589198573	4.24501609704734	2.18577729251415e-05	0.000384792042254099
Adh5	NM_001288578	8479.6585932062	6936.0516089304	6478.67423111042	6520.06297411721	6001.18731590722	6640.22318346108	5023.20480539624	3640.47042475193	3037.83877137727	3500.3786223252	2177.97109531144	4440.25075927592	2438.69307235387	4015.44640075658	5149.81889358789	4969.29820051385	4965.57680952392	-0.821247497015433	0.193464225918079	-4.24495791466472	2.18634451940258e-05	0.000384792042254099
Rap1gap2	NM_001015046	2.7213281749699	20.6792138463376	7.36380339976179	17.5353694921678	69.3685630602179	9.444208766123	6.03543316817262	39.2346044401149	381.685200935146	198.225861209024	121.213885536033	97.9272470255567	188.622903515395	349.472275394387	135.52154983126	43.9085127206372	105.559997532207	2.42082361985319	0.570434718937405	4.24382236825039	2.19744318791675e-05	0.000386339565724502
C330027C09Rik	NM_172616	23.1312894872441	13.3806677829243	13.2548461195712	36.1022313074043	29.8446143398612	19.8328384088583	118.984253886832	82.6431029696036	84.4713149610569	107.055778701738	58.1826650572958	48.522509787438	43.0864500415877	56.7519079700286	34.9733031822607	24.8178550160123	49.6897268137323	1.46039005260898	0.344241143075623	4.24234604719563	2.21195273828758e-05	0.000388482894444533
Nudcd1	NM_001113554	225.870238522501	347.897362356032	240.059990832234	304.290235305265	283.120530629494	260.660161944995	469.901582379154	369.807016318529	427.570853506584	491.765899584756	536.250229611409	325.541929301175	377.24580703079	653.144765409452	439.35212122715	389.449417174347	383.870508820867	0.685122556342394	0.161566631657028	4.24049538766623	2.23027018107489e-05	0.000391153537083075
Golga7b	NM_001141983	1.36066408748495	0	2.94552135990472	5.15746161534347	8.87272318212089	5.6665252596738	6.89763790648299	7.51300936087306	95.9427281039165	89.0980351775752	107.637930355997	5.29336470408415	32.5542066980885	16.926007640184	19.6724830400216	8.59079596708118	25.883068403677	2.61629142803864	0.617000582876586	4.24033866522612	2.23182800030689e-05	0.000391153537083075
Abca5	NM_147219	65.3118761992775	100.963220543883	100.14772623676	121.716094122106	58.0760062829731	189.828596199072	234.519688820422	285.494355713176	264.88535802603	339.125079629375	345.217146006621	149.978666615718	145.536453473807	171.251371418332	328.96763305814	184.22484684963	192.827757449708	1.16917843778963	0.275884168238042	4.23793233680891	2.25587728890973e-05	0.000394955318450184
Vcam1	NM_011693	117.017111523706	334.516694573108	170.840238874473	239.306218951937	577.533618036233	122.774713959599	431.102369155187	1590.25364805146	586.084926026099	765.966829549852	528.492540937103	1125.72222706856	1064.71405436101	2156.57250286109	579.245333956193	328.359312519548	669.906396275323	1.69040600289587	0.399133927404979	4.23518495129257	2.28363669132485e-05	0.000399398045544341
Atxn1	NM_001199304	477.593094707217	412.367852582849	536.084887502658	542.564961934133	543.655947704498	463.71065041664	291.425201548906	309.702941431545	308.685299116949	386.78216821273	304.489280466514	260.257097950804	291.072906947615	325.57673519648	478.697087307193	237.678688422579	385.646550090582	-0.629897752423501	0.148792270776401	-4.23340371873271	2.30180752324334e-05	0.000402156257058834
Ccne1	NM_007633	13.6066408748495	51.0898224438928	29.4552135990472	16.5038771690991	25.8115583479881	24.5549427919198	32.7637800557942	59.2692960691097	231.513974337712	289.39594371631	78.5465978273493	42.3469176326732	167.558416828397	167.268781385347	53.5528704978367	37.2267825240185	82.529088506334	1.92198882875436	0.454040705188293	4.23307603655778	2.30516524648597e-05	0.000402323371925755
Dhrs13	NM_183286	111.574455173766	135.023102173145	178.204042274235	121.716094122106	95.9867326065806	131.27450184911	181.062995045178	197.842579836324	238.813964519531	179.577435241624	247.276326493507	230.26136462766	226.921970219029	244.929287028544	155.194032871282	167.997787800699	177.728541992645	0.68206004667681	0.161159698754924	4.23219981140584	2.31416674043038e-05	0.000403474128365358
Tmc6	NM_145439	341.526685958722	310.188207695063	458.028571465183	440.447221950332	621.897233946837	399.490030807003	486.283472407051	1221.28141055081	852.013139792389	567.740968340828	884.376508870895	781.653521303092	991.945827624108	881.148044797812	728.974788205246	595.628520384295	660.164009631229	0.881802568436888	0.208472463471725	4.22982754533664	2.33870529036965e-05	0.000406944141331711
Fastkd1	NM_177244	345.608678221177	353.979484075543	338.734956389042	362.053805397111	346.842815301089	255.938057561933	216.413389315904	278.816125170178	154.342649558474	192.009719219891	160.972039991852	148.214211714356	164.685986825624	150.342773745163	300.551824222553	173.724985112086	246.451968863874	-0.772300665637884	0.18258535365383	-4.2298062258713	2.33892693585459e-05	0.000406944141331711
Slc38a3	NM_001199217	66045.2741424319	63210.2746065344	38162.1747389255	26291.7078226979	28927.4974073092	24112.9538216653	19699.6538609154	17618.8417300652	13540.4389315353	15778.6404157497	16097.2039991852	15129.3185517232	16671.5837360917	19838.2766018039	25033.2346684275	32290.8929744877	27402.9980005968	-1.07270244174142	0.253663727735618	-4.22883654402273	2.34902928345886e-05	0.000408277859381256
Adamts9	NM_175314	12.2459767873645	26.7613355658486	7.36380339976179	20.6298464613739	49.2032831008522	18.888417532246	36.2125990090357	33.3911527149914	91.7713051428767	95.3141771667084	169.699439750446	74.9893333078588	94.790190091493	70.6909730854742	83.0615950578692	31.499585212631	57.2820633366769	1.65845508133991	0.392549780971258	4.22482742758515	2.39123948636525e-05	0.000415183602010878
AU022252	NM_001012400	472.150438357277	613.077869326714	696.615801617465	736.485518671047	522.684056546758	546.819687558522	401.787408052634	368.972237500655	306.599587636429	352.938728494116	193.942216857653	491.400690029145	353.308890341019	392.28511824897	333.339295955922	393.267548715272	448.47969336935	-0.727512781749077	0.17229382533522	-4.22251221327059	2.41594303139997e-05	0.000418967616234541
Cdc25a	NM_007658	112.935119261251	155.702316019483	107.511529636522	94.8972937223198	61.3024510764716	70.8315657459225	144.850396036143	244.590193637312	344.142394285787	263.840693316541	197.821061194806	372.299984187252	408.842537061288	133.41676610498	140.986128453488	165.134189145005	188.694038680286	1.2256943497237	0.290289497875114	4.22231723398761	2.41803452640287e-05	0.000418967616234541
Fendrr	NR_045471	302.067427421658	189.762197648745	173.785760234378	209.392941582945	256.502361083131	119.941451329762	21.5551184577593	45.0780561652384	52.1427870129981	58.7080076751465	43.6369987929718	179.09217248818	64.1509367285862	50.7780229205519	109.291572444565	93.5442227526618	123.089377171205	-1.46313688773009	0.346559546039296	-4.22189174833517	2.42260458954412e-05	0.000419325825390617
Rbl1	NM_001139516	20.4099613122742	21.8956381902398	42.7100597186184	53.6376007995721	100.826399796828	27.3882054217567	113.811025456969	145.251514310212	132.442679013015	203.060638311683	86.3042865016554	136.745254855507	105.322433434992	233.977164437837	62.2961962934019	86.8624925560431	98.3088469006629	1.46614214822906	0.347302482440369	4.22151358644779	2.42667325319843e-05	0.000419596598114961
Pdp2	NM_001024606	359.215319096026	316.270329414575	402.063665626994	528.124069411171	225.044524346521	423.100552722311	335.397643202735	194.503464564825	101.157006805216	198.916543652261	152.244640233257	73.2248784064974	76.5981334072671	102.55169334935	142.079044177934	131.725538161912	235.138565411178	-1.26667483993054	0.300244645311648	-4.2188090935502	2.45596110435261e-05	0.000424222972200288
Rpl37rt	NM_001271590	3619.36647270996	4239.2388384992	3511.06146100642	3688.61654729365	3486.98021057351	3215.75308486488	6634.66546129832	5173.12433437004	4676.16513932567	3827.76210041955	7960.35829092235	7694.78782483699	7019.26145010844	6798.28118630448	4176.03098310682	6059.37475544793	5111.30175881801	0.71838293203657	0.170337349568945	4.21741288011411	2.47121247246798e-05	0.000426417764945427
Sstr2	NM_001042606	23.1312894872441	40.1420033487729	4.41828203985707	13.409400199893	10.4859455788701	13.2218922725722	23.2795279343801	0	196.056879168873	144.352630636537	367.520500945252	27.3490509711014	96.7051434266747	565.527784683794	113.663235342347	161.31605760408	112.536226477515	2.62652603819517	0.623278210702966	4.21405079319689	2.50830837204732e-05	0.000432373526477909
D230025D16Rik	NM_145604	1254.53228866112	1227.37216299733	1527.2528251106	1133.61006305249	1001.81110838129	1398.68731826282	838.063005637683	712.901110465066	709.141903376774	604.34713783239	696.252558518972	816.94261933032	630.019647274772	791.539769055662	1260.13183028583	797.034959168088	962.4775192132	-0.671481459169559	0.159394446254775	-4.21270298273923	2.52332779719087e-05	0.000434515490667349
Elac1	NM_053255	386.428600845725	321.136026790183	334.316674349185	345.549928228012	345.22959290434	321.103098048182	226.759846175628	227.894617279816	275.31391542863	112.581238247634	163.881173244716	239.965866585148	173.303276833942	211.077271748177	251.370616622499	197.588307242867	258.343753160918	-0.712229562256368	0.169166716777682	-4.21022276617438	2.55119009693779e-05	0.000438805432355354
Zmynd11	NM_001199141	1536.18975477051	1339.28320263633	1257.73762067931	1246.04272626698	1446.25387868571	1418.52015667168	1051.02757600035	1183.71636374644	934.398743272926	1104.40122673599	1076.37930355997	993.388109466458	1044.6070443416	1057.37765375737	1259.03891456139	1084.34935762269	1189.54447704848	-0.348184808337364	0.0827038327980145	-4.21002021983342	2.55347834405533e-05	0.000438805432355354
Dyrk3	NM_145508	40.8199226245484	43.7912763804796	30.9279742789995	42.2911852458164	48.3966719024776	30.2214680515936	265.559059399595	214.53815619382	76.1284690389772	69.7589267669387	96.001397344538	89.1049725187498	129.259350124763	60.7344980030131	37.159134631152	125.043807965293	87.4835169044222	1.48033904555558	0.351757212232301	4.20841135327728	2.57172381852701e-05	0.000441488038723566
Mdh1	NM_008618	9174.957941911	10334.7412257932	8895.47450691224	9426.80834052479	10149.5887091479	6057.51550259129	6313.06309390856	5785.85198669013	3252.66705387082	3805.66026223596	1952.02841267227	5641.84454710302	2942.32579950665	5770.77295779449	4441.60950414711	5190.7498298875	6195.97872966856	-0.976416133342664	0.232056970745867	-4.2076569826983	2.5803214536638e-05	0.000442510603440501
Fam46a	NM_001160378	55.7872275868829	189.762197648745	98.674965556808	117.590124829831	240.370137115639	62.3317778564118	33.6259847941046	129.390716770592	610.070608052078	702.424044772046	1116.13745801579	552.274384126113	666.403760643223	780.587646464955	845.916770720931	292.08706288076	405.839679239682	1.95995483528327	0.465870437796742	4.20708136054426	2.58690025692529e-05	0.000442918131374808
Fam124a	NM_001243857	126.5417601361	139.888799548754	89.8384014770938	242.400695921143	222.624690751397	208.717013731318	277.62992573594	140.242841402964	347.270961506567	607.109867605338	456.733920699772	423.469176326732	583.103290562821	401.245945823185	432.794626880476	331.222911175241	314.427176830303	1.17820085672296	0.280058143324623	4.20698660191173	2.58798478433863e-05	0.000442918131374808
Hspg2	NM_008305	390.51059310818	360.061605795054	159.058153434855	650.871655856346	434.763435923924	309.770047528835	720.803161227472	464.13702273838	928.141608831366	1580.97211256953	2111.06103049555	521.396423352288	1234.18742452459	959.804197949255	1051.38492691671	697.763539104039	785.917933709773	1.35686548168331	0.322876697528028	4.20242616476068	2.64069393970424e-05	0.000451477826119842
Vmn2r29	NM_001113468	89.8038297740066	63.2540658829149	67.7469912778085	36.1022313074043	46.7834495057283	58.5540943499626	21.5551184577593	20.8694704468696	10.4285574025996	20.0297908538735	14.5456662643239	33.5246431258663	25.8518700249526	32.8563677721218	25.1370616622499	46.7721113763309	38.3634574677983	-1.21389752740969	0.289188807891846	-4.1975951153119	2.69764369124418e-05	0.000460680032962738
Vars	NM_011690	1100.77724677532	1008.41578109493	949.930638569271	1186.216171529	1092.15156259924	1124.80526404525	1501.96065413667	1487.57585345287	2318.2683105979	1525.02683466733	2020.87789965674	4522.29791218922	3564.68563344069	1560.17964542166	1713.69185593077	2237.42508298203	1807.14289669306	1.03371736646572	0.246279202410166	4.1973392651488	2.70069205643796e-05	0.000460680032962738
Icam1	NM_010493	352.411998658601	371.009424890174	559.649058381896	365.148282366318	1151.84079127897	724.370812361634	734.598437040438	1183.71636374644	1086.65568135088	1243.91908026987	1282.92776451337	2736.6695520115	2526.78092577222	2358.68894703505	1027.34078097891	1350.66403260221	1191.02449582866	1.34284815365872	0.319941685545365	4.19716534083309	2.70276617369365e-05	0.000460680032962738
Cacnb3	NM_001044741	12.2459767873645	18.2463651585331	2.94552135990472	26.818800399786	55.6561726878492	12.2774713959599	24.1417326726905	54.260623161861	151.214082337694	80.119163415494	194.911927941941	70.5781960544553	152.238790146943	224.020689355376	31.6945560089238	56.3174402286433	72.9804693195887	2.02894433195958	0.483597460892364	4.19552312829693	2.72242503023289e-05	0.000463559262007643
Gpr176	NM_201367	1.36066408748495	0	0	5.15746161534347	1.61322239674925	0	0.862204738310374	11.686903450247	9.38570166233966	29.6993450591917	28.1216214443596	14.9978666615718	10.5322433434992	17.9216551484301	3.27874717333694	11.4543946227749	9.12950196272743	2.6178140964107	0.623989125267386	4.19528801129176	2.72525070787349e-05	0.000463569295537262
Hpgds	NM_019455	39.4592585370635	48.6569737560884	50.0738631183802	67.0470009994651	62.9156734732209	25.4993636685321	158.645671849109	317.215950792418	186.671177506533	100.839636712605	80.4860199959258	52.0514195901608	167.558416828397	206.099034206946	68.8536906400758	92.5896898674306	107.791427596397	1.46782470459868	0.350012000201969	4.19364108588192	2.74512207235505e-05	0.000466475865337819
Msra	NM_001253712	4186.76339719118	3060.52364925796	3966.1445111117	3561.7429915562	3295.00674536035	3628.46500794446	3097.90162474917	1429.14133620163	1591.3978596367	1520.88274000791	973.589928625416	2350.25392861336	1757.92716169678	1789.17857231827	2306.05217858031	2558.14813241973	2567.06998532945	-0.884369610598956	0.211025766696853	-4.19081339895989	2.77956191269674e-05	0.000471739248602446
Tlr2	NM_011905	31.2952740121538	90.0154014487635	75.1107946775703	70.1414779686712	229.077580338394	42.4989394475535	136.228348653039	414.050293665893	273.22820394811	163.001056603936	98.9105305974028	543.452109619306	410.75749039647	677.040305607359	221.861892062466	370.358759469722	240.439278657301	1.7403286830944	0.415289797500216	4.19063673986234	2.78172711202159e-05	0.000471739248602446
Slc52a2	NM_029643	254.444184359685	257.881960907268	337.26219570909	266.125019351723	271.021362653875	369.268562755409	886.346470983064	582.6756148766	795.698929818351	352.938728494116	688.494869844666	518.749741000246	750.661707391217	422.154543496353	301.644739946999	480.130041271315	470.968667053749	0.96087691447571	0.229306220642263	4.1903656681637	2.785052585522e-05	0.000471825642774733
Usp49	NM_198421	205.460277210227	119.209585702417	57.437666518142	130.999525029724	117.765234962695	123.719134836211	83.6338596161062	58.4345172512349	65.6999116363776	84.9539405181531	39.7581544558188	43.2291450833539	52.6612167174961	48.7867279040597	74.318269262304	53.4538415729496	84.9700630173294	-1.0288481988205	0.245592189076299	-4.18925456338868	2.79872301918477e-05	0.000473662668549907
Pde3b	NM_011055	1619.19026410709	1581.35164707287	1402.06816731464	1757.66291850905	1205.88374157007	1467.63004225551	962.220487954377	929.108824294635	790.484651117051	1020.13796866107	620.615093944488	647.554948799627	675.978527319132	878.161102273074	1473.25039655273	880.079320183206	1119.46113137054	-0.752343357146559	0.17962345133868	-4.1884472853604	2.80869532047734e-05	0.000474870737584236
Git1	NM_001004144	397.313913545605	334.516694573108	321.061828229614	343.486943581875	526.717112538631	389.101401164268	506.9763861265	528.414991714738	576.699224363759	574.647792773198	770.920312009169	595.503529209467	884.708440853935	492.845516581827	561.758682365062	688.218210251726	530.805686242655	0.67219527160983	0.160570857538722	4.18628437260311	2.83558054481009e-05	0.00047893298415618
Sult2a8	NM_001199306	25350.5326139321	15530.0895985995	14618.6225092071	13795.1783287207	5879.38902495265	2597.15741068383	2236.55909117711	990.047677999494	711.227614857294	429.604479693425	11.6365330114592	9.7045019574876	0	26.8824827226451	847.009686445376	868.624925560431	5243.89165497004	-3.08696136830572	0.737529696268414	-4.18554179435001	2.84486715221453e-05	0.000480017614656137
Ngf	NM_001112698	96.6071502114313	74.2018849780348	47.1283417584755	57.7635700918469	133.090847731813	102.941875550741	14.6574805512764	89.3213335126019	771.713247792372	308.04436968371	2760.76745696868	236.436956782425	1305.04069792631	282.763892341897	311.480981467009	184.22484684963	423.511558387391	2.41352958759974	0.57684549998635	4.18401389567372	2.86406592365763e-05	0.000482770870733236
Cdh1	NM_009864	540.183642731524	894.071892768124	446.246486025564	177.416679567815	209.718911577403	105.775138180578	14.6574805512764	1678.74020274619	2600.88221620835	4369.94781836061	6127.60434161753	529.336470408415	2991.15710955378	3165.1634287144	2890.76209115874	1956.79241472405	1793.6535203059	2.33238891461479	0.557522288221214	4.18348999473425	2.87067729747977e-05	0.000483398976073102
AI463170	NR_046044	63.9512121117925	51.0898224438928	79.5290767174273	44.3541698919538	54.0429502911	101.997454674128	20.692913719449	30.0520374434922	9.38570166233966	6.21614198913315	3.87884433715305	22.0556862670173	37.3415900360427	16.926007640184	36.0662189067063	21.9542563603186	37.4708802807582	-1.58823617635237	0.379874393254102	-4.18095087364834	2.90292583371621e-05	0.000487899413746619
Mast2	NM_001042743	714.348645929598	499.950405343808	634.759853059466	483.769899519217	609.798065971218	672.427664147958	809.610249273441	751.300936087306	1032.42718285736	1280.52524976143	1258.68498740616	820.471529133043	1508.98322812316	724.831386003172	941.000438747702	1102.48548244209	865.335950237883	0.754213081854208	0.180393733886571	4.18092727283114	2.90322718893094e-05	0.000487899413746619
Piezo1	NM_001037298	194.574964510348	215.307108870691	157.585392754902	309.447696920608	313.77175616773	160.551549024091	931.181117375203	613.562431137967	375.428066493586	400.59581707747	564.371851055769	416.411356721286	461.503753778784	390.293823232477	330.060548782585	298.768793077379	383.338501686305	1.05666202000991	0.252748549277217	4.18068480721904	2.90632491772555e-05	0.000487930601167251
Plec	NM_001163540	2926.78845218012	1924.3833120533	1974.97207181611	2202.23610975166	1911.66854014786	2788.87484863612	5243.06701366538	2490.14521372048	5843.12071267657	3434.76379021769	7087.61831506291	4163.23133976218	6695.63433646273	3092.48116061244	3359.62293694592	3806.6771463022	3684.08033125085	0.961748196662525	0.230184733217711	4.17815805252773	2.93879413557494e-05	0.000492887845260842
Chst11	NM_021439	2.7213281749699	0	0	15.4723848460304	14.5190015707433	11.3330505193476	16.3818900278971	19.19991281112	52.1427870129981	26.2459328430066	70.7889091530432	88.2227450680691	51.7037400499053	42.812842854583	28.4158088355868	20.0451905898561	28.7503452723223	2.15551837124977	0.516035311957487	4.17707533051023	2.95281256094507e-05	0.000494478884164937
Ttc39c	NM_028341	9453.89407984542	7802.14574178877	7313.72953664341	4973.85598183724	1809.22891795429	1787.78871942708	3641.95281462302	1360.6894731359	1784.32617158479	1424.87788039797	370.429634198116	1013.67934083211	689.383200665404	2151.59426531986	1135.53943769903	1971.11040800252	3042.76410024718	-1.70223509231482	0.407528710059862	-4.17696974543163	2.95418300835035e-05	0.000494478884164937
Zbtb8b	NM_153541	0	0	1.47276067995236	4.12596929227477	1.61322239674925	0.9444208766123	0.862204738310374	3.33911527149914	11.4714131428596	11.7416015350293	57.2129539730075	11.468956858849	18.1920566842259	11.9477700989534	13.1149886933478	7.63626308184994	9.69648108272004	2.65089977751396	0.634956538121381	4.17493106749805	2.98076296936174e-05	0.000498429975565428
Ndrg3	NM_013865	408.199226245484	377.091546609685	537.557648182611	403.313498319859	266.181695463627	327.714044184468	250.039374110008	262.955327630557	213.785426753292	270.747517748911	255.034015167813	262.903780302846	220.219633545893	176.229608959562	281.972256906977	266.314674979517	298.766204694444	-0.641787966658059	0.153740614459335	-4.17448550544082	2.98660232739993e-05	0.000498512640574479
Acsl4	NM_001033600	927.972907664734	1425.64933105339	1020.62315120698	1029.42933842256	639.642680311079	902.866358041359	2337.43704555942	1596.93187859446	5272.67862275437	3601.21825903781	2816.04098877311	815.178164428959	1491.74864810653	3029.75536759293	2697.31600793186	1574.97926063155	1948.71675063194	1.29524923169918	0.31028100434601	4.17443934226401	2.98720794471368e-05	0.000498512640574479
D330045A20Rik	NM_175326	0	0	0	1.03149232306869	0	0	0	0	53.1856427532581	26.9366152862437	6.78797759001784	3.52890980272276	38.2990667036335	2.98694252473835	14.2079044177934	4.77266442615621	9.48357598922703	3.18867420286773	0.763931169504822	4.17403338174383	2.99253879235212e-05	0.000498772582726661
Tmem86a	NM_026436	210.902933560167	260.314809595073	206.18649519333	168.133248660197	784.026084820137	172.829020420051	361.263785352047	477.493483824377	2171.22565122124	1180.37629549206	1856.02701532773	720.779827206125	1027.37246432497	2379.59754470822	991.274562072202	323.586648093391	830.711866866958	1.78217689032289	0.426984536173146	4.17386752760572	2.99471929706369e-05	0.000498772582726661
Bahd1	NM_001045523	465.347117919852	317.486753758477	385.863298147518	452.825129827157	390.399820013319	402.32329343684	531.980323537501	586.849508965973	655.956260623516	614.707374480945	757.344356829133	554.038839027474	594.593010573911	457.997853793213	498.369570347215	548.856409007965	513.433682518125	0.524578147274582	0.125697086612005	4.17335167754382	3.00151089739736e-05	0.000499407299760603
Rptoros	NR_045312	2.7213281749699	8.51497040731547	8.83656407971415	5.15746161534347	1.61322239674925	2.8332626298369	25.0039374110008	3.33911527149914	51.0999312727381	21.4111557403475	96.001397344538	6.17559215476484	17.2345800166351	58.7432029865208	8.74332579556518	35.317716753556	22.0466727531934	2.32545036363784	0.557267352959443	4.17295280494761	3.00677242385652e-05	0.000499786428191627
Mex3a	NM_001029890	6.80332043742474	7.29854606341326	1.47276067995236	1.03149232306869	1.61322239674925	3.7776835064492	12.0708663363452	10.8521246323722	2.08571148051992	31.7713923889028	67.8797759001784	22.937913717698	52.6612167174961	5.97388504947669	22.9512302133586	18.1361248193936	16.8323291664249	2.35013438777661	0.563357211006867	4.17165936968537	3.02389448719978e-05	0.000502134312517665
Fzd3	NM_021458	1.36066408748495	3.64927303170663	2.94552135990472	3.09447696920608	1.61322239674925	0.9444208766123	0	5.00867290724871	99.0712953246964	55.2545954589614	2.90913325286479	8.82227450680691	21.0644866869984	111.512520923565	17.4866515911304	4.77266442615621	21.2193671125058	2.83231641770484	0.679052265601927	4.17098441633828	3.03286604698572e-05	0.000503125451655898
[truncated: 23,411 more rows]
