# Supplementary material for: TERT drives liver tumorigenesis beyond telomere elongation
Source: Life Sci Alliance. 2026 Jul 2;9(9):e202603660. doi: 10.26508/lsa.202603660 (PMC13329133; doi:10.26508/lsa.202603660)
Supplement: Supplementary file 5 [file LSA-2026-03660_TableS4.xlsx]

## Sheet: Feuil1
Table S4.Validated markers used for Imaging Mass Cytometry
Target	Marker
Hepatocytes	Hnf4alpha
Hepatocytes	Beta-catenin
blood vessels/fibroblasts	alpha-SMA
Senescence marker	p21
T Lymphocytes	Cd3
Auxiliary T Lymphocytes	Cd4
Cytotoxic T Lymphocytes	Cd8
B Lymphocytes	B220
Macrophages	F4/80
Dendritic cells / Macrophages	Cd11c
Nuclei	Iridium
For specific antibody reference numbers, please contact AMK biotech directly.
